# Supplementary material for: Indentation of a floating elastic sheet: geometry versus applied tension
Source: Proc Math Phys Eng Sci. 2017 Oct 11;473(2206):20170335. doi: 10.1098/rspa.2017.0335 (PMC5666232; doi:10.1098/rspa.2017.0335)
Supplement: Raw experimental and numerical data [file rspa20170335supp1.zip]

Archive with 124 entries (113 files):
- DataFiles/
- DataFiles/.DS_Store
- __MACOSX/
- __MACOSX/DataFiles/
- __MACOSX/DataFiles/._.DS_Store
- DataFiles/CalcDets.m
- __MACOSX/DataFiles/._CalcDets.m
- DataFiles/figure2-3/
- DataFiles/figure2-3/.DS_Store
- __MACOSX/DataFiles/figure2-3/
- __MACOSX/DataFiles/figure2-3/._.DS_Store
- DataFiles/figure2-3/ForceLawTau=0.txt
- __MACOSX/DataFiles/figure2-3/._ForceLawTau=0.txt
- DataFiles/figure2-3/ForceLawTau=1.txt
- __MACOSX/DataFiles/figure2-3/._ForceLawTau=1.txt
- DataFiles/figure2-3/ForceLawTau=10.txt
- __MACOSX/DataFiles/figure2-3/._ForceLawTau=10.txt
- DataFiles/figure2-3/ForceLawTau=33.txt
- __MACOSX/DataFiles/figure2-3/._ForceLawTau=33.txt
- DataFiles/figure2-3/ForceLawTau=5.txt
- __MACOSX/DataFiles/figure2-3/._ForceLawTau=5.txt
- DataFiles/figure2-3/Green_H100um.txt
- __MACOSX/DataFiles/figure2-3/._Green_H100um.txt
- DataFiles/figure2-3/Green_H169um.txt
- __MACOSX/DataFiles/figure2-3/._Green_H169um.txt
- DataFiles/figure2-3/Green_H367um.txt
- __MACOSX/DataFiles/figure2-3/._Green_H367um.txt
- DataFiles/figure2-3/Green_H65um.txt
- __MACOSX/DataFiles/figure2-3/._Green_H65um.txt
- DataFiles/figure2-3/Green_H929um.txt
- __MACOSX/DataFiles/figure2-3/._Green_H929um.txt
- DataFiles/figure2-3/LoadForce.mat
- __MACOSX/DataFiles/figure2-3/._LoadForce.mat
- DataFiles/figure2-3/Pink_H244um.txt
- __MACOSX/DataFiles/figure2-3/._Pink_H244um.txt
- DataFiles/figure2-3/Pink_H26um.txt
- __MACOSX/DataFiles/figure2-3/._Pink_H26um.txt
- DataFiles/figure2-3/Pink_H57um.txt
- __MACOSX/DataFiles/figure2-3/._Pink_H57um.txt
- DataFiles/figure2-3/Pink_H90um.txt
- __MACOSX/DataFiles/figure2-3/._Pink_H90um.txt
- DataFiles/figure2-3/Plot_figures.m
- __MACOSX/DataFiles/figure2-3/._Plot_figures.m
- DataFiles/figure2-3/Polyimide_H8um.txt
- __MACOSX/DataFiles/figure2-3/._Polyimide_H8um.txt
- DataFiles/figure2-3/rgb.mat
- __MACOSX/DataFiles/figure2-3/._rgb.mat
- __MACOSX/DataFiles/._figure2-3
- DataFiles/figure4/
- DataFiles/figure4/.DS_Store
- __MACOSX/DataFiles/figure4/
- __MACOSX/DataFiles/figure4/._.DS_Store
- DataFiles/figure4/h2D50deflection.mat
- __MACOSX/DataFiles/figure4/._h2D50deflection.mat
- DataFiles/figure4/Plot_Profiles_LargeD.m
- __MACOSX/DataFiles/figure4/._Plot_Profiles_LargeD.m
- DataFiles/figure4/Plot_Profiles_SmallD.m
- __MACOSX/DataFiles/figure4/._Plot_Profiles_SmallD.m
- DataFiles/figure4/poking_profiles D50-1_Load3_h5.mat
- __MACOSX/DataFiles/figure4/._poking_profiles D50-1_Load3_h5.mat
- DataFiles/figure4/poking_profiles D50-1_Load4_h1_5 Check.mat
- __MACOSX/DataFiles/figure4/._poking_profiles D50-1_Load4_h1_5 Check.mat
- DataFiles/figure4/ProfileTau=0.01W0=5.txt
- __MACOSX/DataFiles/figure4/._ProfileTau=0.01W0=5.txt
- DataFiles/figure4/ProfileTau=0.01W0=8.txt
- __MACOSX/DataFiles/figure4/._ProfileTau=0.01W0=8.txt
- __MACOSX/DataFiles/._figure4
- DataFiles/figure5/
- DataFiles/figure5/.DS_Store
- __MACOSX/DataFiles/figure5/
- __MACOSX/DataFiles/figure5/._.DS_Store
- DataFiles/figure5/ShowStressProfiles_Aug2017.m
- __MACOSX/DataFiles/figure5/._ShowStressProfiles_Aug2017.m
- DataFiles/figure5/StressProfileTau=0.1w0=1.txt
- __MACOSX/DataFiles/figure5/._StressProfileTau=0.1w0=1.txt
- DataFiles/figure5/StressProfileTau=0.1w0=100.txt
- __MACOSX/DataFiles/figure5/._StressProfileTau=0.1w0=100.txt
- DataFiles/figure5/StressProfileTau=0.1w0=1000.txt
- __MACOSX/DataFiles/figure5/._StressProfileTau=0.1w0=1000.txt
- DataFiles/figure5/StressProfileTau=10w0=1.txt
- __MACOSX/DataFiles/figure5/._StressProfileTau=10w0=1.txt
- DataFiles/figure5/StressProfileTau=10w0=100.txt
- __MACOSX/DataFiles/figure5/._StressProfileTau=10w0=100.txt
- DataFiles/figure5/StressProfileTau=10w0=1000.txt
- __MACOSX/DataFiles/figure5/._StressProfileTau=10w0=1000.txt
- DataFiles/figure5/StressProfileTau=1w0=1.txt
- __MACOSX/DataFiles/figure5/._StressProfileTau=1w0=1.txt
- DataFiles/figure5/StressProfileTau=1w0=100.txt
- __MACOSX/DataFiles/figure5/._StressProfileTau=1w0=100.txt
- DataFiles/figure5/StressProfileTau=1w0=1000.txt
- __MACOSX/DataFiles/figure5/._StressProfileTau=1w0=1000.txt
- __MACOSX/DataFiles/._figure5
- DataFiles/figure7/
- DataFiles/figure7/delta_ExpGamma22.mat
- __MACOSX/DataFiles/figure7/
- __MACOSX/DataFiles/figure7/._delta_ExpGamma22.mat
- DataFiles/figure7/delta_ExpGamma72.mat
- __MACOSX/DataFiles/figure7/._delta_ExpGamma72.mat
- DataFiles/figure7/delta_scaling.mat
- __MACOSX/DataFiles/figure7/._delta_scaling.mat
- DataFiles/figure7/Indent_PVS_Feb2017.mat
- __MACOSX/DataFiles/figure7/._Indent_PVS_Feb2017.mat
- DataFiles/figure7/Nonset_ExpGamma22.mat
- __MACOSX/DataFiles/figure7/._Nonset_ExpGamma22.mat
- DataFiles/figure7/Nonset_ExpGamma72.mat
- __MACOSX/DataFiles/figure7/._Nonset_ExpGamma72.mat
- DataFiles/figure7/Num_Det_Method.mat
- __MACOSX/DataFiles/figure7/._Num_Det_Method.mat
- DataFiles/figure7/Plot_delta_crit.m
- __MACOSX/DataFiles/figure7/._Plot_delta_crit.m
- DataFiles/figure7/Plot_inset.m
- __MACOSX/DataFiles/figure7/._Plot_inset.m
- DataFiles/figure7/Plot_Nonset.m
- __MACOSX/DataFiles/figure7/._Plot_Nonset.m
- __MACOSX/DataFiles/._figure7
- DataFiles/Force_Displacement.m
- __MACOSX/DataFiles/._Force_Displacement.m
- DataFiles/ReadMe.txt
- __MACOSX/DataFiles/._ReadMe.txt
- DataFiles/taufun.m
- __MACOSX/DataFiles/._taufun.m
- DataFiles/Wrinkle_Onset.m
- __MACOSX/DataFiles/._Wrinkle_Onset.m
- __MACOSX/._DataFiles
