# Supplementary material for: Indentation of a floating elastic sheet: geometry versus applied tension
Source: Proc Math Phys Eng Sci. 2017 Oct 11;473(2206):20170335. doi: 10.1098/rspa.2017.0335 (PMC5666232; doi:10.1098/rspa.2017.0335)
Supplement: Raw experimental and numerical data [file rspa20170335supp1.zip › DataFiles/figure2-3/ForceLawTau=0.txt]

0.0003975	0.00318006772002
0.00074625	0.00597012422667
0.001269375	0.0101551854924
0.0020540625	0.0164327156401
0.00323109375	0.025849043425
0.004996640625	0.0399736279394
0.0076449609375	0.0611606272062
0.0116174414063	0.0929417408609
0.0175761621094	0.140615267128
0.0265142431641	0.212132088427
0.0399213647461	0.319429426556
0.0600320471191	0.480450222899
0.0901980706787	0.722234289546
0.135447106018	1.08576399853
0.203320659027	1.63393340909
0.305130988541	2.46582893977
0.457846482811	3.74572415895
0.686919724216	5.77017959699
1.03052958632	9.13598737767
1.5	14.5649107894
2	21.5850764909
2.2	24.7759883725
2.5	29.9838182657
3	39.8008850365
4	63.7297100697
5	93.387953365
7.5	192.54647008
10	327.392072041
12.5	497.907849449
15	704.088876394
17.5	945.933129118
20	1223.43959343
22.5	1536.60770383
26.67	2138.32231393
32.93	3227.88460652
38.26	4331.81269425
43.4	5549.91587455
65.1	12354.0397009
