# Supplementary material for: Indentation of a floating elastic sheet: geometry versus applied tension
Source: Proc Math Phys Eng Sci. 2017 Oct 11;473(2206):20170335. doi: 10.1098/rspa.2017.0335 (PMC5666232; doi:10.1098/rspa.2017.0335)
Supplement: Raw experimental and numerical data [file rspa20170335supp1.zip › DataFiles/figure2-3/ForceLawTau=1.txt]

0.00075	0.007794306
0.00125	0.012990484
0.002	0.020784777
0.003	0.031177192
0.005	0.051962026
0.0075	0.077943247
0.0125	0.129906356
0.0175	0.181870912
0.0265	0.275412563
0.04	0.415744577
0.06	0.623708752
0.09	0.935873138
0.135	1.404855051
0.125	1.300543277
0.25	2.610020868
0.5	5.290535636
0.75	8.107096057
1	11.11659703
1.5	17.88948327
2	25.861508
2.2	29.41824507
2.5	35.16359666
3	45.85615068
4	71.49870063
5	102.8538109
7.5	206.2425832
10	345.3154907
12.5	520.0572066
15	730.4633389
17.5	976.5321975
20	1258.262977
22.5	1575.655221
26.67	2184.415447
32.93	3284.554359
38.26	4397.487665
43.4	5624.275018
65.1	12465.06173
