# Supplementary material for: Indentation of a floating elastic sheet: geometry versus applied tension
Source: Proc Math Phys Eng Sci. 2017 Oct 11;473(2206):20170335. doi: 10.1098/rspa.2017.0335 (PMC5666232; doi:10.1098/rspa.2017.0335)
Supplement: Raw experimental and numerical data [file rspa20170335supp1.zip › DataFiles/figure2-3/ForceLawTau=10.txt]

0.0003975	0.0106753672123
0.00074625	0.0200414494253
0.001269375	0.0340906178896
0.0020540625	0.0551631904361
0.00323109375	0.0867717226391
0.004996640625	0.134185424341
0.0076449609375	0.205305930697
0.0116174414063	0.311986708914
0.0175761621094	0.472009454488
0.0265142431641	0.712047964261
0.0399213647461	1.07211758431
0.0600320471191	1.6122694337
0.0901980706787	2.42265307255
0.135447106018	3.63875568654
0.203320659027	5.46468748144
0.305130988541	8.20957315024
0.5	13.4945535064
0.75	20.3656921951
1	27.3807207208
1.5	42.0000714154
2	57.6157208179
2.2	64.1842897076
2.5	74.4103895224
3	92.5010428159
4	132.821264235
5	178.842985788
7	288.211806523
8	351.55840656
10	495.522688208
12.5	707.772492267
15	955.824880168
16	1065.05861802
17.5	1239.63020253
20	1559.15924746
24	2144.66803935
28	2821.53992023
32	3589.74987932
