# Supplementary material for: Indentation of a floating elastic sheet: geometry versus applied tension
Source: Proc Math Phys Eng Sci. 2017 Oct 11;473(2206):20170335. doi: 10.1098/rspa.2017.0335 (PMC5666232; doi:10.1098/rspa.2017.0335)
Supplement: Raw experimental and numerical data [file rspa20170335supp1.zip › DataFiles/figure2-3/ForceLawTau=33.txt]

0.0003975	0.0235372499859
0.00074625	0.044187765572
0.001269375	0.0751591542946
0.0020540625	0.121619811883
0.00323109375	0.191311141534
0.004996640625	0.295846823404
0.0076449609375	0.452644614642
0.0116174414063	0.687847115494
0.0175761621094	1.0406532908
0.0265142431641	1.56986578712
0.0399213647461	2.36369037755
0.0600320471191	3.55447625498
0.0901980706787	5.3407943078
0.135447106018	8.02075632044
0.203320659027	12.0423348577
0.305130988541	18.0802120706
0.457846482811	27.1555500431
0.686919724216	40.8305460752
1.03052958632	61.5482097635
1.5	90.4201656269
2	122.117213513
2.2	135.118078155
2.5	154.999519079
3	189.220098492
4	262.050192023
5	341.040162914
7.5	565.978543024
10	829.634191929
12.5	1131.15528234
15	1469.92177148
17.5	1845.52102845
20	2257.67328172
22.5	2706.1824695
26.67	3534.82531271
32.93	4967.0258835
38.26	6363.97415059
43.4	7865.43550618
65.1	15870.7861204
