# Supplementary material for: Indentation of a floating elastic sheet: geometry versus applied tension
Source: Proc Math Phys Eng Sci. 2017 Oct 11;473(2206):20170335. doi: 10.1098/rspa.2017.0335 (PMC5666232; doi:10.1098/rspa.2017.0335)
Supplement: Raw experimental and numerical data [file rspa20170335supp1.zip › DataFiles/figure2-3/ForceLawTau=5.txt]

0.00075	0.013783341
0.00125	0.022972244
0.002	0.036754594
0.003	0.055131903
0.005	0.091886569
0.0075	0.137829971
0.0125	0.229716663
0.0175	0.321604717
0.0265	0.487007761
0.04	0.735127468
0.06	1.102763334
0.09	1.654388959
0.135	2.482406053
0.125	2.29832849
0.25	4.603698995
0.5	9.263246315
0.75	14.03197206
1	18.95858432
1.5	29.44953961
2	40.99855784
2.2	45.95464775
2.5	53.77344031
3	67.8723589
4	100.2323548
5	138.2664938
7.5	258.379765
10	414.2421503
12.5	605.8121099
15	833.068145
17.5	1095.99989
20	1394.601866
22.5	1728.870908
26.67	2365.789856
32.93	3508.212294
38.26	4657.153788
43.4	5918.669095
65.1	12906.08822
