# Supplementary material for: Indentation of a floating elastic sheet: geometry versus applied tension
Source: Proc Math Phys Eng Sci. 2017 Oct 11;473(2206):20170335. doi: 10.1098/rspa.2017.0335 (PMC5666232; doi:10.1098/rspa.2017.0335)
Supplement: Raw experimental and numerical data [file rspa20170335supp1.zip › DataFiles/figure2-3/Green_H100um.txt]

0	0
1.41	0.1170473833
2.83	0.2209515493
4.25	0.3314986174
5.67	0.4217605116
7.09	0.5323788731
8.46	0.6232824086
9.93	0.734185944
11.39	0.8250894794
12.81	0.9159930149
14.23	0.9868965503
15.6	1.0575149119
17.07	1.1277768061
18.49	1.1980387003
19.86	1.2683005945
21.28	1.3379208476
22.65	1.4075411006
24.03	1.4375178209
25.45	1.4674232478
26.87	1.4976851421
28.28	1.5282322102
29.7	1.5584941044
31.12	1.6087559986
32.5	1.6590178928
33.92	1.7296362544
35.33	1.7998981486
36.8	1.8707303906
38.17	1.9615626325
39.63	2.052466168
41.05	2.1230132361
42.47	2.2139167715
43.89	2.3041786657
45.31	2.3941553861
46.68	2.4841321064
48.06	2.5943940007
49.48	2.6846558949
50.94	2.7752742565
52.36	2.8464629658
53.78	2.9173665012
55.24	2.9682700366
56.62	3.019173572
58.08	3.0704335748
59.5	3.1410519364
60.97	3.2119554718
62.34	3.2828590072
63.76	3.3534773688
65.22	3.4440244369
66.6	3.5149279723
68.06	3.6058315078
69.48	3.716093402
70.9	3.8269969374
72.27	3.917615299
73.74	4.0282336605
75.16	4.1187807286
76.58	4.2100407314
77.99	4.3009442668
79.46	4.3914913349
80.88	4.482038403
82.25	4.5730132319
83.67	4.6636315935
85.14	4.7541786616
86.56	4.865082197
87.97	4.9563421998
89.39	5.0668892679
90.86	5.1574363359
92.23	5.2680546975
93.65	5.3586730591
95.07	5.448578486
96.49	5.5388403802
97.86	5.6291022744
99.28	5.6990077013
100.7	5.7889131282
102.07	5.8788898486
103.49	5.9491517428
104.87	6.0190571697
106.33	6.0893190639
107.7	6.1392957843
109.12	6.1895576785
110.5	6.2394631054
111.92	6.2897249996
113.33	6.3399868938
114.75	6.3905339619
116.17	6.44108103
117.59	6.4916993916
119.01	6.5423177532
120.43	6.6129361147
121.85	6.6838396501
123.27	6.7550996529
124.73	6.8260031883
126.2	6.9169067238
127.57	6.9874537919
128.99	7.0577156861
130.36	7.147621113
131.78	7.2378830072
133.2	7.3281449014
134.62	7.418763263
136.04	7.5093816246
137.46	7.58028516
138.88	7.6509035216
140.34	7.701807057
141.72	7.7523541251
143.18	7.8229011932
144.55	7.8931630874
145.97	7.9634249816
147.39	8.0536868759
148.77	8.1439487701
150.23	8.2342106643
151.6	8.3244725585
153.02	8.4350196266
154.44	8.5249250535
155.86	8.6349017739
157.23	8.7448784942
158.61	8.8548552146
160.03	8.9647606415
161.45	9.0747373618
162.86	9.1849992561
164.24	9.2755463242
165.66	9.3660933923
167.12	9.4563552865
168.54	9.5469023546
169.91	9.6174494227
171.33	9.707426143
172.75	9.7973315699
174.13	9.8873082903
175.54	10.0169285433
176.92	10.1665487963
178.29	10.2964542232
179.71	10.4260744763
181.13	10.5356947293
182.5	10.6253149823
183.88	10.6952204092
185.25	10.7854823034
186.71	10.8757441976
188.18	10.9662912657
189.55	11.0571948012
190.97	11.1474566954
192.39	11.2370769484
193.76	11.3270536688
195.14	11.4169590957
196.56	11.5068645226
197.97	11.5981245253
199.39	11.6693132346
200.95	11.7205019439
202.32	11.7517619467
203.74	11.7427367756
205.16	11.7126422025
206.54	11.6829040967
207.95	11.6735224583
209.37	11.6837843525
210.84	11.7143314206
212.21	11.7649497822
213.63	11.8155681437
215.05	11.8654735706
216.47	11.955450291
217.84	12.1653557179
219.22	12.3949759709
220.63	12.6445962239
222.01	12.9145729443
223.43	13.164763545
224.85	13.3350254393
226.26	13.5059289747
227.68	13.6564760428
229.15	13.7870231109
230.52	13.8772850051
231.94	13.9279033667
233.31	13.9584504348
234.78	13.9893539702
236.24	14.0199723317
237.66	14.0509471606
239.04	14.0814942287
240.46	14.111756123
241.87	14.1617328433
243.29	14.2319947375
244.67	14.3421853383
246.09	14.4728036999
247.5	14.6234220614
248.97	14.7543255969
250.39	14.884872665
251.81	14.9954910265
253.18	15.1061093881
254.6	15.1966564562
256.07	15.3069183504
257.48	15.3978218858
258.86	15.4887254213
260.32	15.558916022
261.74	15.6491779162
263.11	15.7394398105
264.53	15.8294165308
265.91	15.9393932512
267.33	16.0493699716
268.75	16.1593466919
270.12	16.2496085861
271.54	16.3398704804
272.96	16.4097759073
274.38	16.5000378015
275.75	16.5902996957
277.17	16.7005615899
278.59	16.8304670168
280.01	16.9803724437
281.38	17.1102778706
282.75	17.2201832975
284.17	17.3100887244
285.59	17.3799941513
287.01	17.4302560455
288.38	17.4805179397
289.8	17.530779834
291.22	17.5806852609
292.64	17.6306619812
294.01	17.6606387016
295.39	17.6906154219
296.81	17.740235675
298.23	17.9702123953
299.6	18.2404742896
301.02	18.5507361838
302.44	19.0206416107
303.86	19.4905470376
305.23	19.7804524645
306.6	20.010001424
308.02	20.1992652097
309.39	20.2288854627
310.77	20.2585057157
312.19	20.3081259688
313.56	20.3781026891
314.98	20.4686497572
316.4	20.5591968253
317.86	20.6304568281
319.28	20.7013603635
320.75	20.7722638989
322.12	20.8428822605
323.54	20.9335006221
324.96	21.0437625163
326.38	21.1343808779
327.8	21.2446427721
329.22	21.3749046663
330.59	21.5048100932
332.01	21.6343590528
333.38	21.7839080123
334.75	21.9338134392
336.17	22.0834336922
337.59	22.2130539453
338.97	22.3430306656
340.34	22.453007386
341.76	22.5629841063
343.18	22.6532460006
344.6	22.7435078948
346.02	22.833769789
347.39	22.9240316832
348.81	22.9942935775
350.23	23.0645554717
351.65	23.1548173659
353.07	23.2447227928
354.44	23.3546282197
355.81	23.4848901139
357.23	23.7747955408
358.7	24.0650574351
360.07	24.3153193293
361.49	24.5255812235
362.86	24.7358431177
364.28	24.8063901858
365.75	24.8969372539
367.16	25.0275556155
368.58	25.178173977
369.96	25.2880794039
371.38	25.3580561243
372.75	25.3880328447
374.17	25.4182947389
375.59	25.4485566331
377.01	25.5188185273
378.43	25.6290804216
379.8	25.7593423158
381.22	25.88960421
382.64	26.0595096369
384.06	26.2497715311
385.43	26.4403185992
386.85	26.6305804935
388.31	26.8204859203
389.69	26.9907478146
391.06	27.1206532415
392.48	27.2299883206
393.85	27.3395372802
395.23	27.4494427071
396.64	27.559348134
398.06	27.6696100282
399.48	27.799800629
400.9	27.9300625232
402.27	28.0406808847
403.69	28.1512992463
405.16	28.2619176079
406.58	28.3725359694
408	28.543154331
409.37	28.7334162252
410.79	28.9236781194
412.21	29.1539400137
413.63	29.5045583752
415.05	29.7948202695
416.47	30.0850821637
417.84	30.3753440579
419.26	30.6252494848
420.68	30.7547984444
422.05	30.8847038713
423.42	31.0149657655
424.84	31.1652276597
426.31	31.3358460213
427.73	31.507106024
429.15	31.6583660268
430.61	31.8092695622
432.03	31.9401730977
433.45	32.0510766331
434.87	32.1416949946
436.29	32.2519568889
437.71	32.3422187831
439.08	32.4124806773
440.5	32.5227425716
441.92	32.6532896397
443.34	32.7845496424
444.8	32.9554531778
446.27	33.1260002459
447.64	33.2769037814
449.01	33.4275221429
450.48	33.5774275698
451.9	33.6873329967
453.27	33.8175948909
454.64	33.9275003178
456.06	34.0370492774
457.48	34.1269547043
458.85	34.2372165985
460.27	34.3274784927
461.69	34.437740387
463.11	34.7483587485
464.53	35.0589771101
465.95	35.3495954717
467.37	35.6198573659
468.79	35.8701192601
470.16	35.900024687
471.58	35.9302865812
472.95	35.9801920081
474.42	36.0904539023
475.79	36.2403593292
477.21	36.4306212235
478.58	36.6402414765
480	36.8502181968
481.38	37.0401236237
482.8	37.230385518
484.21	37.4003622383
485.63	37.5706241325
487.01	37.7205295594
488.43	37.8505062798
489.8	37.9401265328
491.22	38.0100319597
492.59	38.4599373866
494.01	38.9301992808
495.43	39.3801047077
496.85	39.8307230693
498.22	40.2609849635
499.69	40.2908903904
501.06	40.3207958173
502.43	40.3710577115
503.85	40.4206066711
505.27	40.510512098
506.64	40.6407739922
508.06	40.8110358864
509.48	41.0212977807
510.9	41.2722726096
512.32	41.5235326123
513.79	41.7551490824
515.25	41.9464090852
516.72	42.0973126206
518.09	42.2278596887
519.46	42.3581215829
520.88	42.4880270098
522.3	42.6182889041
523.72	42.7685507983
525.14	42.9185275186
526.51	43.0681477717
527.89	43.2377680247
529.26	43.4073882777
530.68	43.7576501719
532.1	44.08819724
533.56	44.3994572428
534.98	44.6506459521
536.45	44.8821911287
537.86	44.9534511315
539.33	45.0640694931
540.75	45.1946165611
542.08	45.3652349227
543.54	45.5751403496
544.96	45.7650457765
546.33	45.9359493119
547.75	46.0862112062
549.22	46.2364731004
550.59	46.3470914619
552.01	46.4577098235
553.43	46.5876152504
554.85	46.7578771446
556.22	46.9281390388
557.64	47.1380444657
559.06	47.3485915338
560.43	47.5392098954
561.94	47.889828257
563.32	48.2403753251
564.74	48.5712788605
566.15	48.8815407547
567.57	49.1718026489
568.99	49.2619932497
570.37	49.3719699701
571.78	49.4815902231
573.16	49.6315669434
574.53	49.8021140115
576	50.0127323731
577.46	50.2236359085
578.88	50.4548959113
580.3	50.6464410879
581.72	50.8177010907
583.23	50.9486046261
584.65	51.0591516942
586.02	51.1696987623
587.39	51.3193190153
588.81	51.5089392684
590.19	51.7188446952
591.61	52.0491065895
593.02	52.3593684837
594.44	52.6496303779
595.86	52.9198922722
597.24	53.1898689925
598.66	53.3594892455
600.03	53.5491094986
601.4	53.7590149255
602.82	54.0889203523
604.24	54.3588257792
605.66	54.5294441408
607.03	54.639706035
608.5	54.7699679293
609.87	54.8402298235
611.29	55.0111333589
612.71	55.3013952531
614.17	55.6520136147
615.55	55.9626319763
616.97	56.1931790444
618.39	56.3831557647
619.8	56.5134176589
621.18	56.6243211944
622.6	56.7355099037
624.11	56.8667699064
625.57	57.0183150831
626.99	57.1898602597
628.41	57.3404073278
629.83	57.490669222
631.2	57.6205746489
632.62	57.7304800758
633.99	57.84074197
635.41	57.9710038643
636.88	58.1009805846
638.25	58.2512424788
639.63	58.7615043731
641.04	59.2914098
642.46	59.7220281615
643.88	60.112931697
645.35	60.5239065259
646.77	60.5748100613
648.19	60.5857135967
649.6	60.6962606648
651.02	60.866522559
652.44	61.0370696271
653.82	61.2473315214
655.28	61.4775934156
656.65	61.7282117771
658.07	61.9787588452
659.54	62.2293772068
660.91	62.4603520357
662.38	62.7112555711
663.8	62.9621591066
665.21	63.193062642
666.68	63.4236097101
668.05	63.6741567782
669.47	63.9044186724
670.89	64.1143240993
672.26	64.4443008197
673.68	64.77427754
675.06	65.063897793
676.48	65.3538745134
677.85	65.6438512338
679.27	65.834113128
680.69	66.0040185549
682.11	66.1739239818
683.48	66.3238294087
684.85	66.4533783682
686.27	66.5232837951
687.64	66.5735456893
689.11	66.6241640509
690.53	66.7147824125
691.95	66.8457572414
693.37	67.0360191356
694.79	67.2462810298
696.16	67.4761864567
697.58	67.7064483509
698.95	68.1767102452
700.42	68.6469721394
701.84	69.1172340336
703.21	69.5878523952
704.63	70.0783994633
706.05	70.348590064
707.51	70.5991371321
708.88	70.8500406675
710.3	71.0805877356
711.77	71.2508496299
713.14	71.3811115241
714.56	71.5113734183
715.93	71.6612788452
717.35	71.8112555656
718.77	72.0008758186
720.15	72.190852539
721.52	72.3808292593
722.94	72.5708059797
724.36	72.7810678739
725.78	72.971614942
727.2	73.1821620101
728.61	73.5727090782
730.03	73.9432561463
731.45	74.3138032144
732.87	74.6844215759
734.29	75.0350399375
735.71	75.2053018317
737.13	75.375563726
738.5	75.5058256202
739.92	75.6160875144
741.34	75.7459929413
742.76	75.8962548355
744.13	76.0665167298
745.55	76.276778624
746.97	76.5070405182
748.39	76.7373024124
749.81	76.947920774
751.18	77.1381826682
752.65	77.2884445624
754.02	77.4389916305
755.44	77.589895166
756.9	78.0201570602
758.32	78.4707754218
759.7	78.981037316
761.12	79.5510140363
762.49	80.1209907567
763.91	80.3708961836
765.33	80.5004451432
766.7	80.51035057
768.07	80.4402559969
769.49	80.3705178912
770.91	80.3811362527
772.38	80.5123962555
773.8	80.7436562583
775.26	80.994916261
776.68	81.2258197965
778.1	81.4367233319
779.52	81.6469852261
780.94	81.8778887615
782.31	82.288792297
783.82	82.6993393651
785.24	83.0298864332
786.61	83.2811464359
788.03	83.4917647975
789.5	83.582383159
790.92	83.9130015206
792.34	84.303905056
793.71	84.6941669503
795.17	85.0447140184
796.55	85.3152610865
798.01	85.3661646219
799.43	85.4567829834
800.85	85.6876865189
802.27	85.9983048804
803.69	86.3298500571
805.11	86.6413952337
806.66	86.9326552365
808.08	87.1638439458
809.46	87.3747474812
810.87	87.6047242016
812.25	87.8549860958
813.67	88.0655331639
815.13	88.2757950581
816.55	88.4666985935
817.92	88.657602129
819.39	89.0285056644
820.81	89.619124026
822.27	90.2500988549
823.65	90.9006459229
825.07	91.531192991
826.48	91.9211697114
827.9	92.0917167795
829.28	92.2022638476
830.74	92.2728822092
832.16	92.3235005707
833.58	92.4340476388
835	92.6040243592
836.37	92.8136446122
837.75	93.0635500391
839.12	93.3338119333
840.58	93.5840738275
842.05	93.7946208956
843.42	93.9851679637
844.84	94.175429858
846.21	94.385050111
847.63	94.7553120052
849.01	95.1252174321
850.47	95.4754793263
851.84	95.8254560467
853.26	96.3157179409
854.64	96.6656233678
856.06	97.055885262
857.47	97.5061471563
858.89	97.9566942244
860.31	98.2475977598
861.73	98.5185725887
863.2	98.7295474176
864.62	98.900450953
866.04	99.0713544884
867.45	99.2619015565
868.87	99.4521634508
870.29	99.6620688776
871.67	99.852045598
873.04	100.0420223184
874.46	100.2119990387
875.88	100.4019044656
877.3	100.5921663598
878.67	100.7620717867
880.09	100.912333681
881.46	101.0628807491
882.93	101.5337842845
884.39	102.0446878199
885.81	102.5759478227
887.23	103.1068513581
888.65	103.6771132523
890.07	103.9473751466
891.44	104.2176370408
892.86	104.507898935
894.28	104.8178043619
895.7	105.0880662561
897.07	105.317971683
898.49	105.5278771099
899.86	105.7377825368
901.28	105.9677592572
902.7	106.2176646841
904.08	106.4879265783
905.49	106.7381884725
906.91	106.9884503667
908.33	107.2186409675
909.75	107.6089028617
911.12	108.1188795821
912.54	108.6488563025
913.92	109.1591181967
915.34	109.6293800909
916.8	109.9196419851
918.17	110.0501890532
919.59	110.1604509475
921.01	110.3103563743
922.39	110.5003330947
923.8	110.7299533477
925.18	111.0199300681
926.55	111.349835495
928.02	111.6398122153
929.39	111.9297176422
930.81	112.1796943626
932.18	112.4089581483
933.56	112.5985784013
934.93	112.787842187
936.35	112.9778189074
937.72	113.1877243342
939.19	113.7179862285
940.56	114.2678916554
941.98	114.8381535496
943.35	115.4084154438
944.77	115.978677338
946.24	116.2089392323
947.61	116.4395575938
949.03	116.6704611293
950.45	116.9010081974
951.91	117.1319117328
953.33	117.4024588009
954.75	117.673005869
956.12	117.9432677632
957.54	118.2135296574
958.96	118.4634350843
960.38	118.6934118047
961.75	118.923388525
963.13	119.1732939519
964.55	119.7031993788
965.96	120.1731760992
967.38	120.5434379934
968.76	120.9136998876
970.18	121.2443182492
971.6	121.2149366108
973.06	121.2261253201
974.48	121.3773140294
975.94	121.5882175648
977.36	121.8788359263
978.74	122.2890978206
980.16	122.8190745409
981.53	123.2890512613
982.95	123.6793131555
984.37	124.0492185824
985.79	124.4391240093
987.16	124.8490294362
988.53	125.2986496892
989.95	125.7885551161
991.33	126.2391021842
992.79	126.6297205458
994.25	126.9003389073
995.63	127.0912424428
997.05	127.201504337
998.47	127.29112459
999.84	127.3810300169
1001.21	127.5106502699
1002.63	127.7399140556
1004.01	128.0491778413
1005.38	128.5591545617
1006.75	129.1287748147
1008.22	129.6586802416
1009.59	130.1289421358
1011.01	130.55920403
1012.43	130.8487529896
1013.8	131.0986584165
1015.17	131.3285638434
1016.59	131.5984692703
1018.01	131.8690876318
1019.43	132.0800624607
1020.9	132.2506808223
1022.32	132.4809427165
1023.69	132.7118462519
1025.06	133.0027497874
1026.57	133.3139384967
1028.04	133.7061253145
1029.5	134.159025067
1031.01	134.6919248195
1032.48	135.1854662132
1033.99	135.7000057155
1035.55	136.1945452177
1037.15	136.6293698938
1038.66	136.9845510373
1040.17	137.3400173546
1041.73	137.6948420307
1043.33	138.0300231742
1044.84	138.3654894915
1046.4	138.7209558088
1047.95	139.0957804849
1049.51	139.4509616284
1051.02	139.7657863045
1052.58	140.0606109806
1054.09	140.2957208306
1055.64	140.6711871479
1057.24	141.0062969979
1058.8	141.3217633152
1060.31	141.6372296325
1061.87	141.9920543086
1063.42	142.1668789847
1064.93	142.3820601282
1066.49	142.8971699782
1068.05	143.4719946543
1069.6	144.0471757977
1071.11	144.6823569412
1072.67	145.3571816173
1074.23	145.7123627607
1075.74	145.9679003715
1077.34	146.203081515
1078.9	146.438191365
1080.41	146.6736576823
1081.96	147.0084823584
1083.52	147.3833070345
1085.03	147.7584168845
1086.59	148.2535980279
1088.14	148.708422704
1089.7	149.2638890214
1091.21	149.7989988713
1092.81	150.3341800148
1094.32	150.6893611582
1095.88	151.0645423017
1097.44	151.3397234451
1098.95	151.6549045886
1100.55	152.010085732
1102.06	152.3849104082
1103.62	152.7800202581
1105.13	153.1548449342
1106.68	153.5300260777
1108.24	154.0451359277
1109.8	154.560602245
1111.35	155.1357833884
1112.91	155.7112497058
1114.42	156.2863595557
1116.02	156.6611842319
1117.53	157.036008908
1119.04	157.3314752253
1120.6	157.6262999014
1122.2	157.8614810449
1123.71	158.0969473622
1125.27	158.3324136795
1126.82	158.5272383556
1128.38	158.6824194991
1129.89	158.8378858164
1131.45	159.0130669598
1133.05	159.5278916359
1134.56	160.0024311382
1136.07	160.5366141731
1137.54	161.1297990995
1139.05	161.7629840258
1140.51	162.0758837783
1142.02	162.4887122374
1143.49	162.9015406964
1144.95	163.3147256228
1146.46	163.7082670165
1147.97	164.0620935841
1149.53	164.3369182602
1151.04	164.5517429363
1152.64	165.0469240798
1154.15	165.4821052232
1155.71	165.8775715405
1157.27	166.2923962166
1158.82	166.7679338274
1160.33	167.0231149709
1161.94	167.377939647
1163.45	167.8331207904
1164.96	168.2883019339
1166.56	168.70312661
1168.07	169.05823646
1169.63	169.3737027773
1171.18	169.6685274534
1172.74	170.2637085969
1174.25	170.8588184468
1175.81	171.4139995903
1177.36	171.9688242664
1178.92	172.4840054099
1180.43	172.7191152598
1181.99	172.9742964033
1183.54	173.2491210794
1185.1	173.5245873967
1186.61	173.820053714
1188.21	174.1352348575
1189.77	174.4503447075
1191.28	174.7854545574
1192.83	175.1006357009
1194.34	175.395460377
1195.95	176.050570227
1197.46	176.7057513704
1199.01	177.3612889812
1200.57	178.0361136573
1202.13	178.7112235073
1203.64	178.9864046508
1205.19	179.2412293269
1206.75	179.4763391769
1208.26	179.6918054942
1209.86	179.907343105
1211.42	180.1025242484
1212.98	180.2777053919
1214.49	180.4728865353
1216	181.0080676788
1217.6	181.5828923549
1219.16	182.2180022049
1220.67	182.9134685222
1222.22	183.6082931983
1223.78	183.9834030483
1225.29	184.3385128983
1226.89	184.6736940417
1228.4	184.9688751852
1229.96	185.2240563286
1231.52	185.4388810047
1233.03	185.6540621482
1234.58	185.8692432916
1236.14	186.1043531416
1237.7	186.3598194589
1239.25	187.0750006024
1240.81	187.7898252785
1242.32	188.4846499546
1243.83	189.1394746307
1245.39	189.8142993068
1246.94	190.0694091568
1248.5	190.3448754741
1250.05	190.6599853241
1251.61	191.0151664675
1253.12	191.3702763175
1254.68	191.7251722871
1256.23	192.0799969632
1257.75	192.5751781067
1259.3	193.2102879567
1260.86	193.8254691001
1262.41	194.4405789501
1263.97	195.0560452674
1265.48	195.5115115847
1267.08	195.8266927282
1268.64	196.1218738716
1270.15	196.3773401889
1271.71	196.6321648651
1273.26	196.9269895412
1274.77	197.2221706846
1276.33	197.5769953607
1277.89	197.9721765042
1279.4	198.387714115
1281	198.7828952584
1282.56	199.3780051084
1284.07	199.9534714257
1285.62	200.5082961018
1287.18	201.0434059518
1288.69	201.5788722691
1290.29	201.9540534126
1291.85	202.3695197299
1293.36	202.8249860472
1294.96	203.2601671907
1296.47	203.6749918668
1298.03	204.0298165429
1299.54	204.344641219
1301.05	204.6398223624
1302.65	205.1749322124
1304.21	205.7903985297
1305.76	206.4258648471
1307.32	207.1010459905
1308.83	207.8161558405
1310.39	208.2713369839
1311.94	208.6065181274
1313.5	208.8616992708
1315.06	209.0368091208
1316.57	209.1719902643
1318.12	209.3671714077
1319.68	209.6419960838
1321.24	210.3774624012
1322.75	211.1126435446
1324.35	211.7674682207
1325.86	212.3825780707
1327.37	212.9776879207
1328.97	213.2525125968
1330.48	213.5676937402
1332.04	213.9431600576
1333.6	214.338341201
1335.15	214.6935223445
1336.71	214.9487034879
1338.22	215.1638133379
1339.78	215.3789944813
1341.33	215.5741756248
1342.89	215.7893567682
1344.45	216.3844666182
1345.96	217.0396477617
1347.51	217.7548289051
1349.07	218.5296535812
1350.63	219.3447634312
1352.14	219.8399445747
1353.69	220.3351257181
1355.25	220.8099503942
1356.81	221.2454167115
1358.32	221.660597855
1359.92	222.055707705
1361.43	222.4105323811
1362.98	223.1259986984
1364.5	223.8008233745
1366.1	224.4159332245
1367.61	224.971114368
1369.16	225.5462242179
1370.72	225.7213340679
1372.23	225.8964439179
1373.83	226.0916250613
1375.34	226.3268062048
1376.9	226.5819873482
1378.46	227.2968120244
1379.97	228.3119931678
1381.52	229.1868178439
1383.08	229.90164252
1384.59	230.5571088374
1386.15	230.8122899808
1387.75	230.8074711243
1389.26	230.9629374416
1390.82	231.2980472916
1392.37	231.6928719677
1393.88	232.0680531111
1395.44	232.4231629611
1397	232.7379876372
1398.55	233.0131687807
1400.06	233.6283499241
1401.62	234.2234597741
1403.18	234.8386409175
1404.73	235.5141785283
1406.29	236.2296448456
1407.85	236.6047546956
1409.4	237.3002210129
1410.91	237.9954021564
1412.51	238.6905120064
1414.03	239.3856931498
1415.58	240.0408742933
1417.14	240.3757702629
1418.65	240.7108801128
1420.21	241.0460612563
1421.76	241.3808859324
1423.32	241.7560670758
1424.83	242.1311769258
1426.39	242.5263580693
1427.94	243.1011827454
1429.5	243.8363638888
1431.01	244.5314737388
1432.57	245.1866548823
1434.12	245.7814795584
1435.68	246.1769458757
1437.19	246.4320557257
1438.79	246.7472368691
1440.3	247.1023467191
1441.86	247.4974565691
1443.41	247.9126377125
1444.92	248.307818856
1446.53	248.662928706
1448.04	249.1981098494
1449.59	249.7132909929
1451.15	250.348115669
1452.66	251.003225519
1454.22	251.6784066624
1455.77	252.1935878059
1457.33	252.7490541232
1458.89	253.1845204405
1460.44	253.579701584
1462	253.9548827274
1463.51	254.3099925774
1465.07	254.6651737208
1466.62	255.0203548643
1468.18	255.4155360077
1469.74	255.9703606838
1471.25	256.6855418273
1472.76	257.4807229707
1474.36	258.3758328207
1475.92	259.1709426707
1477.47	259.806408988
1478.98	260.3215901315
1480.54	260.7966999815
1482.1	261.1715246576
1483.65	261.626705801
1485.16	262.061815651
1486.72	262.456925501
1488.27	262.7921066444
1489.83	263.1272877879
1491.39	263.4627541052
1492.9	263.9779352487
1494.5	264.6531163921
1496.01	265.3279410682
1497.57	265.9830509182
1499.08	266.6378755943
1500.63	267.1530567378
1502.19	267.4481665877
1503.75	267.6836329051
1505.3	267.9188140485
1506.86	268.173995192
1508.37	268.7891050419
1509.93	269.4639297181
1511.48	270.1791108615
1512.99	270.954292005
1514.6	271.7094018549
1516.11	272.0245829984
1517.66	272.3601206092
1519.22	272.7352304591
1520.78	273.0706967765
1522.33	273.4258779199
1523.89	273.8410590634
1525.4	274.2161689133
1526.96	274.5509935895
1528.51	274.8658182656
1530.02	275.760999409
1531.58	276.636109259
1533.14	277.5109339351
1534.69	278.3461150786
1536.2	279.181296222
1537.76	279.416406072
1539.32	279.6512307481
1540.87	279.8864118916
1542.38	280.181593035
1543.94	280.476702885
1545.5	280.7918840284
1547.05	281.5073503458
1548.61	282.2625314892
1550.16	283.0376413392
1551.68	283.8528224826
1553.23	284.6879323326
1554.79	285.1827570087
1556.34	285.6582233261
1557.85	286.0534044695
1559.46	286.3485143195
1560.97	286.5633389956
1562.52	286.7785201391
1564.03	287.0133448152
1565.59	287.4884546651
1567.15	288.2636358086
1568.7	289.1391734194
1570.26	289.8943545628
1571.82	290.6494644128
1573.33	291.2846455563
1574.88	291.7198266997
1576.44	292.0546513758
1578	292.4301176931
1579.51	292.7852988366
1581.11	293.10047998
1582.62	293.81558983
1584.18	294.5510561473
1585.73	295.3058808235
1587.29	296.0613471408
1588.8	296.7964569908
1590.4	297.1516381342
1591.91	297.8068192776
1593.47	298.4420004211
1595.03	299.0168250972
1596.54	299.5720062407
1598.09	300.0868309168
1599.65	300.3216555929
1601.16	300.6367654429
1602.72	301.0319465863
1604.27	301.4670564363
1605.83	301.9022375798
1607.38	302.3373474297
1608.9	302.7925285732
1610.45	303.2076384232
1612.01	303.9231760339
1613.56	304.6386423513
1615.17	305.2341086686
1616.68	305.7092185186
1618.23	306.204399662
1619.74	306.4392243381
1621.3	306.7340490142
1622.86	307.2092301577
1624.37	307.7844113011
1625.97	308.5195924446
1627.48	309.1747022946
1629.04	309.7701686119
1630.59	310.284993288
1632.15	310.9801744315
1633.66	311.6952842814
1635.22	312.3704654249
1636.77	313.045290101
1638.33	313.7804712444
1639.84	314.3355810944
1641.4	314.7711187052
1642.95	315.3262998487
1644.56	315.841766166
1646.07	316.256876016
1647.62	316.5920571594
1649.13	316.8071670094
1650.69	316.9622768594
1652.29	317.9571015355
1653.8	318.9925678528
1655.31	319.9877489963
1656.91	321.0225736724
1658.43	322.0573983485
1659.98	322.2728646658
1661.49	322.4877606354
1663.09	322.7828704854
1664.61	323.1180516288
1666.16	323.4932327723
1667.72	324.0481287418
1669.23	324.6032385918
1670.79	325.1384197353
1672.34	325.9135295853
1673.9	326.6487107287
1675.45	327.2438205787
1676.97	327.8790017221
1678.52	328.5341115721
1680.08	328.9492927156
1681.63	329.3647590329
1683.19	329.7602253502
1684.75	330.1153352002
1686.3	330.4705163436
1687.81	330.8256974871
1689.37	331.2005221632
1690.93	331.6353468393
1692.44	332.0505279828
1693.99	332.4057091262
1695.55	332.9605338023
1697.11	333.5956436523
1698.62	334.2111812631
1700.17	335.0663624065
1701.78	336.0614722565
1703.29	336.8365821065
1704.84	337.3321197173
1706.35	337.7269443934
1707.96	337.9820542434
1709.47	338.2368789195
1711.02	338.5120600629
1712.53	338.9868847391
1714.09	339.5023510564
1715.65	340.0175321998
1717.25	340.7327133433
1718.76	341.4478944867
1720.27	342.1630043367
1721.83	342.9578290128
1723.38	343.7130101563
1724.94	344.1681912997
1726.5	344.9633011497
1728.01	345.7384822932
1729.56	346.4335921431
1731.12	347.1887019931
1732.67	348.0238118431
1734.23	348.5192781604
1735.74	349.0143880104
1737.34	349.48928398
1738.85	349.8844651234
1740.37	350.2199314407
1741.97	350.5551125842
1743.52	351.210650195
1745.08	351.8261165123
1746.64	352.4209411884
1748.15	353.0761223319
1749.66	353.790947008
1751.26	354.2457716841
1752.77	354.8205963602
1754.33	355.4160626775
1755.84	355.9308873536
1757.44	356.3263536709
1758.95	356.6614635209
1760.55	357.4169298382
1762.06	358.2121109817
1763.62	358.9872921251
1765.18	359.7224732686
1766.69	360.477654412
1768.29	360.8131207294
1769.8	361.0882305793
1771.4	361.3836968967
1772.91	361.7588780401
1774.47	362.1343443574
1776.03	362.4891690335
1777.58	362.844350177
1779.09	363.1991748531
1780.65	363.9539995292
1782.16	364.7291806727
1783.72	365.5243618161
1785.32	366.5394716661
1786.83	367.5146528095
1788.38	368.0501191269
1789.9	368.564943803
1791.5	369.080053653
1793.01	369.4352347964
1794.56	369.9103446464
1796.12	370.4854544964
1797.63	371.2205643464
1799.23	371.9157454898
1800.74	372.6905701659
1802.3	373.4860364832
1803.81	374.2008611594
1805.41	374.6360423028
1806.92	374.9912234463
1808.48	375.2064045897
1810.04	375.3815857331
1811.55	375.6371233439
1813.15	376.3923044874
1814.71	377.2274143374
1816.22	378.1425241873
1817.77	379.0977053308
1819.28	380.0525300069
1820.89	380.5876398569
1822.4	381.082464533
1823.95	381.4776456765
1825.46	381.7527555264
1827.02	381.9278653764
1828.62	382.1030465199
1830.13	382.3382276633
1831.69	383.0734088068
1833.2	383.8282334829
1834.76	384.5634146263
1836.31	385.2585957698
1837.87	385.9340620871
1839.43	386.2095284044
1840.98	386.9847095479
1842.54	387.9198906913
1844.05	388.9547153674
1845.61	390.0098965109
1847.12	390.944721187
1848.72	391.339831037
1850.23	391.654940887
1851.78	391.9700507369
1853.34	392.284875413
1854.85	392.679985263
1856.41	393.4751664065
1857.96	394.3299910826
1859.52	395.185172226
1861.03	396.040282076
1862.59	396.8358196868
1864.14	397.2710008303
1865.75	398.0464671476
1867.26	398.6815769976
1868.81	399.156758141
1870.32	399.651867991
1871.88	400.146977841
1873.48	400.2018025171
1874.99	400.3969836605
1876.5	400.812164804
1878.06	401.4669894801
1879.62	402.3018141562
1881.17	403.437351767
1882.68	404.4728180843
1884.29	405.3679279343
1885.84	406.0631090777
1887.35	406.6386466885
1888.91	406.9737565385
1890.47	407.4285812146
1892.02	408.0037623581
1893.53	408.5785870342
1895.09	409.1134117103
1896.6	409.6685928538
1898.16	410.3041304645
1899.76	410.999311608
1901.32	411.6747779253
1902.83	412.3302442426
1904.38	412.9053540926
1905.94	413.4001787687
1907.49	413.8152886187
1909.01	414.6104697621
1910.56	415.3255796121
1912.12	415.9807607556
1913.67	416.6162270729
1915.23	417.2714082163
1916.79	417.5665180663
1918.3	417.9416992098
1919.85	418.3965238859
1921.41	418.8516337359
1922.92	419.6671000532
1924.52	420.5222811966
1926.08	421.3571058728
1927.59	422.1322870162
1929.1	422.8671116923
1930.66	423.5615799011
1932.21	424.1767610445
1933.72	424.8322273619
1935.33	425.5476936792
1936.88	426.30323129
1938.44	426.7390540746
1940	427.2141639246
1941.55	427.729345068
1943.06	428.2845262115
1944.62	428.9793508876
1946.18	429.5945320311
1947.69	430.4297131745
1949.29	431.2445378506
1950.8	432.0393625267
1952.31	432.6744723767
1953.87	433.3492970528
1955.42	434.0844781963
1956.98	434.6796593397
1958.54	435.2347691897
1960.05	435.8099503332
1961.6	436.4251314766
1963.16	436.7802413266
1964.72	437.2953511766
1966.27	437.8508174939
1967.78	438.3262838112
1969.38	438.7013936612
1970.94	439.0362183373
1972.45	439.3316846546
1973.96	440.0265093307
1975.56	441.0213340068
1977.07	442.136158683
1978.63	443.2516250003
1980.14	444.2864496764
1981.74	444.9016308198
1983.25	445.3368119633
1984.81	445.7119931067
1986.37	446.1071742502
1987.88	446.622711861
1989.48	447.2381781783
1991.04	447.8732880283
1992.59	448.6687543456
1994.1	449.463935489
1995.66	450.2387601652
1997.22	451.0735848413
1998.73	451.9887659847
2000.28	452.7639471282
2001.84	453.5587718043
2003.4	454.2938816543
2004.91	454.8490627977
2006.46	455.2238874738
2008.02	455.5987121499
2009.53	455.9538219999
2011.09	456.3493596107
2012.64	456.7645407542
2014.25	457.1797218976
2015.76	457.8951882149
2017.27	458.4903693584
2018.87	459.0051940345
2020.38	459.5603038845
2021.94	460.1754137344
2023.49	460.9505235844
2025	461.7257047279
2026.6	462.4608145779
2028.12	463.0959957213
2029.67	463.7114620386
2031.23	463.9266431821
2032.78	464.3217530321
2034.34	464.9969341755
2035.85	465.8517588516
2037.41	466.8469399951
2038.92	467.8021211385
2040.52	468.877302282
2042.08	469.8324834254
2043.59	470.7079497427
2045.15	471.4431308862
2046.7	472.1383120296
2048.26	472.6734931731
2049.82	473.2086030231
2051.33	473.7237841665
2052.88	474.2186088426
2054.44	474.7137186926
2055.95	475.1888285426
2057.55	475.804009686
2059.06	476.5588343622
2060.62	477.3543006795
2062.13	478.0891253556
2063.73	478.824306499
2065.24	479.3997728164
2066.8	479.8552391337
2068.4	480.6104202771
2069.91	481.4256014206
2071.47	482.2210677379
2072.98	483.035892414
2074.58	483.8310735575
2076.09	484.3261834074
2077.65	484.8812932574
2079.2	485.4764744009
2080.71	486.0516555443
2082.32	486.7467653943
2083.83	487.4419465377
2085.38	488.0174841485
2086.94	488.4925939985
2088.5	488.9277038485
2090.05	489.5425285246
2091.56	490.4173532007
2093.07	491.2724630507
2094.63	492.1072877268
2096.23	492.9224688703
2097.74	493.5180064811
2099.3	493.8931876245
2100.86	494.3083687679
2102.37	494.7638350853
2103.97	495.2190162287
2105.52	495.6138409048
2107.04	495.9493072221
2108.55	496.7241318983
2110.15	497.6990278678
2111.66	498.733852544
2113.22	499.7093188613
2114.73	500.6444287113
2116.33	501.1996098547
2117.88	501.6747197047
2119.4	502.170186022
2120.95	502.745295872
2122.51	503.4601205481
2124.06	504.0752303981
2125.57	504.5904115415
2127.13	505.0852362176
2128.69	505.8004173611
2130.2	506.7155985045
2131.8	507.690779648
2133.31	508.725889498
2134.87	509.700999348
2136.42	510.2961804914
2137.93	510.5913616349
2139.54	510.9664714848
2141.05	511.3216526283
2142.6	511.7168337717
2144.16	512.2316584478
2145.67	513.0071247652
2147.23	513.7023059086
2148.83	514.3771305847
2150.34	515.0523117282
2151.85	516.1074215782
2153.41	516.8622462543
2154.96	517.7770709304
2156.52	518.8522520738
2158.03	519.8677183912
2159.59	520.3628995346
2161.19	520.8780806781
2162.7	521.2935469954
2164.26	521.5690133127
2165.81	521.9241944561
2167.37	522.3993755996
2168.93	523.0744854496
2170.44	523.829666593
2171.99	524.6044912691
2173.55	525.6196011191
2175.06	526.7347109691
2176.66	527.6898921125
2178.17	528.3447167887
2179.73	528.740183106
2181.24	528.7350077821
2182.84	528.6101889255
2184.35	529.0050136017
2185.91	529.5601947451
2187.42	530.2953758886
2188.98	531.570557032
2190.58	532.745666882
2192.09	533.2608480254
2193.64	533.7959578754
2195.16	534.4107825515
2196.71	534.7458924015
2198.27	535.2407170776
2199.82	535.7961833949
2201.33	536.3316497123
2202.94	537.2071160296
2204.49	538.002297173
2206.05	538.7974783165
2207.56	539.8123029926
2209.07	540.9071276687
2210.63	541.6819523448
2212.18	542.3971334883
2213.74	543.1125998056
2215.3	543.6480661229
2216.85	544.0436037337
2218.41	544.359070051
2219.97	544.7145363683
2221.52	545.0497175118
2223.08	545.7248986552
2224.59	546.5000085052
2226.15	547.3548331813
2227.7	548.2896578574
2229.21	549.2648390009
2230.77	549.8199488509
2232.33	550.2151299943
2233.88	550.5903111378
2235.44	551.0057774551
2236.95	551.5808873051
2238.55	552.3160684485
2240.06	553.6311782985
2241.62	554.9866446158
2243.17	556.2414692919
2244.73	557.2766504354
2246.24	558.1917602853
2247.8	558.6469414288
2249.35	559.0817661049
2250.91	559.4972324222
2252.42	559.8923422722
2254.02	560.3071669483
2255.53	560.7423480918
2257.04	561.2975292352
2258.65	562.1923539113
2260.16	563.0071785875
2261.71	563.9427161982
2263.22	564.8575408744
2264.83	565.5730071917
2266.34	565.9481883351
2267.94	566.4437259459
2269.45	566.8588357959
2271.01	567.2943021132
2272.56	567.7691267893
2274.12	568.4043079328
2275.63	569.1994177827
2277.19	570.0542424589
2278.74	571.1294236023
2280.25	572.3046047458
2281.86	573.4194294219
2283.37	574.3746105653
2284.88	575.1301481761
2286.48	575.6249728522
2288.04	576.1000827022
2289.55	576.8155490195
2291.1	577.510730163
2292.66	578.3055548391
2294.22	579.1606646891
2295.73	580.2758458325
2297.28	581.0506705086
2298.84	581.8257803586
2300.35	582.5608902086
2301.95	583.216071352
2303.46	583.511181202
2305.02	583.8266475193
2306.57	584.1818286628
2308.13	584.6170098062
2309.69	585.5321196562
2311.2	586.5073007997
2312.75	587.6424819431
2314.31	588.6573066192
2315.87	589.4324164692
2317.38	589.7675976127
2318.93	590.0424222888
2320.49	590.1772469649
2322	590.5123568149
2323.56	591.2675379583
2325.11	592.0827191018
2326.67	593.0179002452
2328.23	593.9733665625
2329.74	594.9689041733
2331.34	595.6640853168
2332.9	596.3391951668
2334.41	596.9946614841
2335.96	597.6098426275
2337.52	598.1446673036
2339.08	598.8197771536
2340.59	599.4749582971
2342.14	600.5297829732
2343.7	601.8246076493
2345.21	602.9597174993
2346.77	603.9748986427
2348.32	604.9497233188
2349.88	605.4451896362
2351.39	605.6606559535
2352.99	605.9758370969
2354.55	606.3510182404
2356.06	606.7264845577
2357.62	607.0816657011
2359.17	607.8764903773
2360.73	608.8513150534
2362.24	609.9064249033
2363.75	611.0212495795
2365.35	612.2163594294
2366.86	613.0318257468
2368.46	613.6872920641
2370.02	614.2824732075
2371.53	614.857654351
2373.09	615.3928354944
2374.6	615.9080166379
2376.2	616.7431977813
2377.76	617.5983076313
2379.27	618.4737739486
2380.82	619.5685986247
2382.38	620.6634233009
2383.89	621.4188896182
2385.45	622.1540707616
2387.05	622.8892519051
2388.56	623.4247182224
2390.12	623.9798280724
2391.67	624.5546527485
2393.18	625.2298338919
2394.74	626.1249437419
2396.3	627.0201248854
2397.85	627.8756624961
2399.41	628.7108436396
2400.97	629.4259534896
2402.48	630.181134633
2404.03	630.9163157765
2405.59	631.6911404526
2407.15	632.4662503026
2408.66	633.261431446
2410.21	633.8362561221
2411.77	634.4713659721
2413.28	635.0868322894
2414.88	635.7820134329
2416.44	636.4971945763
2417.95	637.1523757198
2419.51	637.9275568632
2421.02	638.6623815393
2422.62	639.2374913893
2424.13	639.7926012393
2425.68	640.3880675566
2427.24	641.1828922327
2428.8	641.9983585501
2430.31	642.9338961608
2431.91	643.9090773043
2433.47	644.8439019804
2434.98	645.3590118304
2436.49	645.8738365065
2438.04	646.3686611826
2439.6	646.8237710326
2441.16	647.2388808826
2442.71	648.1544184934
2444.22	648.9498848107
2445.83	649.6449946607
2447.38	650.3001758041
2448.89	651.0153569476
2450.45	651.3301816237
2451.96	651.8050062998
2453.52	652.7998309759
2455.07	653.814655652
2456.58	654.7298367955
2458.14	655.5049466454
2459.7	656.2597713216
2461.25	656.574952465
2462.76	657.4904187823
2464.32	658.3055286323
2465.92	659.0007097758
2467.43	659.8162473865
2468.99	660.79142853
2470.55	661.2266096734
2472.06	662.0017908169
2473.66	662.9569719603
2475.17	663.7320818103
2476.73	664.5271916603
2478.28	665.2820163364
2479.79	665.8371974799
2481.35	666.432022156
2482.91	667.0868468321
2484.42	667.5220279755
2485.97	668.277209119
2487.53	669.292318969
2489.09	670.2277852863
2490.64	671.1829664297
2492.2	672.2380762797
2493.71	673.0131861297
2495.26	673.6283672732
2496.82	674.3034771231
2498.38	675.0389434405
2499.93	676.0144810512
2501.49	676.9896621947
2503.05	678.125128512
2504.56	679.2203096555
2506.16	680.1754907989
2507.67	680.7706006489
2509.23	681.3257104989
2510.78	681.720535175
2512.29	682.2157163184
2513.85	682.7708261684
2515.41	683.4456508445
2516.96	684.4211884553
2518.47	685.4163695988
2520.08	686.4918359161
2521.59	687.5070170595
2523.19	688.482198203
2524.7	689.137308053
2526.21	689.7724179029
2527.81	690.2872425791
2529.32	690.8424237225
2530.88	691.337604866
2532.44	691.7721443682
2533.95	692.1273255116
2535.46	693.0825066551
2537.06	694.0976165051
2538.62	695.1927263551
2540.17	696.3684778462
2541.68	697.5635876962
2543.28	698.1186975462
2544.79	698.6338786897
2546.35	699.149345007
2547.91	699.9045261504
2549.46	700.7597072939
2551.02	701.6548884373
2552.53	702.8097131134
2554.09	703.9248942569
2555.6	704.819718933
2557.2	705.6349000765
2558.71	706.4100099264
2560.27	706.9451197764
2561.82	707.5599444525
2563.33	708.1554107698
2564.89	708.6705206198
2566.49	709.1657017633
2568	710.0012393741
2569.56	710.7967056914
2571.12	711.7915303675
2572.67	712.8467115109
2574.18	713.9218926544
2575.74	714.6367173305
2577.3	715.351898474
2578.81	715.9270796174
2580.41	716.5422607609
2581.92	717.1573706108
2583.48	717.7324804608
2585.03	718.4673051369
2586.54	719.3624862804
2588.1	720.2375961304
2589.66	721.0924208065
2591.21	721.9076019499
2592.72	722.8827830934
2594.28	723.7578929434
2595.84	724.6727176195
2597.39	725.5878987629
2598.9	726.5430799064
2600.46	727.1379045825
2602.02	727.6330857259
2603.53	728.0882668694
2605.13	728.5837331867
2606.64	729.3188430367
2608.24	730.114309354
2609.75	730.9491340301
2611.31	731.7846003474
2612.82	732.6194250235
2614.42	733.474606167
2615.93	734.309716017
2617.49	735.1051823343
2619.04	735.9203634777
2620.6	736.7158297951
2622.16	737.270939645
2623.71	737.7857643212
2625.22	738.3005889973
2626.73	738.7956988472
2628.29	739.6705235234
2629.89	740.5857046668
2631.4	741.4808858103
2632.96	742.3160669537
2634.47	743.4912480972
2636.03	744.1664292406
2637.63	744.6816103841
2639.14	745.2567915275
2640.7	745.9722578448
2642.21	746.4470825209
2643.81	747.1422636644
2645.32	747.9973735144
2646.88	748.9724833644
2648.43	749.8873080405
2649.94	750.7024891839
2651.5	751.4575990339
2653.06	752.19242371
2654.61	753.0079613208
2656.12	753.9034276381
2657.73	754.8385374881
2659.28	755.6333621642
2660.79	756.348899775
2662.3	756.844009625
2663.91	757.2388343011
2665.46	757.6140154445
2666.97	758.0894817619
2668.53	758.624306438
2670.08	759.4194875814
2671.6	760.0946687249
2673.2	760.7101350422
2674.71	761.3453161856
2676.31	761.980782503
2677.82	762.8758923529
2679.38	763.9713586703
2680.93	765.1261833464
2682.49	766.2416496637
2684	767.3367595137
2685.6	767.9319406571
2687.11	768.4671218006
2688.67	768.982302944
2690.23	769.8971276201
2691.74	770.8123087636
2693.29	771.687489907
2694.85	772.5423145831
2696.41	773.3774244331
2697.92	773.8526055766
2699.47	774.32778672
2701.03	775.14289657
2702.59	775.93800642
2704.14	776.7531875634
2705.65	777.5483687069
2707.21	778.4034785569
2708.77	778.9786597003
2710.32	779.5738408438
2711.88	780.1490219872
2713.39	780.7041318372
2714.95	781.4193129806
2716.5	782.2941376568
2718.06	783.3693188002
2719.57	784.4847851175
2721.13	785.599966261
2722.73	786.4747909371
2724.24	787.0902572544
2725.75	787.4657235717
2727.35	787.8005482478
2728.91	788.1956580978
2730.42	789.0508392413
2731.97	790.1656639174
2733.49	791.3204885935
2735.04	792.4955984435
2736.6	793.6104231196
2738.15	794.2858894369
2739.66	794.7410705804
2741.27	795.1761804303
2742.78	795.5913615738
2744.33	796.0268991846
2745.89	796.5220090346
2747.45	797.3774753519
2749	798.2330129627
2750.56	799.0681941061
2752.12	799.9033039561
2753.63	800.9581286322
2755.18	801.6529533083
2756.69	802.3677779844
2758.25	803.1626026605
2759.81	803.9974273367
2761.32	804.5726084801
2762.87	805.1077896236
2764.43	805.5828994735
2765.99	806.0183657909
2767.54	806.8339034016
2769.1	807.629369719
2770.66	808.4444795689
2772.21	809.5796607124
2773.72	810.7551270297
2775.28	811.5499517058
2776.88	812.3647763819
2778.35	813.1799575254
2779.9	813.7151386688
2781.46	814.1896781711
2783.02	814.6051444884
2784.53	814.9603256318
2786.13	815.2954354818
2787.64	816.2305453318
2789.19	817.226296823
2790.75	818.281406673
2792.35	819.3568729903
2793.86	820.4724106011
2795.42	820.9875917445
2796.98	821.4221312468
2798.49	821.7969559229
2800	822.211780599
2801.55	822.6062488078
2803.11	822.9813586578
2804.62	823.6764685077
2806.22	824.5116496512
2807.73	825.6468307946
2809.29	826.822297112
2810.85	828.0371217881
2812.4	829.0123029315
2813.91	829.9077692488
2815.47	830.5228790988
2817.07	831.1180602423
2818.58	831.6935978531
2820.14	832.2090641704
2821.7	833.0638888465
2823.25	833.8794264573
2824.76	834.6346076007
2826.37	835.3297174507
2827.88	836.0045421268
2829.43	836.3400797376
2830.94	837.1749044137
2832.55	838.0497290898
2834.06	838.9849102333
2835.57	839.9800913767
2837.17	840.9949160528
2838.68	841.5900259028
2840.24	842.2054922201
2841.79	842.8006020701
2843.35	843.3757832136
2844.9	844.0108930636
2846.42	844.566074207
2847.97	845.341184057
2849.53	846.1560800266
2851.08	846.9115463439
2852.6	847.5067274873
2854.2	848.1421938046
2855.71	848.8973749481
2857.31	849.6528412654
2858.82	850.4876659415
2860.38	851.4027757915
2861.89	852.2576004676
2863.44	852.7324251437
2865	853.2472498199
2866.51	853.7427161372
2868.07	854.2178972806
2869.67	854.6930784241
2871.18	855.1685447414
2872.74	855.8840110587
2874.29	856.6588357348
2875.85	857.4540168783
2877.36	858.5091267282
2878.92	859.6239514044
2880.47	860.4587760805
2881.98	861.2342423978
2883.54	861.9697087151
2885.14	862.4648898586
2886.7	862.9204274693
2888.21	863.3356086128
2889.77	863.7304332889
2891.28	864.125257965
2892.83	864.6404391085
2894.39	865.4152637846
2895.95	866.2103736346
2897.46	867.005554778
2899.01	867.8007359215
2900.57	868.5158457714
2902.13	869.2713120888
2903.68	870.1064932322
2905.24	871.0216743757
2906.75	871.9167842256
2908.31	872.7316089018
2909.86	873.2267187517
2911.37	873.6421850691
2912.97	873.997294919
2914.53	874.3921195952
2916.04	874.8275859125
2917.55	875.3024105886
2919.15	876.177591732
2920.66	877.0527728755
2922.27	877.8882391928
2923.78	879.0430638689
2925.33	880.1182450124
2926.84	880.6930696885
2928.4	881.1481795385
2929.96	881.5830042146
2931.51	881.758185358
2933.02	882.0333665015
2934.58	882.4284763515
2936.14	883.1633010276
2937.69	884.0988386384
2939.2	885.2540197818
2940.81	886.3494860991
2942.32	887.3846672426
2943.92	888.1602048534
2945.43	888.7750295295
2946.99	889.1104958468
2948.5	889.4853205229
2950.1	889.900145199
2951.61	890.3749698751
2953.12	890.8704361924
2954.68	891.4252608686
2956.28	892.180442012
2957.79	893.0356231555
2959.35	893.8510894728
2960.86	894.9261993228
2962.46	895.8013804662
2964.01	896.3764903162
2965.53	896.8119566335
2967.08	897.2667813096
2968.64	897.5019624531
2970.15	897.937072303
2971.75	898.4925386204
2973.26	899.0676484703
2974.86	899.6628296138
2976.37	900.3576542899
2977.89	901.1331206072
2979.44	901.9079452833
2981.04	902.7231264268
2982.55	903.7785927441
2984.11	904.5940590614
2985.67	905.2288837375
2987.22	905.8844213483
2988.73	906.5396024918
2990.34	906.8747123418
2991.85	907.2095370179
2993.4	907.5650746287
[truncated: 28 more rows]
