# Supplementary material for: Indentation of a floating elastic sheet: geometry versus applied tension
Source: Proc Math Phys Eng Sci. 2017 Oct 11;473(2206):20170335. doi: 10.1098/rspa.2017.0335 (PMC5666232; doi:10.1098/rspa.2017.0335)
Supplement: Raw experimental and numerical data [file rspa20170335supp1.zip › DataFiles/figure2-3/Green_H169um.txt]

0	0
2.75	0.1348476539
5.63	0.5713426515
8.42	0.8066971804
11.26	1.1426853029
14.05	1.4780398318
16.8	1.9128874857
19.55	2.3477351397
22.29	2.6824560748
25.13	2.9184441974
27.92	3.2537987263
30.72	3.8892799739
33.51	4.7246345028
36.3	4.8599890317
39.05	4.9948366856
41.93	4.8313316832
44.77	4.8673198058
47.56	4.8026743346
50.31	4.6375219886
53.1	4.4728765174
55.85	4.4077241713
58.59	4.4424451065
61.34	4.4772927604
64.13	4.5126472893
66.93	6.6481285369
69.72	7.0834830658
72.6	7.4199780634
75.49	7.2565997797
78.28	6.8919543086
81.03	6.4268019625
83.77	6.2615228977
86.66	6.498144614
89.49	6.9340060178
92.24	7.4688536717
95.12	9.3053486693
97.92	9.7408299169
100.71	10.0761844458
103.5	10.4115389747
106.29	10.5468935035
109.09	10.5823747512
111.83	10.4170956863
114.58	10.1519433403
117.46	10.0884383378
120.35	10.3250600541
123.09	10.6597809893
125.89	11.1952622369
128.68	12.4306167658
131.52	12.4666048884
134.31	12.4019594173
137.01	12.2361734775
139.8	12.2715280064
142.55	12.6063756603
145.39	12.9423637829
148.18	13.2777183117
150.97	14.7130728406
153.72	14.8479204945
156.42	14.8821345547
159.21	14.8174890836
161.91	14.8517031438
164.8	14.8883248601
167.59	15.023679389
170.33	15.2584003242
173.13	15.3938815718
176.01	15.6303765694
178.76	15.8652242233
181.5	16.1999451585
184.25	16.5347928124
187.09	16.870780935
189.88	17.1061354638
192.67	17.2414899927
195.51	17.4774781153
198.26	17.9123257692
201.05	18.0476802981
203.89	18.3836684207
206.59	19.0178824809
209.34	20.1527301348
212.22	20.3892251324
215.01	20.3245796613
217.8	19.6599341902
220.55	19.3947818441
223.34	19.2301363729
226.14	19.2656176206
228.93	19.3009721495
231.68	19.5358198034
234.47	19.8711743323
237.21	20.2058952674
239.96	20.5407429213
242.75	20.9760974502
245.55	21.3115786978
248.34	23.0469332267
251.13	23.3822877556
253.88	23.6171354095
256.58	23.9513494697
259.42	24.2873375923
262.16	24.7220585275
264.86	24.9562725877
267.7	24.8922607103
270.49	24.7276152392
273.24	24.7624628931
276.03	24.997817422
278.78	25.2326650759
281.57	25.5680196048
284.36	25.9033741337
287.16	26.2388553813
289.95	26.4742099102
292.74	26.609564439
295.49	26.744412093
298.33	26.7804002156
301.12	26.9157547444
303.96	27.051742867
306.66	28.9859569272
309.5	29.4219450498
312.24	29.856665985
315.03	29.8920205139
317.73	30.0262345741
320.57	30.4622226967
323.37	30.9977039443
326.11	31.2324248795
328.9	31.2677794084
331.7	30.903260656
334.49	30.7386151849
337.28	30.7739697137
340.12	31.0099578363
342.87	31.2448054903
345.61	31.4795264254
348.45	31.715514548
351.2	31.9503622019
353.94	32.5850831371
356.83	34.4217048534
359.62	34.0570593823
362.41	33.9924139112
365.2	34.3277684401
368	34.7632496877
370.84	35.0992378103
373.58	35.4339587454
376.28	35.7681728056
379.17	36.3047945219
382.05	36.9412895195
384.8	37.5761371734
387.73	37.7132657647
390.43	38.4474798249
393.17	39.1822007601
395.97	39.4176820077
398.71	39.4524029429
401.46	39.5872505968
404.25	40.2226051257
407.14	40.959226842
409.93	41.5945813708
412.72	42.1299358997
415.47	42.4647835536
418.21	42.5995044888
421.05	42.7354926114
423.75	42.7697066716
426.59	42.8056947942
429.38	42.8410493231
432.31	42.8781779143
435.06	45.1130255683
437.85	45.6483800971
440.64	45.983734626
443.44	46.3192158736
446.18	46.4539368088
448.98	46.3894180564
451.72	46.4241389916
454.51	46.5594935205
457.26	46.8943411744
460.19	47.2314697657
462.94	47.6663174196
465.78	49.9023055422
468.61	50.238166946
471.41	50.2736481937
474.15	50.4083691288
476.9	50.4432167828
479.65	50.3780644367
482.39	50.4127853718
485.09	50.746999432
487.84	51.381847086
490.59	51.9166947399
493.33	53.1514156751
496.08	55.186263329
498.87	55.6216178579
501.62	55.8564655118
504.37	56.0913131657
507.3	56.3284417569
510.18	56.4649367545
512.88	56.5991508147
515.67	56.7345053436
518.56	57.0711270599
521.3	57.6058479951
524.19	59.6424697114
526.89	59.6766837716
529.68	59.9120383005
532.61	60.0491668917
535.49	60.3856618893
538.29	60.9211431369
541.03	61.5558640721
543.78	62.090711726
546.57	62.3260662549
549.46	62.5626879712
552.25	64.8980425
555.09	64.7340306226
557.92	64.1698920265
560.76	64.4058801491
563.56	64.4413613967
566.3	64.5760823319
569.19	65.1127040482
571.98	65.7480585771
574.68	68.3822726373
577.56	68.6187676348
580.4	68.7547557574
583.19	68.6901102863
585.89	68.6243243465
588.64	68.7591720004
591.43	68.7945265293
594.27	68.9305146519
597.11	72.5665027745
599.86	72.8013504284
602.6	73.1360713636
605.4	73.4715526112
608.19	73.5069071401
611.03	73.2428952627
613.91	73.3793902602
616.66	73.9142379141
619.4	74.4489588493
622.1	74.8831729095
624.99	75.2197946258
627.78	76.4551491547
630.48	77.2893632149
633.27	77.8247177438
636.11	80.5607058664
638.99	81.0972008639
641.7	80.8315416429
644.58	80.4680366404
647.42	80.604024763
650.16	81.0387456982
652.91	81.5735933521
655.7	82.208947881
658.54	82.8449360036
661.33	83.6802905325
664.13	84.2157717801
666.92	84.551126309
669.71	85.7864808379
672.41	86.3206948981
675.2	86.656049427
678	86.7915306746
680.79	86.6268852035
683.49	86.5610992637
686.24	87.0959469176
689.12	89.8324419151
691.91	90.167796444
694.7	90.7031509729
697.59	91.1397726892
700.43	91.5757608118
703.17	92.010481747
705.92	92.5453294009
709.03	92.8847389295
711.83	92.8202201771
714.66	92.756081581
717.46	92.8915628286
720.39	93.1286914198
723.13	95.563412355
725.92	97.9987668839
728.81	98.3353886002
731.55	98.0701095354
734.3	98.4049571893
737.14	99.0409453119
739.98	99.6769334345
742.82	100.1129215571
745.61	100.4482760859
748.35	100.7829970211
751.15	101.0184782687
753.89	101.3531992039
756.64	101.6880468578
759.43	103.1234013867
762.18	104.4582490406
765.02	104.9942371632
767.86	106.4302252858
770.65	106.9655798147
773.44	107.5009343436
776.19	107.9357819975
778.93	108.3705029327
781.68	108.8053505866
784.47	109.2407051155
787.26	109.5760596443
790.06	109.911540892
792.8	110.3462618271
795.6	110.7817430748
798.39	111.5170976036
801.23	113.3530857262
804.06	113.8889471301
806.81	114.423794784
809.65	115.8597829066
812.4	116.1946305605
815.33	116.6317591518
818.16	116.9676205556
820.91	117.4024682095
823.66	117.7373158635
826.4	117.3720367986
829.2	120.1075180463
831.94	119.1422389814
834.64	117.8764530416
837.39	119.4113006955
840.14	121.0461483495
842.93	122.7815028783
845.81	122.9179978759
848.7	122.9546195922
851.44	122.7893405274
854.19	123.0241881813
856.98	126.4595427102
859.77	127.2948972391
862.61	127.8308853616
865.31	128.3650994219
868.11	128.8005806695
870.99	129.337075667
873.78	129.9724301959
876.57	130.5077847248
879.32	131.0426323787
882.07	131.243878998
884.81	131.4451256174
887.56	131.8476188561
890.35	132.2501120947
893.1	132.4513587141
895.89	132.6526053334
898.68	134.3879598623
901.57	137.2245815786
904.31	138.3593025138
907.06	138.1941501677
909.85	137.9295046966
912.78	137.5666332878
915.58	137.6021145354
918.37	137.9374690643
921.11	138.3721899995
923.91	138.8076712471
926.79	139.4441662447
929.58	143.6795207736
932.33	144.6143684275
935.17	145.1503565501
937.96	145.5857110789
940.75	146.2210656078
943.5	147.2559132617
946.25	148.0907609157
949.04	150.5261154445
951.83	150.5614699734
954.58	150.6963176273
957.46	151.0328126249
960.25	151.0681671538
963	150.9030148077
965.88	151.1395098052
968.63	154.9743574592
971.47	155.6103455818
974.22	156.2451932357
977.01	156.9805477646
979.75	157.5152686997
982.5	157.9501163536
985.29	158.4854708825
988.13	158.9214590051
991.02	159.5580807214
993.81	161.7934352503
996.55	162.2281561855
999.44	162.7647779018
1002.23	164.4001324306
1005.02	164.9354869595
1007.77	165.2703346134
1010.52	165.7051822674
1013.31	165.9405367962
1016.05	166.3752577314
1018.85	166.810738979
1021.64	167.2460935079
1024.39	167.8809411618
1027.18	171.3162956907
1030.15	171.653931157
1032.99	172.2899192795
1035.88	173.3265409958
1038.62	173.361261931
1041.32	173.2954759912
1044.12	174.1309572388
1046.91	176.0663117677
1049.65	176.1010327029
1052.4	176.0358803568
1055.24	176.4718684794
1058.03	177.7072230083
1060.78	178.2420706622
1063.52	180.5767915974
1066.27	181.0116392513
1069.02	181.7464869052
1071.9	182.3829819028
1074.65	182.7178295567
1077.44	183.0531840856
1080.23	183.6885386144
1082.93	184.6227526747
1085.73	185.9582339223
1088.47	186.2929548575
1091.22	187.8278025114
1094.01	189.9631570403
1096.8	190.5985115691
1099.51	191.4328523481
1102.3	192.268206877
1105.09	193.0035614059
1107.88	193.7389159347
1110.67	194.0742704636
1113.51	194.5102585862
1116.35	195.0462467088
1119.05	195.780460769
1121.8	196.5153084229
1124.59	196.3506629518
1127.38	198.1110491604
1130.18	199.8714353689
1132.92	201.7562196635
1135.76	203.3922077861
1138.51	203.32705544
1141.3	203.5624099689
1144.09	204.1977644978
1146.84	204.9326121517
1149.63	205.9679666805
1152.42	206.6033212094
1155.17	207.9381688633
1158.05	209.2746638609
1160.94	211.1112855772
1163.73	212.0466401061
1166.48	212.68148776
1169.22	212.4162086952
1172.01	212.0515632241
1174.85	212.1875513466
1177.6	212.1223990006
1180.35	212.2572466545
1183.14	212.7926011834
1185.89	218.0274488373
1188.68	219.1628033662
1191.52	220.3987914887
1194.31	221.1341460176
1197.19	221.6706410152
1200.03	222.1066291378
1202.78	222.7414767917
1205.52	224.5761977269
1208.32	225.6116789745
1211.2	226.148173972
1214.04	226.6841620946
1216.83	228.4195166235
1219.53	229.0537306837
1222.28	229.8885783376
1225.02	230.7232992728
1227.95	231.3604278641
1230.75	231.9959091117
1233.68	232.733037703
1236.42	234.1677586381
1239.26	235.8037467607
1242.01	237.3385944146
1244.89	238.0750894122
1247.77	238.7115844098
1250.57	239.5470656574
1253.36	240.0824201863
1256.2	240.6184083089
1258.99	241.1537628377
1261.83	241.6897509603
1264.62	242.1251054892
1267.37	242.5599531431
1270.16	245.195307672
1273	246.9312957946
1275.74	247.3660167298
1278.54	247.9014979774
1281.28	248.6362189126
1284.08	249.4717001602
1286.87	250.4070546891
1289.71	251.0430428117
1292.5	251.9783973405
1295.38	254.0148923381
1298.13	255.949739992
1300.92	256.5850945209
1303.67	257.1199421748
1306.41	257.65466311
1309.21	258.1901443576
1312	258.8254988865
1314.75	259.4603465404
1317.49	260.2950674756
1320.28	261.7304220045
1323.17	262.0670437208
1326.01	263.7030318434
1328.75	265.2377527785
1331.5	265.9726004324
1334.38	266.50909543
1337.18	267.5445766776
1339.97	268.6799312065
1342.71	269.6146521417
1345.42	271.3489929206
1348.3	272.9854879182
1351.14	273.8214760408
1353.93	275.6568305697
1356.63	276.4910446299
1359.42	277.1263991587
1362.22	277.7618804064
1365.01	278.2972349353
1367.8	278.8325894641
1370.55	279.4674371181
1373.43	280.1039321156
1376.31	281.0404271132
1379.02	283.3747678921
1381.76	285.0094888273
1384.51	285.8443364812
1387.3	286.6796910101
1390.05	287.414538664
1392.79	287.9492595992
1395.77	288.6870217841
1398.56	289.322376313
1401.31	289.8572239669
1404.06	292.1920716209
1406.8	294.326792556
1409.69	295.1634142723
1412.48	295.8987688012
1415.27	296.6341233301
1418.2	297.4712519214
1420.99	298.2066064502
1423.88	298.8432281665
1426.62	299.6779491017
1429.37	302.1127967556
1432.07	303.8470108158
1434.86	304.4823653447
1437.7	305.2183534673
1440.49	305.7537079962
1443.38	306.0903297125
1446.12	306.6250506477
1448.96	307.3610387703
1451.75	308.0963932991
1454.64	310.5330150154
1457.43	310.9683695443
1460.18	312.5032171982
1463.02	313.5392053208
1465.81	314.3745598497
1468.55	315.1092807849
1471.35	315.7447620325
1474.14	316.3801165614
1476.89	317.4149642153
1479.59	321.0491782755
1482.42	322.5850396794
1485.22	323.720520927
1487.96	324.2552418622
1490.76	324.0907231098
1493.64	324.3272181073
1496.43	325.1625726362
1499.18	328.4974202901
1502.06	328.7339152877
1504.9	331.1699034103
1507.74	331.7058915329
1510.53	331.8412460617
1513.46	332.278374653
1516.25	333.1137291819
1518.96	334.3480699608
1521.7	337.682790896
1524.49	338.1181454249
1527.33	340.1541335475
1530.12	341.0894880764
1532.87	342.1243357303
1535.66	343.0596902592
1538.46	343.6951715068
1541.25	344.1305260357
1544.04	344.8658805646
1546.97	348.0030091558
1549.76	349.9383636847
1552.51	350.6732113386
1555.21	351.2074253988
1558.19	351.6451875838
1560.98	352.0805421127
1563.77	352.6158966416
1566.65	353.3523916391
1569.45	353.7878728867
1572.19	358.5225938219
1575.03	359.3585819445
1577.87	360.2945700671
1580.8	361.8316986584
1583.5	362.9659127186
1586.29	363.7012672475
1589.13	364.73725537
1591.97	365.7732434926
1594.72	367.1080911465
1597.46	367.7428120817
1600.21	369.3776597356
1603	369.7130142645
1605.75	371.2478619184
1608.49	372.2825828536
1611.29	372.7180641012
1614.03	373.3527850364
1616.87	373.788773159
1619.66	374.2241276879
1622.46	377.0596089355
1625.25	379.2949634644
1628.04	380.4303179933
1630.79	380.9651656472
1633.53	381.7998865824
1636.42	382.7365082987
1639.21	383.4718628275
1641.96	387.0067104815
1644.66	388.5409245417
1647.45	389.9762790705
1650.24	391.5116335994
1653.08	392.247621722
1655.87	392.6829762509
1658.66	393.4183307798
1661.55	394.2549524961
1664.3	394.58980015
1667.18	394.8262951475
1670.02	398.5622832701
1672.76	399.3970042053
1675.6	400.3329923279
1678.39	401.5683468568
1681.23	402.6043349794
1683.98	402.9391826333
1686.73	403.1740302872
1689.52	403.4093848161
1692.26	407.7441057513
1695.06	409.0795869989
1697.8	410.3143079341
1700.55	411.449155588
1703.43	412.2856505855
1706.27	413.2216387081
1709.11	415.2576268307
1711.9	417.2929813596
1714.74	419.3289694822
1717.62	420.0654644797
1720.37	421.0003121337
1723.16	421.9356666625
1726.09	422.9727952538
1728.89	423.8082765014
1731.68	425.4436310303
1734.42	426.8783519655
1737.26	429.1143400881
1739.96	429.9485541483
1742.71	430.7834018022
1745.46	433.9182494561
1748.2	434.4529703913
1750.95	434.9878180452
1753.7	435.0226656991
1756.49	435.158020228
1759.24	435.9928678819
1762.03	437.1282224108
1764.77	439.862943346
1767.57	442.5984245936
1770.36	443.3337791225
1773.15	444.1691336514
1775.99	444.705121774
1778.74	445.0399694279
1781.44	445.3741834881
1784.28	446.0101716107
1787.02	446.8448925458
1789.81	448.4802470747
1792.56	451.4150947286
1795.35	452.1504492575
1798.28	453.1875778488
1801.08	454.5230590964
1803.87	455.8584136253
1806.75	459.1949086228
1809.54	460.4302631517
1812.43	462.466884868
1815.17	463.8016058032
1817.97	464.7370870508
1820.76	468.4724415797
1823.51	468.7072892336
1826.39	469.2437842312
1829.18	470.0791387601
1831.97	470.9144932889
1834.77	471.9499745366
1837.51	472.7846954717
1840.35	474.2206835943
1843.14	475.4560381232
1845.94	475.9915193708
1848.82	479.4280143684
1851.61	479.8633688973
1854.36	481.0982165512
1857.15	481.8335710801
1859.94	482.568925609
1862.69	483.4037732629
1865.44	486.3386209168
1868.18	488.673341852
1870.88	489.9075559122
1873.68	491.2430371598
1876.42	492.277758095
1879.17	492.6126057489
1881.92	492.7474534028
1884.71	493.7828079317
1887.5	496.8181624606
1890.34	498.3541505832
1893.13	499.789505112
1895.92	503.4248596409
1898.76	503.6608477635
1901.51	505.1956954174
1904.26	506.4305430713
1907.09	507.1664044752
1909.93	507.5023925978
1912.68	507.7372402517
1915.42	508.3719611869
1918.17	511.2068088408
1920.96	511.3421633697
1923.76	513.8776446173
1926.5	514.7123655525
1929.25	515.1472132064
1932.13	516.4837082039
1935.02	517.5203299202
1937.81	518.2556844491
1940.6	521.391038978
1943.35	521.9258866319
1946.05	525.1601006921
1948.84	526.695455221
1951.59	528.1303028749
1954.43	530.4662909975
1957.17	531.9010119327
1959.97	533.1364931803
1962.76	534.0718477092
1965.5	535.0065686444
1968.25	536.0414162983
1971	538.3762639522
1973.79	540.3116184811
1976.54	541.846466135
1979.33	542.9818206639
1982.21	544.3183156614
1985.1	545.8549373777
1987.89	546.9902919066
1990.68	550.0256464355
1993.43	551.0604940894
1996.22	551.6958486183
1998.97	553.7306962722
2001.8	555.3665576761
2004.64	556.4025457986
2007.57	556.5396743899
2010.36	556.8750289188
2013.16	557.4105101664
2015.9	558.1452311016
2018.79	558.6818528179
2021.58	564.0172073468
2024.37	565.1525618756
2027.12	569.3874095296
2029.91	569.4227640584
2032.7	569.5581185873
2035.5	570.893599835
2038.33	571.7294612388
2041.13	572.6649424864
2043.92	577.3002970153
2046.8	577.8367920129
2049.55	578.0716396668
2052.34	579.1069941957
2055.13	580.4423487245
2058.02	583.7789704408
2060.86	584.7149585634
2063.6	587.5496794986
2066.44	587.7856676212
2069.32	588.9221626187
2072.12	590.9576438664
2074.91	594.1929983953
2077.7	595.2283529241
2080.45	596.4632005781
2083.24	596.9985551069
2086.03	598.1339096358
2088.92	600.4705313521
2091.71	602.105885881
2094.59	604.1423808786
2097.43	604.9783690011
2100.18	605.5132166551
2102.92	606.6479375902
2105.67	607.7827852441
2108.51	611.4187733667
2111.3	613.5541278956
2114.09	614.7894824245
2116.79	616.0236964847
2119.63	617.5596846073
2122.43	619.8951658549
2125.22	620.9305203838
2128.06	622.2665085064
2130.89	622.7023699102
2133.69	623.9378511579
2136.48	627.4732056868
2139.23	628.1080533407
2142.11	628.4445483382
2144.99	630.6810433358
2147.79	632.2165245834
2150.53	633.8512455186
2153.32	635.2866000475
2156.12	636.4220812951
2159	639.9585762926
2161.79	640.5939308215
2164.59	640.6294120691
2167.38	640.764766598
2170.17	645.1001211269
2172.96	647.8354756558
2175.75	648.1708301847
2178.55	649.4063114323
2181.29	650.8410323675
2184.09	652.0765136151
2186.92	654.5123750189
2189.81	656.2489967352
2192.55	657.9837176704
2195.35	659.519198918
2198.09	660.6539198532
2200.89	661.7894011008
2203.72	662.6252625047
2206.52	663.4607437523
2209.35	667.0966051562
2212.19	669.6325932787
2214.99	670.7680745264
2217.73	671.9027954615
2220.52	675.3381499904
2223.27	676.2729976443
2226.02	677.1078452983
2228.81	678.1431998271
2231.69	679.1796948247
2234.53	680.3156829473
2237.37	683.2516710699
2240.16	684.1870255988
2242.95	686.7223801276
2245.75	687.8578613753
2248.54	689.1932159041
2251.33	690.528570433
2254.17	693.1645585556
2257.05	694.0010535532
2259.85	695.5365348008
2262.64	698.3718893297
2265.38	699.6066102649
2268.13	701.9414579188
2270.92	702.8768124476
2273.67	704.1116601016
2276.42	705.0465077555
2279.16	705.7812286907
2282	708.0172168132
2284.79	710.1525713421
2287.54	712.687418996
2290.29	714.12226665
2293.03	715.3569875851
2295.83	716.2924688328
2298.62	717.2278233616
2301.41	719.7631778905
2304.25	721.7991660131
2307.04	724.034520542
2309.79	726.2693681959
2312.53	727.6040891311
2315.33	728.7395703787
2318.17	729.6755585013
2320.96	730.5109130302
2323.75	731.5462675591
2326.59	734.5822556817
2329.38	737.3176102105
2332.17	738.5529647394
2334.92	739.5878123933
2337.8	740.7243073909
2340.6	741.5597886385
2343.34	742.5945095737
2346.18	745.9304976963
2348.93	748.6653453502
2351.72	751.3006998791
2354.56	752.1366880017
2357.35	753.1720425305
2360.19	754.4080306531
2363.12	755.3451592444
2365.86	757.6798801796
2368.56	761.6140942398
2371.4	762.9500823624
2374.33	763.5872109536
2377.13	764.2226922013
2379.87	765.3574131364
2382.66	766.4927676653
2385.46	768.3282489129
2388.25	771.8636034418
2391	772.1984510957
2393.74	773.3331720309
2396.49	777.7680196848
2399.24	779.4028673387
2402.03	780.5382218676
2404.77	781.7729428028
2407.52	783.0077904567
2410.27	786.1426381106
2413.01	788.4773590458
2415.76	789.4122066997
2418.51	790.5470543536
2421.35	791.5830424762
2424.09	792.8177634114
2426.79	793.9519774716
2429.58	797.1873320005
2432.33	799.6221796544
2435.08	800.7570273083
2437.87	803.6923818372
2440.62	804.7272294911
2443.5	805.7637244887
2446.29	806.8990790176
2449.09	807.9345602652
2451.92	808.970421669
2454.72	812.3059029167
2457.46	814.8406238518
2460.16	816.574837912
2463.05	818.2114596283
2465.84	819.4468141572
2468.63	820.5821686861
2471.42	822.817523215
2474.22	825.0530044626
2477.01	827.3883589915
2479.8	828.8237135204
2482.69	830.0603352367
2485.43	831.1950561718
2488.22	833.1304107007
2491.02	835.7658919483
2493.9	838.0023869459
2496.74	839.3383750685
2499.53	840.8737295974
2502.32	842.0090841263
2505.16	843.0450722488
2507.95	845.1804267777
2510.74	847.6157813066
2513.49	849.7506289605
2516.24	850.8854766144
2519.07	853.9213380183
2521.87	855.0568192659
2524.61	855.9915402011
2527.36	857.126387855
2530.2	858.2623759776
2532.99	861.3977305065
2535.87	864.634225504
2538.71	866.0702136266
2541.5	867.7055681555
2544.21	869.1399089345
2547	870.1752634633
2549.84	872.3112515859
2552.58	875.7459725211
2555.42	876.8819606437
2558.17	877.9168082976
2560.91	879.1515292328
2563.61	880.285743293
2566.41	883.5212245406
2569.34	885.9583531319
2572.27	887.3954817231
2575.01	888.5302026583
2577.81	889.8656839059
2580.69	891.2021789035
2583.53	894.7381670261
2586.27	898.0728879613
2588.98	899.2072287402
2591.81	900.3430901441
2594.61	901.4785713917
2597.4	902.6139259206
2600.1	903.7481399808
2602.8	906.782354041
2605.55	909.5172016949
2608.38	910.8530630987
2611.18	912.0885443464
2613.92	913.3232652815
2616.67	914.5581129355
2619.74	917.8970155891
2622.57	921.132876993
2625.41	922.0688651155
2628.39	923.4066273005
2631.18	924.6419818294
2634.06	925.7784768269
2636.86	928.2139580746
2639.6	931.7486790097
2642.3	932.98289307
2645.14	934.1188811925
2647.89	935.1537288465
2650.68	936.3890833753
2653.47	937.5244379042
2656.22	941.0592855581
2658.97	944.3941332121
2661.76	945.4294877409
2664.55	946.4648422698
2667.3	947.5996899237
2670.18	948.8361849213
2672.97	951.1715394502
2675.77	954.8070206978
2678.51	956.041741633
2681.31	957.2772228806
2684.05	958.5119438158
2686.89	959.7479319384
2689.68	961.0832864672
2692.48	964.1187677149
2695.27	967.5541222437
2698.06	968.5894767726
2700.81	969.6243244265
2703.6	970.7596789554
2706.35	971.6945266093
2709.14	974.6298811382
2711.98	977.5658692608
2714.77	978.7012237897
2717.56	979.9365783186
2720.35	981.3719328475
2723.1	982.7067805014
2725.94	985.942768624
2728.73	989.1781231529
2731.48	990.0129708068
2734.27	990.8483253357
2737.06	992.1836798645
2739.81	993.4185275184
2742.65	996.854515641
2745.53	999.1910106386
2748.28	1000.6258582925
2751.02	1001.7605792277
2753.91	1002.897200944
2756.61	1004.0314150042
2759.35	1007.5661359394
2762.15	1011.001617187
2764.94	1012.2369717159
2767.73	1013.2723262448
2770.52	1014.5076807736
2773.41	1015.5443024899
2776.25	1019.2802906125
2778.99	1021.7150115477
2781.74	1022.8498592016
2784.53	1024.0852137305
2787.46	1025.5223423218
2790.25	1026.6576968506
2793.05	1029.1931780983
2795.93	1033.5296730958
2798.72	1034.8650276247
2801.47	1035.9998752786
2804.17	1037.1340893388
2806.96	1038.2694438677
2809.85	1041.806065584
2812.55	1044.3402796442
2815.29	1045.6750005794
2818.09	1047.010481827
2820.88	1048.3458363559
2823.62	1049.7805572911
2826.46	1052.7165454137
2829.3	1055.9525335363
2832.05	1057.0873811902
2834.79	1058.2221021253
2837.68	1059.4587238416
2840.42	1060.4934447768
2843.13	1063.7277855558
2845.87	1066.3625064909
2848.62	1067.6973541449
2851.32	1069.0315682051
2854.11	1070.4669227339
2856.81	1071.8011367942
2859.6	1076.536491323
2862.35	1077.671338977
2865.19	1078.8073270995
2867.98	1080.2426816284
2870.73	1081.3775292823
2873.48	1084.1123769363
2876.22	1087.3470978714
2879.01	1088.5824524003
2881.71	1089.7166664605
2884.51	1091.0521477081
2887.3	1092.387502237
2890.09	1095.8228567659
2892.88	1098.5582112948
2895.68	1099.5936925424
2898.51	1100.6295539463
2901.22	1102.5638947252
2904.01	1103.8992492541
2906.75	1104.7339701893
2909.59	1105.2699583119
2912.34	1106.1048059658
2915.22	1112.1413009633
2917.97	1115.3761486172
2920.76	1116.8115031461
2923.55	1119.046857675
2926.26	1120.881198454
2929.09	1123.4170598578
2931.84	1125.4519075117
2934.68	1127.6878956343
2937.42	1129.0226165695
2940.26	1130.3586046921
2943.01	1132.193452346
2945.85	1134.6294404686
2948.64	1138.6647949975
2951.39	1139.6996426514
2954.18	1140.9349971803
2957.06	1142.5714921778
2959.9	1144.0074803004
2962.78	1147.543975298
2965.53	1150.1788229519
2968.42	1151.5154446682
2971.16	1153.0501656034
2973.95	1154.3855201322
2976.84	1155.5221418485
2979.63	1158.7574963774
2982.47	1162.5934845
2985.22	1164.0283321539
2988.1	1165.2648271515
2990.85	1166.3996748054
2993.64	1167.6350293343
2996.43	1170.8703838632
2999.22	1173.605738392
3002.02	1175.2412196397
3004.9	1176.9777146372
3007.65	1178.5125622911
3010.35	1183.1467763513
3013.18	1184.4826377552
3016.02	1185.4186258778
3018.82	1186.7541071254
3021.7	1188.090602123
3024.45	1191.2254497769
3027.15	1194.1596638371
3029.89	1195.8943847723
3032.73	1197.4303728948
3035.48	1198.8652205488
3038.27	1200.1005750776
3041.06	1204.7359296065
3043.95	1206.4725513228
3046.69	1207.907272258
3049.49	1209.4427535056
3052.51	1212.0810225656
