# Supplementary material for: Indentation of a floating elastic sheet: geometry versus applied tension
Source: Proc Math Phys Eng Sci. 2017 Oct 11;473(2206):20170335. doi: 10.1098/rspa.2017.0335 (PMC5666232; doi:10.1098/rspa.2017.0335)
Supplement: Raw experimental and numerical data [file rspa20170335supp1.zip › DataFiles/figure2-3/Green_H367um.txt]

0	0
36.02	10.7751191954
70.58	16.1471935817
104.82	24.1186006126
139.79	31.291530048
174.4	40.6637087086
208.82	45.9354911269
244.03	56.5089210789
279.04	66.1819339338
313.56	72.3539249006
348.9	82.2276259658
383.69	95.3001800138
418.2	101.0721501258
453.45	110.4456634972
489.3	123.9204281601
523.81	130.9923982721
559.15	142.7660993372
595.13	156.4411351132
630.06	167.2139811292
664.57	181.5859512412
699.55	194.5589015315
734.24	208.331247031
770.27	217.4063870813
805.24	232.8793165167
840.22	253.452266807
874.92	262.2246331613
909.2	277.4961236116
944.31	292.769345015
978.87	311.1414194013
1013.16	332.0129307064
1048.32	348.3862563842
1082.88	365.7583307705
1119.78	381.4352851933
1154.75	408.0082146288
1189.81	426.0813317579
1224.42	444.8535104185
1260.45	462.5286504688
1295.33	488.9013922105
1330.58	508.5749055819
1365.09	527.3468756939
1400.52	549.4207644528
1436.09	574.1949451797
1472.85	600.9716076345
1508.87	621.0467268299
1543.39	650.7187177968
1578.68	673.4923145877
1614.85	696.667746606
1649.68	732.1403840734
1684.24	755.4124584597
1721	778.6891209146
1756.25	816.662634286
1791.18	838.135480302
1825.78	863.3076381077
1862.59	902.0844048369
1897.52	925.3572508529
1932.58	951.730367982
1967.23	989.702630062
2001.93	1014.5749964163
2035.94	1042.5459237855
2072.79	1084.422773934
2107.31	1112.4947649009
2143.38	1139.2699883706
2179.18	1183.1446487592
2213.79	1218.3168274198
2247.84	1247.0878382084
2282.95	1280.7610596118
2319.07	1319.3363873558
2354.04	1361.8093167912
2390.03	1391.8843734221
2425.23	1427.0577825192
2459.79	1468.0298569055
2494.12	1507.2014516301
2528.73	1551.6736302907
2565.26	1584.7498130838
2599.82	1622.5218874701
2633.97	1666.2931068073
2668.35	1707.6648058061
2703.73	1755.6385902907
2738.8	1794.1117282747
2773.86	1830.1848454039
2809.98	1881.8601731479
2844.49	1915.4321432599
2878.78	1964.703654565
2913.94	2008.2769802427
2948.91	2058.0499096782
2985.03	2104.6252374222
3019.59	2155.6973118085
3054.84	2194.1708251799
3089.76	2238.9436503411
3124.82	2295.7167674702
3159.43	2335.0889461308
3194.5	2386.6620841148
3228.97	2432.7339708074
3265.27	2485.6096739388
3300.19	2536.1824990999
3335.49	2589.9561167457
3372.7	2640.0337176691
3411.25	2698.3141131434
3447.36	2746.8894200325
3484.03	2806.5658947937
3520.7	2854.8423695548
3556.82	2914.7176972988
3593.76	2964.2947351411
3628.68	3021.7675603023
3665.53	3068.0444104509
3702.29	3123.0210729057
3739.14	3165.3979230543
3776.73	3216.0763164623
3815.04	3251.85621142
3854.18	3293.8378373309
3892.86	3339.0185039183
3930.44	3374.0968764715
3968.57	3422.0763960418
