# Supplementary material for: Indentation of a floating elastic sheet: geometry versus applied tension
Source: Proc Math Phys Eng Sci. 2017 Oct 11;473(2206):20170335. doi: 10.1098/rspa.2017.0335 (PMC5666232; doi:10.1098/rspa.2017.0335)
Supplement: Raw experimental and numerical data [file rspa20170335supp1.zip › DataFiles/figure2-3/Green_H65um.txt]

0	0
1.33	0.0388824856
2.75	0.0803961168
4.17	0.1219097481
5.59	0.1634233793
7.01	0.2049370105
8.43	0.2464506418
9.8	0.2865025254
11.22	0.3283450499
12.64	0.3701875743
14.01	0.3902135161
15.38	0.4420690115
16.8	0.4939245068
18.26	0.5457800022
19.73	0.5976354975
21.15	0.6183923132
22.57	0.6598694007
23.99	0.7013464883
25.41	0.7428601195
26.87	0.7855431488
28.24	0.7255950324
29.66	0.7671086637
31.08	0.9086222949
32.46	0.9489665281
33.83	0.9890184117
35.2	1.0290702954
36.67	1.1720456742
38.04	1.2120975579
39.41	1.2521494415
40.88	1.2951248203
42.34	1.3378078496
43.72	1.2781520828
45.18	1.3208351121
46.6	1.2623487433
48.02	1.3038623746
49.39	1.3439142582
50.81	1.3854278895
52.23	1.5269415207
53.6	1.5669934044
55.07	1.7099687832
56.49	1.7514824144
57.86	1.8915342981
59.33	1.9345096769
60.79	1.9771927062
62.21	2.1187063374
63.67	2.1613893667
65.09	2.2029029979
66.51	2.2444166292
67.89	2.2847608623
69.35	2.3274438916
70.77	2.3689575229
72.19	2.3104711541
73.56	2.3505230378
74.98	2.392036669
76.35	2.3320885527
77.73	2.3724327858
79.15	2.4139464171
80.57	2.4554600483
81.94	2.495511932
83.45	2.5396567088
84.87	2.5811703401
86.29	2.6226839713
87.66	2.762735855
89.17	2.8068806318
90.55	2.847224865
92.01	2.9899078943
93.43	3.0314215255
94.85	3.0729351568
96.22	3.1129870404
97.69	3.1559624192
99.06	3.1960143029
100.48	3.2375279341
101.94	3.2802109634
103.41	3.3231863422
104.78	3.3632382259
106.2	3.4047518571
107.62	3.4462654884
109.08	3.4889485177
110.5	3.5304621489
111.88	3.5708063821
113.3	3.6123200133
114.67	3.652371897
116.04	3.6924237806
117.42	3.7327680138
118.84	3.774281645
120.3	3.9169646743
121.72	3.9584783056
123.09	3.9985301892
124.56	4.041505568
125.93	4.0815574517
127.35	4.2230710829
128.81	4.2657541122
130.19	4.3060983454
131.65	4.3487813747
133.12	4.3917567535
134.54	4.4332703847
135.96	4.474784016
137.33	4.5148358996
138.75	4.6563495309
140.17	4.6978631621
141.54	4.7379150458
142.96	4.779428677
144.33	4.8194805607
145.71	4.8598247938
147.13	4.9013384251
148.54	5.0425597068
149.96	5.084073338
151.38	5.1255869692
152.76	5.1659312024
154.22	5.2086142317
155.64	5.250127863
157.06	5.2916414942
158.43	5.3316933778
159.81	5.272037611
161.22	5.3132588927
162.64	5.354772524
164.06	5.4962861552
165.44	5.5366303884
166.85	5.6778516701
168.32	5.8208270489
169.78	5.8635100782
171.16	6.0038543114
172.62	6.0465373407
174	6.0868815738
175.41	6.1281028556
176.83	6.1696164868
178.25	6.211130118
179.63	6.1514743512
181	6.0915262349
182.42	6.1330398661
183.84	6.0745534973
185.3	6.1172365266
186.72	6.1587501579
188.09	6.1988020415
189.51	6.2403156728
190.98	6.2832910516
192.4	6.3248046828
193.86	6.3674877121
195.28	6.5090013433
196.7	6.5505149746
198.12	6.6920286058
199.54	6.733542237
200.91	6.7735941207
202.33	6.8151077519
203.75	6.8566213832
205.12	6.8966732668
206.54	6.9381868981
207.96	6.9797005293
209.38	7.1212141605
210.8	7.1627277918
212.22	7.304241423
213.64	7.4457550542
215.01	7.5858069379
216.43	8.1273205691
217.85	8.4688342004
219.27	8.5103478316
220.69	8.4518614628
222.11	8.3933750941
223.62	8.3375198709
225.04	8.2790335022
226.46	8.3205471334
227.87	8.4617684151
229.25	8.7021126483
230.71	8.9447956776
232.09	8.9851399108
233.55	9.0278229401
234.97	8.9693365713
236.39	8.9108502025
237.81	8.9523638338
239.23	8.993877465
240.6	9.0339293487
242.02	9.0754429799
243.44	9.1169566111
244.86	9.1584702424
246.28	9.2999838736
247.65	9.4400357573
249.07	9.4815493885
250.49	9.6230630197
251.91	9.664576651
253.28	9.7046285346
254.75	9.8476039134
256.16	9.8888251952
257.58	10.0303388264
259	10.0718524576
260.42	10.1133660889
261.84	10.2548797201
263.26	10.2963933513
264.63	10.336445235
266.05	10.4779588662
267.47	10.5194724975
268.89	10.6609861287
270.31	10.7024997599
271.73	10.7440133912
273.1	10.8840652748
274.57	10.9270406536
275.99	10.9685542849
277.4	11.1097755666
278.82	11.1512891978
280.24	11.192802829
281.62	11.3331470622
283.04	11.3746606935
284.5	11.4173437228
285.87	11.5573956064
287.25	11.5977398396
288.67	11.7392534708
290.13	11.7819365001
291.55	11.8234501313
292.97	11.9649637626
294.34	12.0050156462
295.76	12.1465292775
297.18	12.1880429087
298.6	12.3295565399
300.02	12.4710701712
301.44	12.5125838024
302.86	12.6540974336
304.32	12.6967804629
305.79	12.8397558418
307.16	13.1798077254
308.58	13.2213213567
309.95	13.3613732403
311.32	13.501425124
312.74	13.5429387552
314.16	13.6844523864
315.58	13.7259660177
317	13.7674796489
318.42	13.8089932801
319.84	13.9505069114
321.26	13.9920205426
322.68	14.0335341738
324.05	14.1735860575
325.47	14.2150996887
326.89	14.35661332
328.31	14.4981269512
329.77	14.6408099805
331.15	14.7811542137
332.52	14.8212060973
333.98	14.8638891266
335.36	15.0042333598
336.73	15.0442852435
338.15	15.1857988747
339.52	15.2258507583
340.9	15.3661949915
342.32	15.4077086228
343.69	15.5477605064
345.11	15.5892741376
346.53	15.7307877689
347.99	15.7734707982
349.41	15.8149844294
350.78	15.9550363131
352.2	15.9965499443
353.58	16.0368941775
355	16.1784078087
356.32	16.2169979448
357.74	16.358511576
359.12	16.3988558092
360.53	16.5400770909
361.95	16.6815907221
363.37	16.7231043534
364.79	16.7646179846
366.21	16.9061316159
367.63	16.9476452471
369.05	17.0891588783
370.47	17.2306725096
371.89	17.2721861408
373.26	17.4122380244
374.68	17.9537516557
376.14	17.996434685
377.52	18.1367789182
378.98	18.2794619474
380.4	18.4209755787
381.77	18.4610274623
383.15	18.6013716955
384.57	18.7428853267
385.99	18.884398958
387.36	19.0244508416
388.78	19.1659644729
390.2	19.2074781041
391.62	19.2489917353
392.99	19.389043619
394.36	19.5290955027
395.78	19.5706091339
397.2	19.7121227651
398.62	19.8536363964
400.04	19.8951500276
401.41	20.0352019112
402.79	20.1755461444
404.21	20.3170597757
405.58	20.3571116593
407	20.4986252905
408.37	20.6386771742
409.84	20.681652553
411.21	20.8217044367
412.63	20.9632180679
414	21.0032699516
415.47	21.1462453304
416.84	21.186297214
418.26	21.3278108453
419.68	21.4693244765
421.1	21.6108381077
422.56	21.653521137
424.07	21.7976659139
425.45	21.9380101471
426.86	22.0792314288
428.28	22.12074506
429.7	22.2622586913
431.08	22.6026029244
432.49	22.6438242062
433.91	22.7853378374
435.42	22.9294826143
436.84	23.0709962455
438.22	23.1113404787
439.64	23.2528541099
441.1	23.2955371392
442.52	23.2370507704
443.94	23.2785644017
445.31	23.3186162853
446.69	23.3589605185
448.15	23.5016435478
449.52	23.6416954315
450.94	24.1832090627
452.36	24.7247226939
453.78	24.8662363252
455.25	25.009211704
456.66	25.1504329857
458.08	25.1919466169
459.46	25.3322908501
460.88	25.3738044813
462.3	25.5153181126
463.71	25.6565393943
465.09	25.7968836275
466.46	25.9369355111
467.88	26.0784491424
469.3	26.2199627736
470.67	26.3600146573
472.05	26.5003588904
473.46	26.6415801721
474.84	26.7819244053
476.26	26.9234380366
477.68	27.0649516678
479.05	27.2050035514
480.51	27.2476865807
481.93	27.389200212
483.35	27.6307138432
484.73	27.7710580764
486.1	27.91110996
487.52	28.0526235913
488.94	28.0941372225
490.31	28.1341891062
491.68	28.1742409898
493.15	28.2172163686
494.57	28.2587299999
495.94	28.2987818835
497.31	28.3388337672
498.82	28.4829785441
500.24	28.5244921753
501.62	28.6648364085
502.99	29.6048882921
504.41	29.7464019234
505.78	29.686453807
507.2	29.5279674382
508.58	29.4683116714
509.95	29.4083635551
511.41	29.4510465844
512.79	29.7913908175
514.25	30.0340738468
515.67	30.0755874781
517.04	30.0156393617
518.46	29.857152993
519.84	29.7974972261
521.3	29.8401802554
522.72	31.6816938867
524.19	31.6246692655
525.6	31.6658905472
527.02	31.8074041784
528.44	32.0489178097
529.86	32.4904314409
531.23	32.7304833246
532.61	32.8708275577
534.03	32.912341189
535.45	32.9538548202
536.87	32.9953684514
538.28	33.1365897332
539.7	33.2781033644
541.12	33.4196169956
542.54	33.4611306269
543.96	33.5026442581
545.43	33.6456196369
546.8	33.7856715206
548.22	33.9271851518
549.64	33.968698783
551.01	34.1087506667
552.47	34.151433696
553.89	34.1929473272
555.31	34.2344609585
556.73	34.2759745897
558.2	34.4189499685
559.57	34.5590018522
560.99	34.7005154834
562.36	34.8405673671
563.78	34.8820809983
565.15	35.0221328819
566.57	35.1636465132
567.99	35.5051601444
569.37	36.3455043776
570.79	36.4870180088
572.2	36.7282392905
573.62	37.0697529218
575	37.3100971549
576.46	37.6527801842
577.88	37.7942938155
579.35	37.8372691943
580.76	37.878490476
582.23	37.9214658548
583.6	37.8615177385
585.02	37.9030313697
586.49	38.0460067485
587.91	38.1875203798
589.37	38.4302034091
590.84	38.5731787879
592.25	38.7144000696
593.67	38.8559137008
595.09	38.9974273321
596.47	39.1377715652
597.89	39.1792851965
599.26	39.4193370801
600.68	39.5608507114
602.14	39.7035337407
603.56	39.8450473719
605.07	40.0891921488
606.45	40.2295363819
607.86	41.0707576637
609.33	41.3137330425
610.75	41.4552466737
612.12	41.6952985574
613.59	41.8382739362
614.96	41.9783258198
616.38	42.1198394511
617.8	42.2613530823
619.17	42.501404966
620.59	42.6429185972
622.01	42.7844322284
623.38	43.0244841121
624.8	43.1659977433
626.27	43.3089731221
627.64	43.4490250058
629.01	43.5890768895
630.48	43.7320522683
631.94	43.8747352976
633.32	44.1150795307
634.69	44.2551314144
636.11	44.3966450456
637.53	44.5381586769
638.9	44.6782105605
640.32	44.8197241918
641.74	44.961237823
643.16	45.1027514542
644.58	45.2442650855
646	45.3857787167
647.42	45.5272923479
648.79	45.8673442316
650.21	46.0088578628
651.63	46.1503714941
653.05	46.2918851253
654.46	46.433106407
655.88	46.9746200382
657.26	47.1149642714
658.68	47.2564779026
660.05	47.4965297863
661.42	47.73658167
662.89	47.8795570488
664.31	48.12107068
665.73	48.3625843112
667.14	48.503805593
668.56	48.7453192242
670.03	48.888294603
671.49	49.0309776323
672.87	49.1713218655
674.33	49.3140048948
675.75	49.355518526
677.22	49.4984939048
678.63	49.6397151865
680.05	49.8812288178
681.52	50.0242041966
682.98	50.1668872259
684.4	50.4084008571
685.78	50.5487450903
687.24	50.6914281196
688.66	50.8329417508
690.03	50.9729936345
691.45	51.1145072657
692.87	51.256020897
694.34	52.1989962758
695.8	52.3416793051
697.17	52.4817311887
698.64	52.6247065675
700.06	52.8662201988
701.43	53.0062720824
702.9	53.2492474612
704.27	53.3892993449
705.73	53.5319823742
707.11	53.7723266074
708.57	53.9150096367
709.99	53.9565232679
711.41	54.1980368991
712.83	54.3395505304
714.25	54.4810641616
715.71	54.6237471909
717.13	54.7652608221
718.55	54.9067744534
720.06	55.1509192302
721.44	55.2912634634
722.9	55.4339464927
724.32	55.675460124
725.74	55.8169737552
727.25	55.9611185321
728.62	56.0011704157
730	56.1415146489
731.37	56.2815665325
732.83	56.4242495618
734.25	56.5657631931
735.67	57.6072768243
737.09	57.8487904556
738.51	57.9903040868
740.02	58.1344488637
741.44	58.1759624949
742.9	58.3186455242
744.46	58.3642520487
745.83	58.5043039323
747.25	58.7458175635
748.67	58.9873311948
750.05	59.2276754279
751.56	59.3718202048
752.98	59.6133338361
754.35	59.8533857197
755.81	59.996068749
757.23	60.2375823802
758.65	60.3790960115
760.02	60.6191478951
761.49	60.862123274
762.86	61.0021751576
764.24	61.1425193908
765.66	61.284033022
767.07	61.4252543037
768.49	61.466767935
769.91	61.6082815662
771.33	62.8497951974
772.8	63.0927705763
774.22	63.2342842075
775.63	63.3755054892
777.05	63.4170191204
778.47	63.5585327517
779.94	63.7015081305
781.4	63.8441911598
782.78	63.984535393
784.19	64.1257566747
785.61	64.2672703059
787.08	64.4102456847
788.5	64.551759316
789.92	64.7932729472
791.34	64.9347865784
792.76	65.1763002097
794.13	65.4163520933
795.64	66.6604968702
797.06	66.9020105014
798.48	67.2435241327
799.85	67.2835760163
801.32	67.2265513951
802.69	67.3666032788
804.15	67.2092863081
805.57	67.2507999393
807.04	67.3937753181
808.46	67.6352889494
809.83	67.875340833
811.29	68.1180238623
812.71	68.3595374936
814.09	68.4998817267
815.46	68.7399336104
816.88	68.8814472416
818.3	69.1229608729
819.72	69.3644745041
821.14	69.5059881353
822.56	69.6475017666
823.97	69.8887230483
825.35	70.0290672815
826.81	70.5717503108
828.23	71.213263942
829.6	71.4533158256
831.02	71.6948294569
832.44	71.9363430881
833.82	72.0766873213
835.19	72.3167392049
836.61	72.4582528362
837.98	72.6983047198
839.4	72.8398183511
840.82	72.9813319823
842.24	73.2228456135
843.66	73.3643592448
845.03	74.3044111284
846.45	74.5459247597
847.92	74.7889001385
849.29	74.9289520221
850.75	75.1716350514
852.13	75.3119792846
853.5	75.5520311683
854.87	75.6920830519
856.29	75.8335966832
857.76	76.076572062
859.18	76.2180856932
860.6	76.4595993244
861.97	76.5996512081
863.34	76.7397030917
864.85	76.9838478686
866.27	77.1253614999
867.65	77.365705733
869.02	77.5057576167
870.48	77.648440646
871.86	77.8887848792
873.32	78.0314679085
874.74	78.0729815397
876.11	78.2130334233
877.49	78.3533776565
878.91	78.5948912878
880.33	78.736404919
881.74	79.8776262007
883.16	80.1191398319
884.58	80.3606534632
886.05	80.503628842
887.47	81.1451424732
888.93	81.4878255025
890.35	81.7293391338
891.82	81.8723145126
893.28	82.1149975419
894.65	82.3550494255
896.07	82.5965630568
897.54	82.7395384356
898.96	82.8810520668
900.38	83.122565698
901.75	83.3626175817
903.17	83.5041312129
904.63	83.7468142422
906.05	83.9883278735
907.42	84.1283797571
908.84	84.3698933884
910.26	84.5114070196
911.68	84.7529206508
913.06	84.893264884
914.47	85.1344861657
915.98	85.3786309426
917.4	85.5201445738
918.82	86.4616582051
920.24	86.7031718363
921.66	86.9446854675
923.08	87.0861990988
924.5	87.22771273
925.92	87.2692263612
927.29	87.4092782449
928.71	87.5507918761
930.08	87.7908437598
931.5	88.032357391
932.97	89.2753327698
934.39	89.5168464011
935.81	89.6583600323
937.27	89.8010430616
938.64	89.9410949453
940.06	90.0826085765
941.53	90.3255839553
942.95	90.5670975865
944.37	90.8086112178
945.74	91.0486631014
947.16	91.2901767327
948.58	91.5316903639
950	91.6732039951
951.42	91.8147176264
952.88	91.9574006557
954.25	92.0974525393
955.67	92.3389661706
957.09	92.4804798018
958.51	92.721993433
959.88	92.9620453167
961.35	94.2050206955
962.77	94.8465343267
964.19	95.088047958
965.56	95.3280998416
966.98	95.4696134729
968.35	95.6096653565
969.77	95.7511789877
971.24	95.8941543666
972.66	96.1356679978
974.08	96.377181629
975.45	96.6172335127
976.87	96.8587471439
978.29	97.1002607752
979.75	97.4429438045
981.17	97.6844574357
982.59	97.9259710669
984.01	98.1674846982
985.43	98.4089983294
986.85	98.8505119606
988.31	98.9931949899
989.68	99.1332468736
991.1	99.2747605048
992.52	99.8162741361
993.94	99.9577877673
995.36	100.1993013985
996.78	100.5408150298
998.2	100.682328661
999.62	100.9238422922
1001.04	101.0653559235
1002.46	101.2068695547
1003.83	101.4469214384
1005.2	102.586973322
1006.67	102.8299487008
1008.04	103.0700005845
1009.46	103.3115142157
1010.83	103.5515660994
1012.3	103.7945414782
1013.72	103.9360551094
1015.09	104.1761069931
1016.51	104.4176206243
1017.93	104.6591342555
1019.35	104.9006478868
1020.72	105.1406997704
1022.19	105.2836751492
1023.61	105.5251887805
1025.12	105.6693335574
1026.54	105.8108471886
1027.91	105.9508990723
1029.33	106.0924127035
1030.79	106.2350957328
1032.17	106.475439966
1033.59	107.7169535972
1035.01	108.5584672284
1036.42	108.7996885101
1037.84	108.9412021414
1039.31	109.0841775202
1040.73	109.1256911514
1042.15	109.2672047827
1043.52	109.4072566663
1044.94	109.4487702976
1046.36	109.4902839288
1047.78	109.63179756
1049.24	109.9744805893
1050.61	110.314532473
1051.99	110.7548767061
1053.41	111.7963903374
1054.87	112.0390733667
1056.38	112.2832181436
1057.76	112.4235623767
1059.22	113.166245406
1060.69	113.4092207848
1062.1	113.6504420666
1063.57	113.8934174454
1064.99	114.1349310766
1066.45	114.4776141059
1067.83	114.7179583391
1069.29	115.0606413684
1070.66	115.300693252
1072.04	115.6410374852
1073.46	115.8825511164
1074.88	116.2240647477
1076.25	116.3641166313
1077.67	116.6056302626
1079.09	116.8471438938
1080.46	116.9871957775
1081.93	117.2301711563
1083.3	117.3702230399
1084.76	118.5129060692
1086.18	118.8544197005
1087.6	119.4959333317
1089.02	119.6374469629
1090.49	119.7804223417
1091.91	119.921935973
1093.32	120.1631572547
1094.74	120.3046708859
1096.12	120.5450151191
1097.54	120.8865287503
1098.95	121.1277500321
1100.33	121.3680942652
1101.75	121.4096078965
1103.17	121.5511215277
1104.59	121.6926351589
1106	121.9338564407
1107.42	122.1753700719
1108.89	122.3183454507
1110.26	122.5583973344
1111.63	122.698449218
1113.05	123.0399628492
1114.47	124.6814764805
1115.89	124.9229901117
1117.27	125.2633343449
1118.68	125.5045556266
1120.1	125.7460692578
1121.52	125.9875828891
1122.9	126.1279271222
1124.36	126.3706101515
1125.78	126.6121237828
1127.2	126.853637414
1128.62	127.0951510453
1130.08	127.3378340745
1131.5	127.5793477058
1132.92	127.820861337
1134.29	128.0609132207
1135.71	128.3024268519
1137.09	128.6427710851
1138.51	129.6842847163
1139.88	129.9243366
1141.3	130.0658502312
1142.72	130.3073638624
1144.09	130.9474157461
1145.46	131.1874676298
1146.88	131.528981261
1148.35	131.8719566398
1149.77	132.113470271
1151.19	132.3549839023
1152.6	132.596205184
1154.07	132.8391805628
1155.72	133.1874182329
1157.09	133.4274701166
1158.51	133.6689837478
1159.88	134.0090356314
1161.35	134.2520110103
1162.72	134.3920628939
1164.14	134.5335765252
1165.51	134.7736284088
1166.89	134.913972642
1168.31	135.0554862732
1169.72	135.2967075549
1171.14	135.4382211862
1172.61	136.581196565
1174.03	136.8227101962
1175.49	137.0653932255
1176.91	137.9069068568
1178.29	138.0472510899
1179.75	138.2899341192
1181.12	138.6299860029
1182.59	138.8729613817
1183.96	139.1130132653
1185.38	139.4545268966
1186.8	139.7960405278
1188.22	140.0375541591
1189.68	140.2802371883
1191.15	140.6232125672
1192.61	140.8658955965
1194.12	141.1100403733
1195.54	141.3515540046
1197.01	141.5945293834
1198.43	141.9360430146
1199.8	142.3760948983
1201.17	143.0161467819
1202.59	143.1576604132
1204.01	143.2991740444
1205.43	143.5406876756
1206.85	143.6822013069
1208.31	144.4248843362
1209.73	145.0663979674
1211.15	145.3079115986
1212.53	145.6482558318
1213.9	145.7883077155
1215.36	146.0309907448
1216.83	146.2739661236
1218.2	146.5140180072
1219.58	146.7543622404
1221.09	146.8985070173
1222.51	146.9400206485
1223.92	147.0812419302
1225.34	147.3227555615
1226.81	147.5657309403
1228.18	147.9057828239
1229.65	148.2487582028
1231.07	149.190271834
1232.48	149.4314931157
1233.95	150.3744684945
1235.37	150.7159821258
1236.79	150.957495757
1238.25	151.2001787863
1239.67	151.4416924175
1241.09	151.7832060488
1242.51	152.12471968
1243.88	152.3647715637
1245.26	152.7051157968
1246.63	152.9451676805
1248.05	153.1866813117
1249.42	153.4267331954
1250.84	153.6682468266
1252.26	153.9097604578
1253.68	154.1512740891
1255.1	154.3927877203
1256.56	154.6354707496
1257.98	155.8769843808
1259.4	156.5184980121
1260.82	156.7600116433
1262.24	157.0015252745
1263.7	157.3442083038
1265.12	157.5857219351
1266.5	157.8260661683
1267.87	158.1661180519
1269.24	158.4061699356
1270.66	158.6476835668
1272.08	158.889197198
1273.55	159.0321725768
1274.96	159.2733938586
1276.38	159.5149074898
1277.85	159.7578828686
1279.27	160.0993964998
1280.69	160.3409101311
1282.06	160.5809620147
1283.52	161.723645044
1284.9	162.3639892772
1286.36	162.7066723065
1287.74	162.9470165397
1289.11	163.1870684233
1290.48	163.427120307
1291.9	163.6686339382
1293.32	163.9101475695
1294.74	164.0516612007
1296.16	164.3931748319
1297.53	164.6332267156
1298.91	164.9735709488
1300.42	165.3177157256
1301.84	165.5592293569
1303.21	165.8992812405
1304.63	166.1407948718
1306.09	167.1834779011
1307.56	167.4264532799
1308.98	168.1679669111
1310.44	168.5106499404
1311.86	168.7521635716
1313.33	169.0951389505
1314.74	169.3363602322
1316.12	169.5767044653
1317.54	169.9182180966
1318.96	170.2597317278
1320.37	170.6009530095
1321.84	170.7439283883
1323.26	170.8854420196
1324.68	170.9269556508
1326.23	171.1722698258
1327.61	171.4126140589
1329.03	171.6541276902
1330.45	171.7956413214
1331.86	172.0368626031
1333.24	172.2772068363
1334.79	174.2225210112
1336.17	174.6628652444
1337.63	174.9055482737
1339.05	175.2470619049
1340.47	175.5885755362
1341.89	175.8300891674
1343.35	176.1727721967
1344.82	176.4157475755
1346.24	176.6572612067
1347.66	176.798774838
1349.12	177.1414578673
1350.54	177.3829714985
1351.96	177.6244851297
1353.43	177.8674605086
1354.84	178.1086817903
1356.26	178.4501954215
1357.73	179.5931708003
1359.15	179.8346844316
1360.57	179.8761980628
1361.99	180.317711694
1363.36	181.1577635777
1364.82	181.500446607
1366.29	181.6434219858
1367.71	181.684935617
1369.13	181.9264492483
1370.55	182.2679628795
1371.96	182.7091841612
1373.38	183.0506977925
1374.76	183.3910420256
1376.13	183.6310939093
1377.5	183.9711457929
1379.01	184.3152905698
1380.43	184.5568042011
1381.85	184.7983178323
1383.23	185.0386620655
1384.64	186.1798833472
1386.11	187.022858726
1387.57	187.3655417553
1388.99	187.6070553865
1390.37	187.9473996197
1391.92	188.0927137946
1393.3	188.2330580278
1394.67	188.3731099115
1396.09	188.7146235427
1397.51	188.9561371739
1398.88	189.2961890576
1400.25	189.6362409412
1401.67	189.9777545725
1403.09	190.3192682037
1404.51	190.660781835
1405.93	191.3022954662
1407.35	191.8438090974
1408.77	192.6853227287
1410.23	193.028005758
1411.61	192.9683499911
1412.98	193.0084018748
1414.4	193.149915506
1415.82	193.2914291373
1417.24	193.6329427685
1418.66	194.0744563997
1420.03	194.5145082834
1421.4	194.854560167
1422.82	195.1960737983
1424.24	195.5375874295
1425.66	195.8791010607
1427.08	196.120614692
1428.45	197.2606665756
1429.92	197.5036419544
1431.34	197.9451555857
1432.76	198.4866692169
1434.17	198.9278904986
1435.59	199.3694041299
1437.01	199.7109177611
1438.39	199.9512619943
1439.76	200.1913138779
1441.18	200.5328275092
1442.6	200.7743411404
1443.97	201.1143930241
1445.34	201.4544449077
1446.76	201.7959585389
1448.18	202.1374721702
1449.56	202.4778164034
1450.93	203.017868287
1452.35	203.7593819182
1453.77	204.0008955495
1455.23	204.8435785788
1456.61	205.083922812
1458.02	205.3251440937
1459.44	205.6666577249
1460.86	206.0081713561
1462.28	206.4496849874
1463.65	206.789736871
1465.07	207.1312505023
1466.45	207.3715947354
1467.87	207.7131083667
1469.29	207.9546219979
1470.66	208.2946738816
1472.12	208.6373569109
1473.59	208.9803322897
1474.96	209.6203841733
1476.34	210.1607284065
1477.75	210.4019496882
1479.22	210.644925067
1480.59	211.7849769507
1482.01	212.1264905819
1483.38	212.2665424656
1484.8	212.5080560968
1486.22	212.8495697281
1487.6	213.2899139612
1489.02	213.6314275925
1490.39	213.8714794761
1491.76	214.0115313598
1493.18	214.053044991
1494.6	214.1945586222
1496.02	214.5360722535
1497.44	214.8775858847
1498.9	215.220268914
1500.28	216.9606131472
1501.74	217.3032961765
1503.16	217.6448098077
1504.53	217.9848616914
1505.95	218.3263753226
1507.37	218.5678889538
1508.79	218.9094025851
1510.21	219.2509162163
1511.58	219.5909681
1513.05	219.8339434788
1514.51	220.0766265081
1515.98	220.4196018869
1517.4	220.7611155181
1518.82	221.1026291494
1520.28	221.4453121787
1521.7	223.2868258099
1523.07	223.4268776935
1524.49	223.6683913248
1525.91	223.809904956
1527.33	224.0514185873
1528.7	224.2914704709
1530.12	224.6329841021
1531.54	224.9744977334
1532.96	225.3160113646
1534.33	225.7560632483
1535.8	225.9990386271
1537.17	226.3390905107
1538.59	226.680604142
1540.01	227.9221177732
1541.43	228.8636314044
1542.89	229.2063144337
1544.31	229.447828065
1545.73	229.7893416962
1547.15	230.1308553274
1548.62	230.4738307063
1550.08	230.8165137356
1551.5	231.1580273668
1552.87	231.3980792504
1554.38	231.8422240273
1555.85	232.1851994061
1557.27	232.4267130374
1558.73	232.7693960667
1560.2	233.1123714455
1561.57	233.9524233291
1563.04	234.495398708
1564.5	235.0380817373
1565.92	235.2795953685
1567.29	235.8196472521
1568.67	236.3599914853
1570.09	236.8015051165
1571.5	236.9427263983
1572.88	237.0830706314
1574.3	237.3245842627
1575.67	237.5646361463
1577.04	237.70468803
1578.46	237.9462016612
1579.88	238.2877152925
1581.3	238.7292289237
1582.67	239.9692808073
1584.09	240.6107944386
1585.47	240.7511386718
1586.84	241.0911905554
1588.26	241.4327041866
1589.68	241.7742178179
1591.14	242.2169008472
1592.56	242.6584144784
1593.93	242.9984663621
1595.35	243.4399799933
1596.73	243.6803242265
1598.15	244.1218378577
1599.52	244.4618897414
1600.94	245.2034033726
1602.4	245.8460864019
1603.78	246.1864306351
1605.15	247.0264825187
1606.61	247.269165548
1608.03	247.6106791793
1609.45	247.9521928105
1610.83	248.2925370437
1612.25	248.5340506749
1613.66	248.8752719566
1615.08	249.2167855879
1616.5	249.5582992191
1617.92	249.8998128503
1619.29	250.239864734
1620.67	250.5802089672
1622.09	250.9217225984
1623.46	251.261774482
1624.88	252.3032881133
1626.25	253.2433399969
1627.72	253.5863153757
1629.18	253.828998405
1630.56	254.1693426382
1631.93	254.5093945219
1633.39	254.7520775512
1634.81	255.0935911824
1636.19	255.3339354156
1637.56	255.6739872992
1638.98	255.9155009305
1640.4	256.1570145617
1641.82	256.3985281929
1643.24	256.6400418242
1644.65	256.9812631059
1646.12	257.3242384847
1647.49	258.4642903684
1648.87	259.3046346015
1650.33	259.6473176308
1651.75	260.1888312621
1653.12	260.7288831457
1654.54	261.070396777
1655.96	261.5119104082
1657.38	261.9534240394
1658.8	262.2949376707
1660.17	262.6349895543
1661.59	262.8765031856
1662.97	263.1168474187
1664.38	263.3580687004
1665.85	263.6010440793
1667.22	263.9410959629
1668.64	264.1826095941
1670.06	264.8241232254
1671.48	266.5656368566
1672.94	266.9083198859
1674.36	267.1498335172
1675.83	267.492808896
1677.2	267.8328607796
1678.58	268.0732050128
1680.04	268.3158880421
1681.41	268.5559399257
1682.79	268.7962841589
1684.21	269.1377977902
1685.62	269.5790190719
1687	269.919363305
1688.37	270.3594151887
1689.79	271.8009288199
1691.16	272.2409807036
1692.58	272.3824943348
1694.05	272.5254697136
1695.47	272.7669833449
1696.84	273.1070352285
1698.3	273.4497182578
1699.72	273.8912318891
1701.1	274.2315761222
1702.52	274.6730897535
1703.94	275.0146033847
1705.4	275.357286414
1706.82	275.7988000452
1708.24	276.9403136765
1709.66	277.2818273077
1711.08	277.8233409389
1712.5	278.1648545702
1713.91	278.6060758519
1715.33	279.1475894831
1716.75	279.5891031144
1718.22	279.9320784932
1719.64	280.1735921244
1721.01	280.5136440081
1722.47	280.7563270374
1723.85	281.1966712705
1725.22	281.5367231542
1726.64	281.7782367854
1728.06	282.1197504167
1729.43	282.4598023003
1730.81	284.2001465335
1732.27	284.4428295628
1733.64	284.6828814464
1735.02	284.7232256796
1736.44	284.8647393109
1737.9	284.8074223402
1739.37	284.950397719
1740.74	285.4904496026
1742.16	285.9319632339
1743.53	286.2720151175
1745	286.6149904963
1746.42	287.0565041276
1747.83	289.1977254093
1749.21	289.5380696425
1750.63	289.9795832737
1752.05	290.8210969049
1753.42	291.1611487886
1754.84	291.3026624198
1756.26	291.444176051
1757.72	291.6868590803
1759.1	291.9272033135
1760.61	292.2713480904
1761.98	292.511399974
1763.35	292.6514518577
1764.77	292.9929654889
1766.15	293.2333097221
1767.56	293.6745310038
1768.94	294.114875237
1770.4	295.2575582663
1771.78	296.1979024995
1773.19	296.5391237812
1774.61	296.8806374124
1776.03	297.3221510437
1777.45	297.5636646749
1778.87	297.9051783061
1780.24	298.2452301898
1781.62	298.585574423
1783.04	298.9270880542
1784.46	299.2686016854
1785.92	299.6112847147
1787.34	300.052798346
1788.71	301.3928502296
1790.13	302.1343638609
1791.55	302.3758774921
1792.97	302.7173911233
1794.34	303.057443007
1795.72	303.2977872402
1797.14	303.6393008714
1798.55	303.8805221531
1799.93	304.3208663863
1801.35	304.6623800175
1802.77	305.1038936487
1804.14	305.4439455324
1805.6	305.8866285617
1807.02	306.5281421929
1808.4	307.2684864261
1809.77	308.3085383098
1811.19	308.350051941
1812.65	308.3927349703
1814.03	308.6330792035
1815.4	308.9731310871
1816.82	309.4146447184
1818.24	309.8561583496
1819.66	310.1976719808
1821.12	310.4403550101
1822.54	310.7818686414
1823.91	311.121920525
1825.38	311.6648959038
1826.84	312.3075789331
1828.22	312.4479231663
1829.64	312.6894367975
1831.01	313.3294886812
1832.43	313.8710023124
1833.8	315.2110541961
1835.22	316.6525678273
1836.6	316.8929120605
1837.97	317.1329639441
1839.39	317.4744775754
1840.76	317.814529459
1842.18	318.0560430903
1843.6	318.2975567215
1845.11	318.5417014984
1846.62	318.7858462753
1847.99	319.1258981589
1849.41	319.4674117901
1850.79	319.9077560233
1852.2	320.248977305
1853.62	321.9904909363
1855	322.4308351694
1856.37	322.8708870531
1857.74	323.2109389368
1859.16	323.552452568
1860.58	323.9939661992
1862.05	324.436941578
1863.42	324.7769934617
1864.84	325.1185070929
1866.26	325.4600207242
1867.63	325.8000726078
1869.05	326.0415862391
1870.52	326.0845616179
1871.93	326.2257828996
1873.4	328.5687582784
1874.82	329.2102719096
1876.24	329.5517855409
1877.7	329.5944685702
1879.08	329.7348128033
1880.54	329.9774958326
1881.96	330.4190094639
1883.38	330.8605230951
1884.8	331.3020367263
1886.17	331.64208861
1887.59	331.8836022412
1889.01	333.8251158725
1890.47	334.0677989018
1891.85	334.4081431349
1893.22	334.8481950186
1894.64	335.1897086498
1896.1	335.5323916791
1897.43	335.7712741647
1898.85	336.112787796
1900.22	336.4528396796
1901.64	336.7943533108
1903.02	337.134697544
1904.39	337.4747494277
1905.85	337.817432457
1907.23	339.7577766901
1908.65	340.0992903214
1910.11	340.4419733507
1911.53	340.7834869819
1912.95	341.1250006131
1914.37	341.5665142444
1915.79	342.0080278756
1917.25	342.3507109049
1918.63	342.6910551381
1920.05	343.0325687693
1921.46	343.473790051
1922.88	343.9153036823
1924.35	344.9582790611
1925.81	345.3009620904
1927.19	346.3413063236
1928.65	346.7839893529
1930.12	347.1269647317
1931.49	347.4670166153
1932.86	347.807068499
1934.33	348.1500438778
1935.7	348.4900957615
1937.12	349.9316093927
1938.49	350.0716612763
1939.91	350.3131749076
1941.33	350.7546885388
1942.75	351.09620217
1944.17	351.5377158013
1945.54	351.9777676849
1947.05	352.3219124618
1948.43	352.662256695
1949.85	353.0037703262
1951.31	353.3464533555
1952.73	353.7879669868
1954.1	354.6280188704
1955.57	355.3709942492
1956.99	356.3125078805
1958.45	356.6551909098
1959.83	356.9955351429
1961.2	357.4355870266
1962.62	357.7771006578
1963.99	358.1171525415
1965.36	358.5572044251
1966.87	359.001349202
1968.25	359.3416934352
1969.67	359.7832070664
1971.09	360.1247206977
1972.51	360.5662343289
1973.92	361.6074556106
1975.3	361.9477998438
1976.72	363.089313475
1978.18	363.5319965043
1979.6	363.7735101355
1981.02	364.9150237668
1982.44	365.356537398
1983.81	365.6965892817
1985.19	366.0369335148
1986.6	366.2781547966
1987.98	366.4184990297
1989.35	366.7585509134
1990.77	367.2000645446
1992.14	367.5401164283
1993.61	368.0830918071
1995.03	368.3246054383
1996.4	368.664657322
1997.77	368.9047092056
1999.24	370.8476845845
2000.66	371.2891982157
2002.12	371.631881245
2003.59	371.9748566238
2005.01	372.316370255
2006.43	372.7578838863
2007.84	373.199105168
2009.22	373.6394494012
2010.68	373.9821324305
2012.1	374.3236460617
2013.47	374.7636979454
2014.85	375.1040421785
2016.31	376.3467252078
2017.69	377.287069441
2019.11	377.6285830722
2020.57	378.4712661015
2021.99	379.0127797328
2023.46	379.4557551116
2024.83	379.7958069952
2026.2	380.0358588789
2027.62	380.2773725101
2028.99	380.7174243938
2030.41	380.958938025
2031.83	381.3004516562
2033.25	381.6419652875
2034.63	382.0823095207
2036.04	382.5235308024
2037.46	382.8650444336
2038.88	383.4065580648
2040.3	385.3480716961
2041.67	385.5881235797
2043.09	385.829637211
2044.56	385.9726125898
2045.93	386.2126644734
2047.31	386.6530087066
2048.72	387.1942299883
2050.14	387.8357436196
2051.52	389.7760878527
2052.94	390.217601484
2054.35	390.5588227657
2055.77	390.8003363969
2057.19	391.0418500282
2058.7	391.285994805
2060.12	391.6275084363
2061.54	391.9690220675
2062.96	392.4105356987
2064.43	392.8535110776
2065.8	393.2935629612
2067.22	393.6350765924
2068.68	394.2777596217
2070.06	395.0181038549
2071.48	396.2596174861
2072.89	396.6008387679
2074.31	396.8423523991
2075.73	396.9838660303
2077.2	397.2268414092
2078.57	397.5668932928
2079.99	398.008406924
2081.36	398.3484588077
2082.87	398.8926035846
2084.29	399.3341172158
2085.67	400.774461449
2087.08	401.8156827307
2088.5	402.2571963619
2089.92	402.9987099932
2091.34	403.3402236244
2092.76	403.6817372556
2094.18	404.1232508869
2095.6	404.5647645181
2096.97	404.9048164018
2098.35	405.2451606349
2099.72	405.4852125186
2101.18	405.7278955479
2102.56	406.1682397811
2103.98	406.6097534123
2105.35	407.049805296
2106.77	408.9913189272
2108.14	409.2313708108
2109.56	409.4728844421
2110.93	409.8129363257
2112.4	410.2559117045
2113.82	410.6974253358
2115.19	411.2374772194
2116.56	411.5775291031
2117.98	411.9190427343
2119.45	412.2620181131
2120.87	412.6035317444
2122.29	412.9450453756
2123.71	414.1865590068
2125.17	415.9292420361
2126.59	416.0707556674
2127.96	416.110807551
2129.34	416.4511517842
2130.76	416.7926654154
2132.22	417.2353484447
2133.64	417.576862076
2135.1	417.9195451053
2136.52	418.2610587365
2137.94	418.6025723677
2139.32	419.1429166009
2140.69	420.3829684846
2142.11	420.8244821158
2143.48	421.6645339995
2144.85	422.1045858831
2146.27	422.4460995144
2147.69	422.7876131456
2149.11	423.1291267768
2150.62	423.4732715537
2152.04	423.8147851849
2153.41	424.2548370686
2154.93	424.599274195
2156.3	424.9393260786
2157.72	425.3808397099
2159.09	425.7208915935
2160.51	426.0624052248
2161.88	426.6024571084
2163.3	428.3439707397
2164.72	429.4854843709
2166.14	429.8269980021
2167.61	430.1699733809
2168.98	430.6100252646
2170.4	430.9515388958
2171.77	431.3915907795
2173.14	431.9316426631
2174.56	432.1731562944
2175.98	432.2146699256
2177.4	432.3561835568
2178.77	432.4962354405
2180.19	432.8377490717
2181.61	433.179262703
2183.03	435.5207763342
2184.41	436.0611205674
2185.82	437.3023418491
2187.2	437.2426860823
2188.62	436.8841997135
2190.08	437.0268827428
2191.59	437.5710275197
2192.97	438.3113717529
2194.38	438.8525930346
2195.76	439.2929372677
2197.18	439.734450899
2198.64	440.0771339283
2200.02	440.7174781614
2201.43	441.5586994432
2202.9	441.901674822
2204.32	443.2431884532
2205.69	443.5832403369
2207.11	443.7247539681
2208.62	443.868898745
2210.04	444.2104123762
2211.41	444.6504642599
2212.88	445.2934396387
2214.25	445.7334915223
2215.67	446.2750051536
2217.14	446.7179805324
2218.55	447.4592018141
2220.02	449.5021771929
2221.48	449.9448602222
2222.9	450.3863738535
2224.28	450.8267180866
2225.7	451.0682317179
2227.07	451.3082836015
2228.49	451.5497972328
2229.86	451.7898491164
2231.23	452.0299010001
2232.7	452.3728763789
2234.07	452.7129282625
2235.49	453.1544418938
2236.91	454.595955525
2238.28	455.5360074087
2239.66	455.9763516418
2241.03	456.4164035255
2242.5	456.9593789043
2243.87	457.399430788
2245.29	458.8409444192
2246.66	459.0809963029
2248.08	459.4225099341
2249.5	459.7640235653
2250.92	460.3055371966
2252.34	460.6470508278
2253.71	460.7871027114
2255.13	461.0286163427
2256.59	461.271299372
2258.01	461.7128130032
2259.43	462.0543266344
2260.81	462.2946708676
2262.27	462.4373538969
2263.69	462.4788675282
2265.11	462.7203811594
2266.48	464.960433043
2267.9	465.6019466743
2269.32	466.0434603055
2270.74	467.4849739367
2272.16	468.126487568
2273.58	468.4680011992
2275	468.6095148305
2276.42	468.8510284617
2277.79	469.2910803453
2279.21	469.7325939766
2280.58	470.1726458602
2282.05	470.715621239
2283.47	471.1571348703
2284.88	471.598356152
2286.26	471.8387003852
2287.68	471.8802140164
2289.05	471.9202659001
2290.47	472.0617795313
2291.89	474.3032931625
2293.35	475.2459761918
2294.77	476.4874898231
2296.19	476.9290034543
2297.61	477.1705170855
2299.03	477.4120307168
2300.45	477.753544348
2301.82	478.1935962317
2303.29	478.7365716105
2304.75	479.3792546398
2306.17	479.920768271
2307.64	481.0637436498
2309.01	481.4037955335
2310.47	482.4464785628
2311.89	482.987992194
2313.31	483.4295058252
2314.73	483.8710194565
2316.1	484.2110713401
2317.52	484.5525849714
2318.94	484.8940986026
2320.32	485.2344428358
2321.73	485.5756641175
2323.11	487.4160083507
2324.48	487.7560602343
2325.9	488.1975738656
2327.32	488.7390874968
2328.74	489.180601128
2330.16	489.4221147593
2331.58	489.4636283905
2332.95	489.7036802742
2334.37	490.0451939054
2335.79	490.4867075366
2337.21	491.0282211679
2338.63	492.9697347991
2340	493.4097866828
2341.42	493.851300314
2342.84	494.1928139452
2344.26	494.4343275765
2345.68	494.9758412077
2347.09	496.8170624894
2348.56	497.1600378682
2349.98	497.6015514995
2351.35	497.9416033831
2352.77	498.2831170143
2354.19	498.6246306456
2355.61	499.1661442768
2356.98	499.6061961605
2358.4	500.0477097917
2359.82	500.2892234229
2361.24	500.5307370542
2362.7	500.8734200835
2364.08	501.2137643166
2365.54	503.3564473459
2366.96	503.7979609772
2368.33	503.8380128608
2369.75	503.9795264921
2371.17	504.5210401233
2372.55	505.0613843565
2374.01	505.6040673858
2375.38	505.9441192694
2376.8	507.8856329007
2378.18	508.2259771338
2379.6	508.7674907651
2381.01	509.2087120468
2382.39	509.64905628
2383.9	510.0932010568
2385.32	510.4347146881
2386.69	510.6747665717
2388.06	510.8148184554
2389.53	510.9577938342
2390.9	511.2978457179
2392.28	511.738189951
2393.69	513.8794112328
2395.07	514.5197554659
2396.49	515.6612690972
2397.91	516.0027827284
2399.28	516.342834612
2400.65	516.9828864957
2402.03	517.3232307289
2403.49	517.4659137582
2404.91	517.8074273894
2406.28	518.5474792731
2407.7	519.1889929043
2409.08	519.7293371375
2410.49	520.2705584192
2411.96	520.913533798
2413.38	521.0550474292
2414.75	521.2950993129
2416.17	522.8366129441
2417.59	523.3781265754
2419.01	523.6196402066
2420.38	523.8596920903
2421.8	524.2012057215
2423.22	524.7427193527
2424.59	525.2827712364
2425.97	527.3231154696
2427.39	527.6646291008
2428.81	527.706142732
2430.18	527.8461946157
2431.64	528.088877645
2433.02	528.6292218781
2434.39	529.0692737618
2435.81	529.310787393
2437.18	529.8508392767
2438.6	530.3923529079
2440.02	531.6338665392
2441.44	531.7753801704
2442.86	532.0168938016
2444.23	533.1569456853
2445.7	533.5999210641
2447.07	534.1399729478
2448.54	534.5829483266
2450	536.7256313559
2451.37	536.5656832395
2452.84	536.6086586183
2454.3	537.4513416476
2455.68	537.8916858808
2457.1	538.033199512
2458.51	538.1744207938
2459.89	538.4147650269
2461.35	538.7574480562
2462.77	539.1989616875
2464.14	541.6390135711
2465.56	541.9805272024
2467.03	542.2235025812
2468.4	542.6635544648
2469.82	543.0050680961
2471.24	543.4465817273
2472.66	545.1880953585
2474.03	545.6281472422
2475.5	545.971122621
2476.87	546.5111745047
2478.29	547.0526881359
2479.71	547.7942017671
2481.13	548.3357153984
2482.59	548.5783984277
2484.01	548.8199120589
2485.39	549.0602562921
2486.85	549.2029393214
2488.22	549.542991205
2489.6	550.8833354382
2491.02	552.3248490694
2492.43	552.7660703511
2493.85	554.2075839824
2495.32	554.6505593612
2496.74	555.1920729924
2498.16	555.7335866237
2499.58	556.1751002549
2501.04	556.5177832842
2502.46	556.7592969154
2503.83	557.0993487991
2505.25	557.4408624303
2506.63	557.7812066635
2508.04	558.2224279452
2509.46	558.6639415765
2510.88	560.7054552077
2512.3	561.0469688389
2513.72	561.4884824702
2515.14	561.7299961014
2516.56	561.8715097326
2517.98	562.2130233639
2519.4	562.6545369951
2520.77	563.1945888788
2522.28	565.6387336556
2523.7	566.1802472869
2525.16	566.6229303162
2526.63	567.065905695
2528.09	567.5085887243
2529.51	567.8501023555
2530.98	568.1930777343
2532.35	568.533129618
2533.72	568.8731815016
2535.14	569.3146951329
2536.61	569.7576705117
2538.07	571.200353541
2539.49	572.4418671722
2540.91	572.9833808034
2542.33	573.5248944347
2543.84	573.8690392116
2545.26	574.2105528428
2546.68	574.552066474
2548.1	575.8935801053
2549.56	576.1362631346
2551.03	576.6792385134
2552.45	577.1207521446
2553.82	577.5608040283
2555.33	578.1049488051
2556.7	578.5450006888
2558.12	578.88651432
2559.54	579.2280279513
2560.92	579.6683721844
2562.38	580.1110552137
2563.8	581.952568845
2565.26	582.5952518743
2566.64	583.1355961074
2568.06	583.6771097387
2569.52	584.119792768
2570.9	584.5601370011
2572.41	586.004281778
2573.87	586.4469648073
2575.29	586.9884784386
2576.8	587.6326232154
2578.17	588.1726750991
2579.59	588.5141887303
2581.15	588.8597952548
2582.57	589.101308886
2583.99	589.4428225172
2585.45	589.9855055465
2586.83	592.2258497797
2588.24	592.3670710614
2589.71	592.6100464403
2591.13	592.8515600715
2592.5	593.0916119551
2593.87	593.4316638388
2595.25	593.972008072
2596.71	594.6146911013
2598.09	595.0550353344
2599.51	597.2965489657
2600.92	597.8377702474
2602.39	598.3807456262
2603.76	598.8207975099
2605.23	599.1637728887
2606.65	599.5052865199
2608.02	599.9453384036
2609.48	600.2880214329
2610.9	600.6295350641
2612.28	600.9698792973
2613.65	601.2099311809
2615.07	601.5514448122
2616.49	601.9929584434
2617.91	604.0344720746
2619.33	604.3759857059
2620.75	604.8174993371
2622.16	605.3587206188
2623.63	606.5016959976
2625	607.5417478813
2626.47	607.8847232601
2627.93	608.2274062894
2629.31	608.6677505226
2630.72	609.1089718043
2632.19	609.6519471831
2633.56	610.1919990668
2634.94	610.6323432999
2636.36	611.1738569312
2637.73	612.5139088148
2639.1	612.8539606985
2640.57	613.7969360773
2642.03	614.2396191066
2643.45	614.7811327378
2644.87	615.2226463691
2646.24	615.5626982527
2647.75	616.0068430296
2649.13	616.4471872628
2650.59	616.8898702921
2652.01	618.8313839233
2653.38	619.171435807
2654.8	619.5129494382
2656.22	619.5544630694
2657.6	619.7948073026
2659.01	620.2360285843
2660.43	620.7775422156
2661.85	621.3190558468
2663.27	621.960569478
2664.69	623.1020831093
2666.06	623.4421349929
2667.44	623.9824792261
2668.86	624.7239928573
2670.32	625.0666758866
2671.74	625.6081895179
2673.16	626.2497031491
2674.53	626.6897550327
2675.91	627.0300992659
2677.33	627.2716128972
2678.74	627.6128341789
2680.12	627.953178412
2681.54	630.2946920433
2682.96	630.4362056745
2684.37	630.5774269562
2685.79	631.0189405875
2687.17	631.6592848206
2688.59	632.1007984519
2690.01	632.4423120831
2691.38	632.7823639668
2692.89	633.1265087436
2694.31	633.4680223749
2695.68	634.0080742585
2697.15	636.0510496373
2698.57	636.3925632686
2699.98	636.8337845503
2701.4	637.4752981815
2702.82	638.8168118128
2704.24	638.958325444
2705.62	639.2986696772
2707.03	639.7398909589
2708.41	640.1802351921
2709.83	640.7217488233
2711.2	641.361800707
2712.62	641.8033143382
2714.04	642.2448279694
2715.41	642.5848798531
2716.88	643.0278552319
2718.3	645.2693688631
2719.67	646.0094207468
2721.18	647.0535655237
2722.6	646.6950791549
2724.02	646.8365927861
2725.39	647.4766446698
2726.76	648.2166965534
2728.18	648.7582101847
2729.56	649.2985544179
2730.98	649.6400680491
2732.35	649.9801199327
2733.77	650.421633564
2735.19	650.9631471952
2736.65	651.5058302245
2738.07	652.0473438557
2739.44	652.9873957394
2740.91	653.9303711182
2742.33	654.5718847494
2743.7	655.0119366331
2745.07	656.4519885168
2746.49	656.593502148
2747.91	657.1350157792
2749.47	657.5806223037
2750.89	658.0221359349
2752.26	658.4621878186
2753.68	658.9037014498
2755.1	659.245215081
2756.52	659.7867287123
2757.89	660.3267805959
2759.36	660.8697559748
2760.78	661.911269606
2762.19	662.2524908877
2763.61	662.2940045189
2765.03	662.4355181502
2766.41	663.7758623833
2767.78	664.315914267
2769.2	664.6574278982
2770.57	664.9974797819
2771.95	665.3378240151
2773.36	665.9790452968
2774.78	668.320558928
2776.25	668.8635343068
2777.76	669.3076790837
2779.13	669.7477309674
2780.55	670.1892445986
2782.02	670.6322199774
2783.43	671.0734412591
2784.81	671.4137854923
2786.23	671.7552991235
2787.6	672.0953510072
2789.02	672.6368646384
2790.44	672.6783782697
2791.81	673.5184301533
2793.28	674.2614055321
2794.79	675.505550309
2796.25	676.0482333383
2797.72	676.6912087171
2799.18	677.1338917464
2800.69	679.2780365233
2802.25	679.5236430478
2803.85	679.8704189703
2805.36	680.1145637471
2806.92	680.2601702716
2808.43	680.6043150485
2810.03	680.851090971
2811.54	681.2952357479
2813.05	681.9393805247
2814.61	683.9849870492
2816.17	684.3305935737
2817.72	684.8759077486
2819.28	685.5215142731
2820.79	687.1656590499
2822.39	687.7124349724
2823.9	687.9565797493
2825.46	688.4021862738
2827.01	688.6475004487
2828.57	689.1931069732
2830.08	689.7372517501
2831.64	690.2828582745
2833.19	691.8281724494
[truncated: 119 more rows]
