# Supplementary material for: Indentation of a floating elastic sheet: geometry versus applied tension
Source: Proc Math Phys Eng Sci. 2017 Oct 11;473(2206):20170335. doi: 10.1098/rspa.2017.0335 (PMC5666232; doi:10.1098/rspa.2017.0335)
Supplement: Raw experimental and numerical data [file rspa20170335supp1.zip › DataFiles/figure2-3/Green_H929um.txt]

0	0
6.99999999999967	2.25564378499070
13.9099999999992	12.1105721498887
20.9100000000007	15.8662159348794
28.6500000000007	23.0277420628548
35.8800000000006	29.1852141436381
43.2500000000005	36.6437991001211
50.8100000000002	40.6038943879111
58.2200000000004	47.7627973088798
65.5900000000003	53.3213822653629
72.9600000000001	61.0799672218460
80.7400000000005	65.2418113143071
88.3000000000003	72.4019066020970
95.8000000000006	78.4615249431585
103.590000000001	86.0234485267410
111.409999999999	90.1856105836878
118.919999999999	97.4453084158707
126.749999999999	103.407549963939
134.300000000000	111.267565760607
141.950000000000	115.628376468490
149.450000000000	123.087994809552
157.420000000000	129.051349233320
164.880000000000	137.210649609895
172.710000000000	141.572891157964
180.400000000001	149.534019830332
187.910000000000	154.693717662515
195.600000000001	163.054846334883
203.379999999999	167.216690427344
210.890000000001	176.376388259527
218.669999999999	184.638232351988
226.360000000000	188.999361024357
233.910000000000	193.259376821025
241.650000000000	202.820902949001
249.340000000000	210.982031621369
256.850000000000	215.141729453552
264.630000000000	221.703573546013
272.230000000000	228.563986798288
280.010000000001	236.625830890750
287.699999999999	241.286959563118
295.210000000001	248.746657395301
302.989999999999	254.908501487762
310.499999999999	263.368199319945
318.320000000000	267.930361376892
325.970000000000	277.291172084774
333.610000000000	283.751903301536
341.120000000000	290.511601133719
348.810000000000	295.472729806087
356.640000000001	304.734971354155
364.100000000001	313.194271730731
371.790000000001	317.855400403099
379.569999999999	325.417244495560
387.260000000000	331.978373167929
394.909999999999	340.639183875811
402.600000000000	345.100312548180
410.110000000000	354.060010380363
417.930000000000	361.222172437309
425.440000000000	367.981870269492
433.080000000000	373.042601486254
440.860000000001	382.804445578715
448.600000000001	391.365971706690
456.110000000001	396.125669538873
463.749999999999	404.086400755634
471.580000000000	410.548642303702
479.039999999999	420.907942680278
486.870000000000	425.470184228346
494.610000000000	434.631710356322
502.070000000000	443.091010732898
509.850000000000	448.052854825359
517.540000000000	454.613983497727
525.090000000001	462.473999294396
532.870000000001	471.135843386857
540.520000000001	475.996654094739
547.980000000001	483.755954471315
555.669999999999	490.117083143684
563.540000000000	499.179642656237
571.009999999999	503.839022523935
578.700000000000	513.200151196303
586.480000000000	521.961995288764
594.170000000000	526.723123961133
601.680000000000	533.182821793315
609.320000000000	541.443553010077
617.150000000001	550.305794558145
624.660000000000	555.165492390328
632.300000000001	564.826223607089
639.950000000001	571.587034314972
647.819999999999	578.549593827525
655.329999999999	583.309291659708
662.970000000000	592.970022876470
670.840000000000	601.732582389024
678.440000000000	606.692995641299
685.950000000000	614.652693473482
693.780000000000	621.414935021550
701.290000000000	633.474632853733
709.110000000001	638.136794910680
716.620000000001	645.896492742863
724.399999999999	652.458336835324
732.090000000000	661.519465507692
739.599999999999	666.779163339875
747.249999999999	676.939974047758
755.070000000000	686.202136104704
762.580000000000	691.361833936888
770.450000000000	699.424393449441
778.100000000000	706.685204157324
785.700000000000	716.145617409600
793.200000000001	721.205235750661
801.030000000001	731.167477298729
808.770000000001	741.029003426705
816.370000000001	746.589416678980
824.009999999999	756.950147895742
831.840000000000	766.612389443810
839.350000000000	772.072087275993
847.180000000000	783.334328824061
854.680000000000	788.193947165122
862.460000000001	798.155791257583
870.020000000000	807.715886545373
877.850000000001	813.478128093442
885.260000000001	822.237031014410
893.000000000001	829.798557142386
900.550000000001	839.858572939054
908.330000000000	847.120417031515
915.979999999999	856.681227739398
923.800000000000	866.243389796345
931.270000000000	871.702769664042
938.960000000000	882.563898336410
946.780000000000	892.626060393357
954.470000000001	903.687189065725
962.070000000001	909.147602318001
969.630000000001	917.607697605791
977.449999999999	925.069859662738
985.049999999999	935.330272915013
992.610000000001	943.390368202803
1000.43000000000	951.952530259750
1007.99000000000	962.412625547540
1015.77000000000	969.074469640001
1023.37000000000	979.334882892277
1030.92000000000	989.494898688945
1038.75000000000	995.557140237014
1046.17000000000	1006.41612264910
1053.86000000000	1018.37725132147
1061.59000000000	1023.83869795833
1069.37000000000	1032.40054205079
1076.88000000000	1041.96023988297
1084.71000000000	1050.02248143104
1092.22000000000	1059.28217926322
1100.04000000000	1067.54434132017
1107.55000000000	1077.80403915235
1115.24000000000	1086.96516782472
1122.84000000000	1095.22558107699
1130.58000000000	1105.48710720497
1138.36000000000	1113.44895129743
1145.87000000000	1127.30864912961
1153.69000000000	1132.97081118656
1161.20000000000	1143.73050901874
1168.98000000000	1153.89235311121
1176.54000000000	1160.05244839899
1184.18000000000	1169.61317961576
1191.83000000000	1178.47399032364
1199.65000000000	1188.03615238059
1207.16000000000	1197.89585021277
1214.99000000000	1208.35809176084
1222.68000000000	1217.31922043321
1230.28000000000	1230.67963368548
1237.83000000000	1236.43964948215
1245.61000000000	1248.10149357461
1253.12000000000	1258.76119140679
1260.90000000000	1265.12303549925
1268.46000000000	1277.18313078704
1276.15000000000	1288.54425945941
1283.74000000000	1295.30459322057
1291.57000000000	1307.56683476863
1299.08000000000	1322.62653260082
1306.91000000000	1328.98877414889
1314.51000000000	1340.24918740116
1322.10000000000	1350.60952116232
1329.89000000000	1356.97144474590
1337.62000000000	1369.33289138275
1345.13000000000	1380.69258921494
1352.91000000000	1387.75443330740
1360.42000000000	1400.51413113958
1368.11000000000	1415.27525981195
1375.89000000000	1422.13710390441
1383.40000000000	1434.29680173659
1391.09000000000	1445.05793040896
1398.87000000000	1452.41977450142
1406.38000000000	1465.57947233360
1414.25000000000	1476.94203184616
1421.85000000000	1483.90244509843
1429.59000000000	1503.06397122641
1437.19000000000	1510.12438447868
1444.70000000000	1521.08408231087
1452.52000000000	1533.54624436781
1460.03000000000	1540.70594220000
1467.68000000000	1553.66675290788
1475.50000000000	1565.82891496483
1483.06000000000	1574.18901025262
1490.84000000000	1591.65085434508
1498.48000000000	1598.51158556184
1505.99000000000	1611.27128339402
1513.86000000000	1622.53384290658
1521.37000000000	1631.19354073876
1529.15000000000	1644.35538483122
1536.66000000000	1655.31508266340
1544.49000000000	1668.17732421147
1552.00000000000	1680.83702204365
1559.69000000000	1691.09815071602
1567.51000000000	1702.56031277297
1575.11000000000	1712.22072602524
1582.94000000000	1724.88296757331
1590.45000000000	1737.04266540550
1597.95000000000	1744.70228374656
1605.23000000000	1760.36015328295
1612.60000000000	1768.81873823943
1619.93000000000	1781.47700523143
1627.39000000000	1792.43630560800
1634.80000000000	1799.79520852897
1642.40000000000	1813.65562178125
1649.50000000000	1826.21206047745
1656.87000000000	1833.07064543394
1664.51000000000	1850.23137665070
1672.30000000000	1860.59330023428
1679.80000000000	1870.55291857534
1687.45000000000	1882.71372928322
1695.18000000000	1896.47517592008
1702.83000000000	1909.13598662796
1710.52000000000	1916.99711530033
1718.12000000000	1933.65752855260
1725.85000000000	1944.41897518946
1733.64000000000	1958.58089877304
1741.14000000000	1966.54051711410
1748.83000000000	1981.30164578647
1756.62000000000	1994.46356937005
1764.12000000000	2010.72318771111
1771.77000000000	2018.98399841900
1779.60000000000	2032.64623996707
1787.29000000000	2044.80736863943
1794.79000000000	2057.16698698050
1802.62000000000	2072.72922852856
1810.08000000000	2080.88852890514
1817.73000000000	2097.34933961302
1825.42000000000	2110.41046828539
1833.11000000000	2123.77159695776
1840.94000000000	2131.93383850583
1848.53000000000	2146.39417226698
1856.27000000000	2159.45569839496
1863.78000000000	2176.51539622714
1871.38000000000	2188.47580947942
1879.07000000000	2203.83693815178
1886.85000000000	2211.99878224424
1894.54000000000	2226.85991091661
1902.05000000000	2240.81960874880
1909.83000000000	2256.98145284126
1917.38000000000	2268.84146863793
1925.16000000000	2284.70331273039
1932.90000000000	2293.06483885836
1940.50000000000	2308.02525211064
1948.19000000000	2322.18638078301
1955.70000000000	2338.14607861519
1963.48000000000	2352.60792270765
1971.22000000000	2366.26944883563
1978.72000000000	2376.92906717669
1986.50000000000	2394.59091126915
1994.01000000000	2411.85060910133
2001.66000000000	2420.41141980921
2009.48000000000	2434.77358186616
2017.13000000000	2448.73439257404
2024.64000000000	2463.89409040623
2032.42000000000	2478.45593449869
2039.97000000000	2494.11595029536
2047.62000000000	2506.67676100324
2055.44000000000	2522.43892306019
2062.95000000000	2531.29862089237
2070.82000000000	2546.86118040492
2078.42000000000	2567.22159365720
2085.98000000000	2575.58168894499
2093.80000000000	2590.34385100193
2101.31000000000	2604.10354883412
2108.91000000000	2617.56396208639
2116.74000000000	2633.12620363446
2124.43000000000	2649.58733230683
2132.07000000000	2661.64806352359
2139.58000000000	2678.00776135577
2147.45000000000	2687.47032086833
2155.01000000000	2703.43041615612
2162.84000000000	2724.39265770419
2170.39000000000	2733.55267350085
2177.90000000000	2748.31237133304
2185.68000000000	2762.27421542550
2193.41000000000	2778.23566206235
2201.06000000000	2792.69647277023
2208.57000000000	2808.35617060242
2216.35000000000	2823.61801469488
2223.86000000000	2838.17771252706
2231.55000000000	2852.03884119943
2239.33000000000	2868.90068529189
2246.88000000000	2884.66070108856
2254.57000000000	2899.42182976093
2262.35000000000	2914.48367385339
2269.95000000000	2928.54408710566
2277.69000000000	2946.10561323364
2285.33000000000	2961.16634445040
2292.84000000000	2976.42604228258
2300.67000000000	2991.18828383065
2308.31000000000	3005.64901504741
2316.09000000000	3023.01085913987
2323.60000000000	3038.97055697206
2331.29000000000	3054.43168564443
2338.85000000000	3069.09178093222
2346.67000000000	3085.65394298916
2354.27000000000	3107.01435624144
2362.05000000000	3116.97620033390
2369.74000000000	3133.13732900627
2377.30000000000	3147.59742429406
2384.80000000000	3164.15704263512
2392.68000000000	3186.61968163879
2400.14000000000	3196.37898201537
2408.01000000000	3216.24154152792
2415.66000000000	3228.10235223581
2423.26000000000	3245.36276548808
2431.09000000000	3266.72500703615
2438.55000000000	3283.18430741273
2446.24000000000	3298.74543608509
2454.07000000000	3313.50767763316
2461.57000000000	3336.16729597422
2469.13000000000	3348.02739126201
2476.95000000000	3364.28955331896
2484.74000000000	3380.05147690254
2492.20000000000	3397.51077727912
2500.03000000000	3418.67301882719
2507.72000000000	3432.53414749956
2515.27000000000	3450.59416329622
2523.01000000000	3463.25568942420
2530.56000000000	3484.01570522087
2538.16000000000	3499.87611847314
2545.85000000000	3516.53724714551
2553.49000000000	3531.29797836227
2561.27000000000	3548.85982245473
2568.87000000000	3570.92023570701
2576.66000000000	3584.18215929059
2584.16000000000	3602.84177763165
2591.81000000000	3613.30258833954
2599.63000000000	3635.86475039648
2607.33000000000	3652.42595855997
2614.97000000000	3669.58668977674
2622.61000000000	3685.64742099350
2630.12000000000	3703.20711882568
2637.81000000000	3724.96824749805
2645.59000000000	3739.63009159051
2653.10000000000	3758.28978942269
2660.88000000000	3770.55163351515
2668.44000000000	3795.01172880294
2676.26000000000	3808.57389085989
2683.95000000000	3825.43501953226
2691.46000000000	3842.09471736444
2699.06000000000	3859.65513061672
2706.80000000000	3881.51665674469
2714.44000000000	3899.57738796145
2722.27000000000	3915.53962950952
2729.82000000000	3933.39964530619
2737.42000000000	3956.46005855847
2745.11000000000	3971.12118723083
2752.76000000000	3989.88199793872
2760.45000000000	4003.84312661108
2768.09000000000	4029.40385782785
2775.87000000000	4040.36570192031
2783.38000000000	4063.52539975249
2791.21000000000	4075.58764130056
2798.72000000000	4099.14733913274
2806.54000000000	4116.40950118969
2814.05000000000	4134.66919902187
2821.88000000000	4151.23144056994
2829.39000000000	4171.29113840212
2837.03000000000	4193.05186961888
2844.72000000000	4211.51299829125
2852.55000000000	4228.97523983932
2860.01000000000	4247.63454021590
2867.70000000000	4269.69566888826
2875.48000000000	4287.65751298073
2883.17000000000	4305.41864165309
2890.86000000000	4324.67977032546
2898.46000000000	4346.64018357774
2905.97000000000	4364.59988140992
2913.84000000000	4382.56244092247
2921.44000000000	4402.22285417475
2929.18000000000	4424.38438030272
2936.69000000000	4447.34407813491
2944.47000000000	4461.20592222737
2952.11000000000	4488.26665344413
2959.71000000000	4503.92706669641
2967.45000000000	4528.18859282438
2974.96000000000	4540.84829065656
2982.60000000000	4571.50902187333
2990.24000000000	4585.46975309009
2997.94000000000	4608.03096125358
3005.76000000000	4623.89312331052
3013.41000000000	4650.95393401841
3021.05000000000	4667.31466523517
3028.79000000000	4687.07619136314
3036.39000000000	4703.63660461542
3043.89000000000	4730.19622295648
3051.58000000000	4747.25735162885
3059.37000000000	4766.61927521243
3066.92000000000	4784.97929100910
3074.56000000000	4808.34002222586
3082.30000000000	4827.50154835384
3090.04000000000	4846.16307448181
3097.68000000000	4865.72380569857
3105.42000000000	4888.98533182655
3113.02000000000	4908.64574507882
3120.84000000000	4926.50790713577
3128.35000000000	4946.36760496795
3136.18000000000	4969.82984651602
3143.73000000000	4988.78986231269
3151.24000000000	5006.64956014487
3159.07000000000	5032.51180169294
3166.67000000000	5048.77221494522
3174.49000000000	5072.63437700216
3182.00000000000	5086.39407483435
3189.65000000000	5116.75488554223
3197.15000000000	5134.01450388329
3204.89000000000	5155.47603001127
3212.67000000000	5174.23787410373
3220.45000000000	5199.49971819619
3227.96000000000	5219.75941602837
3235.79000000000	5238.22165757644
3243.39000000000	5258.88207082872
3250.99000000000	5282.94248408099
3258.63000000000	5302.30321529775
3266.32000000000	5320.26434397012
3273.97000000000	5352.22515467800
3281.75000000000	5367.88699877046
3289.44000000000	5391.04812744283
3296.95000000000	5407.60782527502
3304.59000000000	5435.56855649178
3312.37000000000	5456.53040058424
3320.06000000000	5475.59152925661
3327.66000000000	5497.05194250888
3335.26000000000	5521.81235576116
3343.09000000000	5541.07459730923
3350.69000000000	5560.53501056150
3358.38000000000	5591.69613923387
3365.98000000000	5609.25655248615
3373.71000000000	5631.91799912300
3381.27000000000	5652.97809441079
3388.87000000000	5677.23850766306
3396.74000000000	5697.80106717562
3404.25000000000	5718.16076500780
3412.07000000000	5749.72292706475
3419.63000000000	5768.08302235254
3427.27000000000	5788.94375356930
