# Supplementary material for: Indentation of a floating elastic sheet: geometry versus applied tension
Source: Proc Math Phys Eng Sci. 2017 Oct 11;473(2206):20170335. doi: 10.1098/rspa.2017.0335 (PMC5666232; doi:10.1098/rspa.2017.0335)
Supplement: Raw experimental and numerical data [file rspa20170335supp1.zip › DataFiles/figure2-3/Pink_H244um.txt]

0 0
1.38000000000000	0.133651451000000\
2.79000000000000	0.268034456000000\
4.17000000000000	0.301685907000000\
5.63000000000000	0.437288167000000\
7.01000000000000	0.570939618000000\
8.38000000000000	0.604347218000000\
9.84000000000000	0.739949478000000\
11.3100000000000	0.875795589000000\
12.7300000000000	0.910422445000000\
14.1000000000000	1.04383004500000\
15.5200000000000	1.17845690000000\
16.9400000000000	1.21308375600000\
18.4000000000000	1.34868601600000\
19.8200000000000	1.38331287200000\
21.2000000000000	1.51696432300000\
22.6200000000000	1.55159117800000\
24.0300000000000	1.58597418300000\
25.4500000000000	1.62060103800000\
26.8300000000000	1.70876505031250\
28.2500000000000	1.79692906262500\
29.6600000000000	1.88509307493750\
31.0800000000000	1.97325708725000\
32.5000000000000	2.18275938587500\
33.8800000000000	2.39226168450000\
35.3000000000000	2.49701283381250\
36.6700000000000	2.60176398312500\
38.0400000000000	2.81126628175000\
39.4600000000000	2.91601743106250\
40.8300000000000	3.02076858037500\
42.2500000000000	3.23027087900000\
43.6700000000000	3.26489773500000\
45.0500000000000	3.39854918600000\
46.4600000000000	3.53293219000000\
47.8800000000000	3.66755904600000\
49.3000000000000	3.80218590200000\
50.8100000000000	3.93900741700000\
52.1900000000000	4.07265886800000\
53.6100000000000	4.10728572400000\
55.0200000000000	4.14166872800000\
56.4900000000000	4.17751483900000\
57.8600000000000	4.31092244000000\
59.2400000000000	4.34457389100000\
60.6600000000000	4.47920074600000\
62.0700000000000	4.61358375100000\
63.4500000000000	4.74723520200000\
64.8200000000000	4.88064280200000\
66.2400000000000	5.11526965800000\
67.6100000000000	5.24867725800000\
69.0300000000000	5.38330411300000\
70.4500000000000	5.51793096900000\
71.8700000000000	5.65255782500000\
73.2900000000000	5.68718468000000\
74.7100000000000	5.82181153600000\
76.1300000000000	5.95643839100000\
77.5500000000000	5.99106524700000\
78.9700000000000	6.12569210300000\
80.3900000000000	6.26031895800000\
81.7600000000000	6.29372655800000\
83.1800000000000	6.32835341400000\
84.5500000000000	6.46176101400000\
85.9700000000000	6.49638786900000\
87.3400000000000	6.62979547000000\
88.7600000000000	6.76442232500000\
90.1800000000000	6.89904918100000\
91.6000000000000	7.03367603600000\
92.9700000000000	7.96708363600000\
94.4400000000000	8.20292974800000\
95.9000000000000	8.33853200700000\
97.3200000000000	8.47315886300000\
98.7000000000000	8.50681031400000\
100.210000000000	8.44363183000000\
101.580000000000	8.60428452725000\
102.950000000000	8.68461087587500\
104.370000000000	8.72477405018750\
105.750000000000	8.74485563734375\
107.160000000000	8.76493722450000\
108.630000000000	8.84526357312500\
110	8.88542674743750\
111.420000000000	8.92558992175000\
112.880000000000	9.00591627037500\
114.260000000000	9.08624261900000\
115.630000000000	9.21965021900000\
117.050000000000	9.25427707500000\
118.420000000000	9.55987775562500\
119.840000000000	9.86547843625000\
121.310000000000	10.1710791168750\
122.730000000000	10.3238794571875\
124.140000000000	10.4766797975000\
125.610000000000	10.6294801378125\
126.980000000000	10.7822804781250\
128.360000000000	11.0878811587500\
129.770000000000	11.3934818393750\
131.190000000000	11.6990825200000\
132.570000000000	11.9327339800000\
133.990000000000	11.9673608300000\
135.410000000000	12.0019876900000\
136.820000000000	12.0363706900000\
138.240000000000	12.0709975500000\
139.620000000000	12.1046490000000\
141.040000000000	12.1392758500000\
142.450000000000	12.1736588600000\
143.870000000000	12.3082857100000\
145.290000000000	12.4429125700000\
146.670000000000	12.4765640200000\
148.090000000000	12.6111908800000\
149.460000000000	12.6445984800000\
150.830000000000	12.7780060800000\
152.250000000000	12.9126329300000\
153.620000000000	12.9460405300000\
155.040000000000	13.0806673900000\
156.460000000000	13.2152942400000\
157.930000000000	13.3511403500000\
159.350000000000	13.4857672100000\
160.720000000000	13.6191748100000\
162.140000000000	13.7538016700000\
163.510000000000	13.8872092700000\
164.930000000000	14.0218361200000\
166.400000000000	14.1576822300000\
167.770000000000	14.2910898300000\
169.140000000000	14.4244974300000\
170.560000000000	14.4591242900000\
171.980000000000	14.5937511400000\
173.350000000000	14.6271587400000\
174.820000000000	14.6630048500000\
176.240000000000	14.6976317100000\
177.700000000000	14.7332339700000\
179.120000000000	14.6931351575000\
180.490000000000	14.6530363450000\
181.910000000000	14.6129375325000\
183.380000000000	14.5728387200000\
184.800000000000	14.5327399075000\
186.260000000000	14.4926410950000\
187.730000000000	14.4525422825000\
189.150000000000	14.4124434700000\
190.520000000000	14.5458510700000\
191.940000000000	14.6804779300000\
193.360000000000	15.2151047900000\
194.730000000000	15.6485123900000\
196.150000000000	15.8831392400000\
197.570000000000	15.8177661000000\
198.940000000000	15.7511737000000\
200.360000000000	15.7858005500000\
201.740000000000	16.0194520000000\
203.200000000000	16.3550542600000\
204.570000000000	16.6884618600000\
206.040000000000	16.9243079800000\
207.500000000000	17.1599102400000\
208.920000000000	17.2945370900000\
210.340000000000	17.4291639500000\
211.760000000000	17.6637908000000\
213.180000000000	17.7984176600000\
214.640000000000	18.0340199200000\
216.060000000000	18.3686467700000\
217.480000000000	19.0032736300000\
218.900000000000	19.1379004800000\
220.410000000000	19.1747220000000\
221.880000000000	19.3105681100000\
223.250000000000	19.3439757100000\
224.670000000000	19.3786025700000\
226.090000000000	19.5132294200000\
227.510000000000	19.6478562800000\
228.970000000000	19.7834585400000\
230.390000000000	19.9180853900000\
231.760000000000	20.0514929900000\
233.230000000000	20.1873391000000\
234.650000000000	20.2219659600000\
236.020000000000	20.3553735600000\
237.440000000000	20.3900004200000\
238.860000000000	20.5246272700000\
240.280000000000	20.5592541300000\
241.700000000000	20.6938809800000\
243.120000000000	20.8285078400000\
244.540000000000	20.9631346900000\
245.960000000000	20.9977615500000\
247.330000000000	21.1311691500000\
248.790000000000	21.2667714100000\
250.170000000000	21.4004228600000\
251.590000000000	21.5350497200000\
252.960000000000	21.6684573200000\
254.380000000000	21.8030841700000\
255.800000000000	21.9377110300000\
257.220000000000	22.0723378800000\
258.590000000000	22.2057454800000\
260.010000000000	22.2403723400000\
261.380000000000	22.3737799400000\
262.800000000000	22.4084067900000\
264.220000000000	22.5430336500000\
265.730000000000	22.5798551700000\
267.150000000000	22.7144820200000\
268.570000000000	22.7491088800000\
269.990000000000	22.8837357300000\
271.410000000000	22.9183625900000\
272.830000000000	23.0529894400000\
274.240000000000	23.1873724500000\
275.710000000000	23.3232185600000\
277.080000000000	23.5566261600000\
278.460000000000	23.7902776100000\
279.880000000000	23.9249044700000\
281.290000000000	24.1592874700000\
282.710000000000	24.2939143300000\
284.130000000000	24.4285411800000\
285.510000000000	24.9621926300000\
286.880000000000	25.0956002300000\
288.250000000000	25.2290078300000\
289.670000000000	25.3636346900000\
291.090000000000	25.4982615400000\
292.560000000000	25.7341076500000\
293.970000000000	25.8684906600000\
295.390000000000	26.0031175200000\
296.810000000000	26.1377443700000\
298.230000000000	26.2723712300000\
299.650000000000	26.3069980800000\
301.070000000000	26.3955265537500\
302.440000000000	26.4840550275000\
303.820000000000	26.5283192643750\
305.240000000000	26.5947156196875\
306.650000000000	26.6611119750000\
308.070000000000	26.7496404487500\
309.450000000000	26.8381689225000\
310.870000000000	26.9266973962500\
312.290000000000	27.0152258700000\
313.700000000000	27.3496088700000\
315.120000000000	27.6842357300000\
316.590000000000	27.8200818400000\
318.050000000000	27.9556841000000\
319.470000000000	28.0903109500000\
320.850000000000	28.1239624000000\
322.220000000000	28.2573700000000\
323.640000000000	28.3919968600000\
325.060000000000	28.6266237200000\
326.430000000000	28.7600313200000\
327.800000000000	28.9934389200000\
329.220000000000	29.2280657700000\
330.640000000000	29.3626926300000\
332.060000000000	29.4973194800000\
333.430000000000	29.6307270800000\
334.900000000000	29.6665731900000\
336.320000000000	29.8012000500000\
337.780000000000	29.9368023100000\
339.200000000000	29.9714291700000\
340.570000000000	30.1048367700000\
341.990000000000	30.2394636200000\
343.410000000000	30.3740904800000\
344.790000000000	30.4077419300000\
346.210000000000	30.5423687800000\
347.620000000000	30.6767517900000\
349.040000000000	30.7113786400000\
350.420000000000	30.8450300900000\
351.840000000000	30.8796569500000\
353.300000000000	31.0152592100000\
354.670000000000	31.1486668100000\
356.090000000000	31.1832936700000\
357.470000000000	31.3169451200000\
358.840000000000	31.4503527200000\
360.260000000000	31.5849795700000\
361.630000000000	31.7183871700000\
363.100000000000	32.2542332800000\
364.470000000000	32.6876408800000\
365.840000000000	32.8210484800000\
367.260000000000	32.9556753400000\
368.680000000000	33.0903022000000\
370.050000000000	33.2237098000000\
371.470000000000	33.3583366500000\
372.890000000000	33.4929635100000\
374.270000000000	33.6266149600000\
375.690000000000	33.7612418100000\
377.100000000000	33.7956248200000\
378.520000000000	33.9302516700000\
379.900000000000	34.0639031200000\
381.360000000000	34.1995053800000\
382.780000000000	34.3341322400000\
384.150000000000	34.4675398400000\
385.620000000000	34.6033859500000\
386.990000000000	34.7367935500000\
388.410000000000	34.8714204100000\
389.830000000000	35.1060472600000\
391.200000000000	35.2394548600000\
392.620000000000	35.3740817200000\
394	35.5077331700000\
395.410000000000	35.6421161700000\
396.830000000000	35.8767430300000\
398.250000000000	36.0113698900000\
399.630000000000	36.1450213400000\
401.090000000000	36.1806236000000\
402.460000000000	36.3140312000000\
403.880000000000	36.3486580500000\
405.260000000000	36.4823095000000\
406.680000000000	36.6169363600000\
408.100000000000	36.7515632100000\
409.470000000000	36.7849708100000\
410.890000000000	37.3195976700000\
412.310000000000	37.9542245300000\
413.680000000000	38.0876321300000\
415.100000000000	38.3222589800000\
416.470000000000	38.4556665800000\
417.850000000000	38.5893180300000\
419.260000000000	38.8237010400000\
420.640000000000	38.9573524900000\
422.060000000000	38.9919793400000\
423.520000000000	39.1275816000000\
424.940000000000	39.2622084600000\
426.360000000000	39.2968353200000\
427.870000000000	39.3336568300000\
429.240000000000	39.3670644300000\
430.710000000000	39.5029105400000\
432.130000000000	39.6375374000000\
433.500000000000	39.7709450000000\
434.920000000000	39.9055718500000\
436.340000000000	40.1401987100000\
437.760000000000	40.2748255600000\
439.180000000000	40.4094524200000\
440.550000000000	40.5428600200000\
442.020000000000	40.6787061300000\
443.430000000000	40.9130891400000\
444.850000000000	41.0477159900000\
446.320000000000	41.1835621000000\
447.690000000000	41.3169697000000\
449.060000000000	42.2503773000000\
450.480000000000	42.2850041600000\
451.900000000000	42.3196310100000\
453.320000000000	42.4542578700000\
454.740000000000	42.6888847200000\
456.110000000000	42.9222923200000\
457.490000000000	43.0559437800000\
458.910000000000	43.1905706300000\
460.330000000000	43.3251974900000\
461.740000000000	43.4595804900000\
463.300000000000	43.6976212600000\
464.860000000000	43.8356620300000\
466.410000000000	43.9734589500000\
467.920000000000	44.1102804700000\
469.480000000000	44.2483212400000\
471.040000000000	44.3863620100000\
472.640000000000	44.5253781900000\
474.150000000000	44.6621997000000\
475.660000000000	44.6990212200000\
477.220000000000	44.8370619900000\
478.680000000000	44.9726642500000\
480.150000000000	45.1085103600000\
481.660000000000	45.1453318700000\
483.120000000000	45.2809341300000\
484.630000000000	45.4177556500000\
486.100000000000	45.5536017600000\
487.650000000000	45.7913986800000\
489.120000000000	45.9272447900000\
490.680000000000	46.0652855600000\
492.190000000000	47.0021070800000\
493.740000000000	47.1399040000000\
495.250000000000	47.2767255100000\
496.810000000000	47.5147662800000\
498.410000000000	47.6537824600000\
499.920000000000	47.8906039700000\
501.520000000000	48.0296201500000\
503.040000000000	48.1666855200000\
504.550000000000	48.4035070300000\
506.150000000000	48.5425232100000\
507.700000000000	48.7803201300000\
509.260000000000	48.9183609000000\
510.770000000000	49.0551824100000\
512.280000000000	49.2920039300000\
513.880000000000	49.4310201000000\
515.390000000000	49.5678416200000\
516.950000000000	49.7058823900000\
518.510000000000	49.8439231600000\
520.060000000000	50.0817200800000\
521.570000000000	50.2185416000000\
523.130000000000	50.3565823700000\
524.640000000000	50.4934038800000\
526.240000000000	50.6324200600000\
527.750000000000	50.7692415700000\
529.310000000000	51.0072823400000\
530.870000000000	51.9453231200000\
532.420000000000	52.0831200400000\
533.980000000000	52.3211608100000\
535.490000000000	52.4579823200000\
537.050000000000	52.6960230900000\
538.600000000000	52.8338200100000\
540.160000000000	52.9718607800000\
541.670000000000	53.1086823000000\
543.230000000000	53.2467230700000\
544.780000000000	53.4845199900000\
546.340000000000	53.6225607600000\
547.850000000000	53.7593822800000\
549.450000000000	53.8983984500000\
550.960000000000	54.1352199700000\
552.570000000000	54.2744799900000\
554.080000000000	54.4113015100000\
555.590000000000	54.6481230200000\
557.190000000000	54.7871392000000\
558.750000000000	54.9251799700000\
560.260000000000	55.1620014900000\
561.770000000000	55.2988230000000\
563.370000000000	55.5378391800000\
564.880000000000	55.6746606900000\
566.440000000000	55.8127014600000\
567.950000000000	56.4495229800000\
569.550000000000	56.8885391500000\
571.060000000000	57.0253606700000\
572.660000000000	57.2643768400000\
574.220000000000	57.4024176200000\
575.730000000000	57.5392391300000\
577.280000000000	57.7770360500000\
578.800000000000	57.9141014200000\
580.350000000000	58.0518983400000\
581.910000000000	58.1899391100000\
583.460000000000	58.4277360300000\
585.020000000000	58.5657768000000\
586.580000000000	58.8038175700000\
588.090000000000	58.9406390900000\
589.640000000000	59.0784360100000\
591.200000000000	59.2164767800000\
592.710000000000	59.4532982900000\
594.310000000000	59.5923144700000\
595.870000000000	59.8303552400000\
597.380000000000	59.9671767500000\
598.890000000000	60.2039982700000\
600.450000000000	60.4420390400000\
602	60.5798359600000\
603.560000000000	61.0178767300000\
605.120000000000	61.5559175000000\
606.670000000000	61.6937144200000\
608.180000000000	61.8305359400000\
609.740000000000	62.0685767100000\
611.300000000000	62.2066174800000\
612.850000000000	62.4444144000000\
614.410000000000	62.5824551700000\
615.970000000000	62.8204959400000\
617.480000000000	62.9573174600000\
619.080000000000	63.1963336300000\
620.590000000000	63.4331551500000\
622.100000000000	63.5699766600000\
623.700000000000	63.8089928400000\
625.260000000000	63.9470336100000\
626.770000000000	64.0838551200000\
628.330000000000	64.2218958900000\
629.840000000000	64.3587174100000\
631.440000000000	64.4977335900000\
632.950000000000	64.7345551000000\
634.500000000000	64.8723520200000\
636.060000000000	65.1103927900000\
637.620000000000	65.3484335600000\
639.170000000000	66.2862304800000\
640.680000000000	66.4230520000000\
642.200000000000	66.6601173600000\
643.800000000000	66.8991335400000\
645.350000000000	67.1369304600000\
646.910000000000	67.2749712300000\
648.470000000000	67.5130120000000\
650.020000000000	67.7508089200000\
651.530000000000	67.8876304400000\
653.040000000000	68.1244519500000\
654.650000000000	68.3637119800000\
656.200000000000	68.5015089000000\
657.710000000000	68.7383304100000\
659.270000000000	68.8763711800000\
660.780000000000	69.1131927000000\
662.340000000000	69.2512334700000\
663.940000000000	69.4902496500000\
665.450000000000	69.6270711600000\
667.010000000000	69.8651119300000\
668.520000000000	70.0019334500000\
670.120000000000	70.2409496200000\
671.630000000000	70.3777711400000\
673.190000000000	70.8158119100000\
674.740000000000	71.3536088300000\
676.300000000000	71.5916496000000\
677.810000000000	71.7284711200000\
679.370000000000	71.9665118900000\
680.920000000000	72.1043088100000\
682.430000000000	72.3411303200000\
683.990000000000	72.5791710900000\
685.590000000000	72.7181872700000\
687.060000000000	72.9540333800000\
688.660000000000	73.6930495500000\
690.170000000000	73.8298710700000\
691.730000000000	74.0679118400000\
693.280000000000	74.2057087600000\
694.840000000000	74.4437495300000\
696.390000000000	74.5815464500000\
697.910000000000	74.8186118200000\
699.460000000000	74.9564087400000\
701.020000000000	75.1944495100000\
702.570000000000	75.3322464300000\
704.080000000000	75.5690679400000\
705.690000000000	75.7083279700000\
707.200000000000	75.9451494900000\
708.750000000000	76.0829464100000\
710.260000000000	76.2197679200000\
711.870000000000	76.3590279500000\
713.380000000000	76.5958494600000\
714.930000000000	76.7336463800000\
716.440000000000	76.8704679000000\
718.050000000000	77.0097279200000\
719.560000000000	77.2465494400000\
721.160000000000	77.4855656200000\
722.670000000000	77.6223871300000\
724.230000000000	78.5604279000000\
725.780000000000	78.7982248200000\
727.290000000000	78.9350463400000\
728.850000000000	79.1730871100000\
730.410000000000	79.3111278800000\
731.920000000000	79.5479493900000\
733.520000000000	79.6869655700000\
735.030000000000	79.9237870900000\
736.590000000000	80.1618278600000\
738.140000000000	80.2996247800000\
739.700000000000	80.5376655500000\
741.260000000000	80.7757063200000\
742.770000000000	81.0125278300000\
744.320000000000	81.2503247500000\
745.880000000000	81.3883655200000\
747.440000000000	81.6264062900000\
748.950000000000	81.8632278100000\
750.500000000000	82.0010247300000\
752.060000000000	82.2390655000000\
753.570000000000	82.4758870200000\
755.170000000000	83.3149031900000\
756.730000000000	83.4529439600000\
758.240000000000	83.5897654800000\
759.790000000000	83.8275624000000\
761.350000000000	84.3656031700000\
762.860000000000	84.6024246800000\
764.460000000000	84.7414408600000\
765.970000000000	84.9782623800000\
767.580000000000	85.2175224000000\
769.090000000000	85.3543439200000\
770.640000000000	85.5921408400000\
772.150000000000	85.8289623500000\
773.710000000000	85.9670031200000\
775.220000000000	86.2038246400000\
776.820000000000	86.4428408100000\
778.380000000000	86.6808815800000\
779.940000000000	86.9189223600000\
781.450000000000	87.0557438700000\
783	87.2935407900000\
784.560000000000	87.4315815600000\
786.070000000000	87.6684030800000\
787.630000000000	87.9064438500000\
789.180000000000	88.0442407700000\
790.790000000000	88.2835007900000\
792.300000000000	88.8203223100000\
793.810000000000	89.3571438300000\
795.410000000000	89.5961600000000\
796.920000000000	89.8329815200000\
798.480000000000	89.9710222900000\
800.030000000000	90.2088192100000\
801.590000000000	90.4468599800000\
803.100000000000	90.6836814900000\
804.700000000000	90.8226976700000\
806.210000000000	91.0595191800000\
807.770000000000	91.2975599500000\
809.320000000000	91.4353568700000\
810.840000000000	91.6724222400000\
812.390000000000	91.9102191600000\
813.950000000000	92.1482599300000\
815.500000000000	93.0860568500000\
817.020000000000	93.3231222200000\
818.570000000000	93.5609191400000\
820.130000000000	93.6989599100000\
821.680000000000	93.9367568300000\
823.240000000000	94.1747976000000\
824.750000000000	94.3116191200000\
826.350000000000	94.5506352900000\
827.860000000000	94.7874568100000\
829.370000000000	95.0242783200000\
830.930000000000	95.2623190900000\
832.530000000000	95.5013352700000\
834.040000000000	95.7381567800000\
835.600000000000	95.8761975500000\
837.160000000000	96.1142383300000\
838.670000000000	96.2510598400000\
840.270000000000	96.3900760200000\
841.780000000000	96.6268975300000\
843.340000000000	96.8649383000000\
844.890000000000	97.0027352200000\
846.400000000000	97.2395567400000\
847.960000000000	98.0775975100000\
849.560000000000	98.3166136800000\
851.070000000000	98.5534352000000\
852.580000000000	98.7902567100000\
854.140000000000	99.0282974900000\
855.700000000000	99.2663382600000\
857.250000000000	99.5041351800000\
858.810000000000	99.7421759500000\
860.320000000000	99.9789974600000\
861.880000000000	100.917038200000\
863.430000000000	101.054835200000\
864.990000000000	101.292875900000\
866.550000000000	101.430916700000\
868.100000000000	101.668713600000\
869.610000000000	101.905535100000\
871.170000000000	102.143575900000\
872.730000000000	102.281616700000\
874.240000000000	102.518438200000\
875.790000000000	102.756235100000\
877.390000000000	102.995251300000\
878.900000000000	103.232072800000\
880.420000000000	103.369138200000\
882.020000000000	103.608154300000\
883.530000000000	103.844975900000\
885.130000000000	103.983992000000\
886.640000000000	104.220813500000\
888.200000000000	104.458854300000\
889.710000000000	104.695675800000\
891.260000000000	105.633472800000\
892.820000000000	105.871513500000\
894.380000000000	106.109554300000\
895.930000000000	106.347351200000\
897.440000000000	106.484172700000\
899.050000000000	106.723432800000\
900.560000000000	106.960254300000\
902.070000000000	107.797075800000\
903.620000000000	108.034872700000\
905.180000000000	108.272913500000\
906.740000000000	108.510954200000\
908.290000000000	108.648751200000\
909.850000000000	108.886791900000\
911.410000000000	109.024832700000\
912.960000000000	109.262629600000\
914.470000000000	109.399451100000\
916.080000000000	109.638711200000\
917.590000000000	109.775532700000\
919.140000000000	110.013329600000\
920.700000000000	110.251370400000\
922.260000000000	110.489411100000\
923.770000000000	110.726232700000\
925.320000000000	110.964029600000\
926.880000000000	111.202070400000\
928.390000000000	112.238891900000\
929.950000000000	112.476932600000\
931.460000000000	112.713754200000\
933.060000000000	113.452770300000\
934.610000000000	113.590567300000\
936.170000000000	113.828608000000\
937.680000000000	114.065429500000\
939.240000000000	114.303470300000\
940.790000000000	114.541267200000\
942.350000000000	114.679308000000\
943.860000000000	114.916129500000\
945.420000000000	115.154170300000\
946.970000000000	115.391967200000\
948.530000000000	115.730008000000\
950.090000000000	115.968048700000\
951.600000000000	116.204870300000\
953.200000000000	116.443886400000\
954.710000000000	116.680708000000\
956.270000000000	116.918748700000\
957.780000000000	117.155570200000\
959.330000000000	118.093367200000\
960.890000000000	118.331407900000\
962.450000000000	118.569448700000\
964	118.807245600000\
965.510000000000	119.544067100000\
967.070000000000	119.782107900000\
968.630000000000	120.020148700000\
970.180000000000	120.257945600000\
971.690000000000	120.494767100000\
973.300000000000	120.834027100000\
974.810000000000	121.070848700000\
976.360000000000	121.308645600000\
977.920000000000	121.546686300000\
979.430000000000	121.783507900000\
981.030000000000	122.022524000000\
982.590000000000	122.260564800000\
984.100000000000	122.497386300000\
985.660000000000	122.735427100000\
987.170000000000	122.972248600000\
988.720000000000	123.210045500000\
990.320000000000	123.449061700000\
991.880000000000	123.687102500000\
993.390000000000	124.623924000000\
994.900000000000	124.960745500000\
996.500000000000	125.199761700000\
998.020000000000	125.436827100000\
999.570000000000	125.574624000000\
1001.08000000000	126.311445500000\
1002.68000000000	126.550461700000\
1004.19000000000	126.787283200000\
1005.75000000000	127.025323900000\
1007.31000000000	127.263364700000\
1008.86000000000	127.501161600000\
1010.42000000000	127.739202400000\
1011.93000000000	127.976023900000\
1013.49000000000	128.214064700000\
1015.04000000000	128.451861600000\
1016.55000000000	128.688683100000\
1018.16000000000	128.927943200000\
1019.67000000000	129.164764700000\
1021.22000000000	129.402561600000\
1022.73000000000	129.639383100000\
1024.34000000000	129.878643100000\
1025.85000000000	130.115464600000\
1027.40000000000	131.153261600000\
1028.96000000000	131.391302300000\
1030.52000000000	131.729343100000\
1032.07000000000	132.467140000000\
1033.58000000000	132.703961500000\
1035.14000000000	132.942002300000\
1036.70000000000	133.180043100000\
1038.21000000000	133.516864600000\
1039.81000000000	133.755880800000\
1041.32000000000	133.992702300000\
1042.88000000000	134.230743100000\
1044.39000000000	134.467564600000\
1045.99000000000	134.706580800000\
1047.55000000000	134.944621500000\
1049.06000000000	135.181443000000\
1050.61000000000	135.419240000000\
1052.12000000000	135.756061500000\
1053.68000000000	135.994102200000\
1055.28000000000	136.233118400000\
1056.79000000000	136.469939900000\
1058.35000000000	137.507980700000\
1059.86000000000	137.744802200000\
1061.46000000000	138.583818400000\
1062.97000000000	138.820639900000\
1064.53000000000	139.058680700000\
1066.04000000000	139.295502200000\
1067.64000000000	139.534518400000\
1069.20000000000	139.772559100000\
1070.71000000000	140.009380700000\
1072.26000000000	140.247177600000\
1073.82000000000	140.485218400000\
1075.38000000000	140.823259100000\
1076.89000000000	141.060080600000\
1078.49000000000	141.299096800000\
1080	141.535918300000\
1081.51000000000	141.872739800000\
1083.11000000000	142.111756000000\
1084.62000000000	142.348577500000\
1086.18000000000	143.386618300000\
1087.69000000000	143.623439800000\
1089.29000000000	144.362456000000\
1090.85000000000	144.600496800000\
1092.36000000000	144.937318300000\
1093.92000000000	145.175359100000\
1095.47000000000	145.413156000000\
1097.03000000000	145.651196700000\
1098.59000000000	145.889237500000\
1100.14000000000	146.127034400000\
1101.70000000000	146.365075200000\
1103.21000000000	146.701896700000\
1104.77000000000	146.939937500000\
1106.32000000000	147.177734400000\
1107.83000000000	147.414555900000\
1109.44000000000	147.753816000000\
1110.95000000000	147.990637500000\
1112.50000000000	148.228434400000\
1114.06000000000	149.266475200000\
1115.62000000000	149.604515900000\
1117.13000000000	150.341337500000\
1118.68000000000	150.579134400000\
1120.19000000000	150.915955900000\
1121.80000000000	151.155215900000\
1123.35000000000	151.393012800000\
1124.86000000000	151.729834300000\
1126.42000000000	151.967875100000\
1127.98000000000	152.205915900000\
1129.49000000000	152.442737400000\
1131.04000000000	152.780534300000\
1132.60000000000	153.018575100000\
1134.11000000000	153.355396600000\
1135.71000000000	153.594412800000\
1137.27000000000	153.832453600000\
1138.78000000000	154.069275100000\
1140.34000000000	154.307315800000\
1141.89000000000	155.345112800000\
1143.45000000000	155.683153500000\
1145	156.420950500000\
1146.52000000000	156.758015800000\
1148.07000000000	156.995812700000\
1149.58000000000	157.332634300000\
1151.18000000000	157.571650400000\
1152.69000000000	157.908471900000\
1154.25000000000	158.146512700000\
1155.81000000000	158.384553500000\
1157.36000000000	158.622350400000\
1158.92000000000	158.860391200000\
1160.43000000000	159.197212700000\
1161.99000000000	159.435253500000\
1163.50000000000	159.772075000000\
1165.10000000000	160.011091200000\
1166.61000000000	160.347912700000\
1168.21000000000	161.386928800000\
1169.72000000000	161.623750400000\
1171.28000000000	162.461791100000\
1172.79000000000	162.698612600000\
1174.39000000000	162.937628800000\
1175.90000000000	163.174450300000\
1177.46000000000	163.412491100000\
1178.97000000000	163.649312600000\
1180.57000000000	163.988328800000\
1182.08000000000	164.225150300000\
1183.64000000000	164.563191100000\
1185.20000000000	164.801231900000\
1186.71000000000	165.138053400000\
1188.26000000000	165.475850300000\
1189.82000000000	165.713891100000\
1191.38000000000	165.951931800000\
1192.93000000000	166.189728800000\
1194.44000000000	167.226550300000\
1196.05000000000	167.565810300000\
1197.56000000000	168.302631800000\
1199.11000000000	168.540428700000\
1200.62000000000	168.777250200000\
1202.22000000000	169.116266400000\
1203.74000000000	169.353331800000\
1205.29000000000	169.691128700000\
1206.85000000000	169.929169500000\
1208.36000000000	170.265991000000\
1209.96000000000	170.505007200000\
1211.47000000000	170.841828700000\
1212.98000000000	171.078650200000\
1214.54000000000	171.416691000000\
1216.14000000000	171.655707100000\
1217.70000000000	171.893747900000\
1219.21000000000	172.230569400000\
1220.72000000000	173.067391000000\
1222.28000000000	173.605431700000\
1223.88000000000	174.344447900000\
1225.39000000000	174.681269400000\
1226.94000000000	174.919066300000\
1228.50000000000	175.157107100000\
1230.06000000000	175.495147900000\
1231.61000000000	175.832944800000\
1233.17000000000	176.070985600000\
1234.68000000000	176.307807100000\
1236.19000000000	176.644628600000\
1237.70000000000	176.881450100000\
1239.17000000000	177.217296200000\
1240.63000000000	177.452898500000\
1242.14000000000	177.689720000000\
1243.61000000000	178.025566100000\
1245.12000000000	178.262387600000\
1246.58000000000	178.497989900000\
1248.14000000000	179.336030700000\
1249.65000000000	179.672852200000\
1251.21000000000	179.910892900000\
1252.76000000000	180.848689900000\
1254.27000000000	181.185511400000\
1255.87000000000	181.424527600000\
1257.43000000000	181.662568300000\
1258.94000000000	181.999389800000\
1260.50000000000	182.237430600000\
1262.01000000000	182.474252100000\
1263.61000000000	182.813268300000\
1265.12000000000	183.050089800000\
1266.68000000000	183.388130600000\
1268.23000000000	183.625927500000\
1269.79000000000	183.963968300000\
1271.30000000000	184.200789800000\
1272.86000000000	184.538830600000\
1274.41000000000	184.776627500000\
1275.97000000000	185.814668300000\
1277.48000000000	186.651489800000\
1279.04000000000	186.889530500000\
1280.59000000000	187.227327500000\
1282.10000000000	187.464149000000\
1283.75000000000	187.704384400000\
1285.26000000000	188.041205900000\
1286.77000000000	188.278027400000\
1288.38000000000	188.517287500000\
1289.89000000000	188.854109000000\
1291.40000000000	189.090930500000\
1293	189.429946700000\
1294.51000000000	189.666768200000\
1296.07000000000	190.004809000000\
1297.62000000000	190.242605900000\
1299.18000000000	190.580646600000\
1300.69000000000	191.617468200000\
1302.20000000000	192.054289700000\
1303.76000000000	192.692330400000\
1305.36000000000	192.931346600000\
1306.87000000000	193.268168100000\
1308.43000000000	193.506208900000\
1309.94000000000	193.843030400000\
1311.49000000000	194.080827300000\
1313.05000000000	194.418868100000\
1314.61000000000	194.656908900000\
1316.16000000000	194.994705800000\
1317.72000000000	195.332746600000\
1319.28000000000	195.570787300000\
1320.79000000000	195.907608900000\
1322.34000000000	196.245405800000\
1323.85000000000	196.482227300000\
1325.41000000000	197.620268100000\
1327.01000000000	198.459284200000\
1328.52000000000	198.696105800000\
1330.08000000000	199.034146500000\
1331.59000000000	199.270968000000\
1333.15000000000	199.509008800000\
1334.75000000000	199.748025000000\
1336.30000000000	199.985821900000\
1337.81000000000	200.222643400000\
1339.33000000000	200.559708800000\
1340.88000000000	200.897505700000\
1342.48000000000	201.136521900000\
1343.99000000000	201.473343400000\
1345.55000000000	201.811384200000\
1347.06000000000	202.148205700000\
1348.66000000000	203.187221900000\
1350.17000000000	203.924043400000\
1351.73000000000	204.362084200000\
1353.29000000000	204.600124900000\
1354.80000000000	204.936946400000\
1356.40000000000	205.175962600000\
1357.91000000000	205.512784100000\
1359.47000000000	205.850824900000\
1360.98000000000	206.087646400000\
1362.58000000000	206.326662600000\
1364.14000000000	206.664703400000\
1365.69000000000	207.002500300000\
1367.20000000000	207.239321800000\
1368.76000000000	207.577362600000\
1370.27000000000	207.814184100000\
1371.83000000000	208.152224900000\
1373.38000000000	208.490021800000\
1374.94000000000	209.428062500000\
1376.45000000000	210.264884100000\
1378.05000000000	210.603900200000\
1379.56000000000	210.940721800000\
1381.16000000000	211.279737900000\
1382.68000000000	211.516803300000\
1384.23000000000	211.854600200000\
1385.79000000000	212.192641000000\
1387.30000000000	212.429462500000\
1388.86000000000	212.767503300000\
1390.41000000000	213.105300200000\
1391.97000000000	213.443341000000\
1393.52000000000	213.781137900000\
1395.08000000000	214.019178700000\
1396.59000000000	214.356000200000\
1398.10000000000	215.392821700000\
1399.70000000000	215.731837900000\
1401.26000000000	216.469878600000\
1402.77000000000	216.806700100000\
1404.37000000000	217.045716300000\
1405.88000000000	217.382537800000\
1407.39000000000	217.719359400000\
1408.95000000000	217.957400100000\
1410.55000000000	218.296416300000\
1412.06000000000	218.633237800000\
1413.62000000000	218.871278600000\
1415.18000000000	219.309319400000\
1416.69000000000	219.646140900000\
1418.29000000000	219.985157000000\
1419.85000000000	220.323197800000\
1421.36000000000	221.360019300000\
1422.91000000000	222.197816300000\
1424.42000000000	222.534637800000\
1426.03000000000	222.873897800000\
1427.54000000000	223.210719300000\
1429.09000000000	223.548516200000\
1430.65000000000	223.886557000000\
1432.21000000000	224.224597800000\
1433.72000000000	224.561419300000\
1435.27000000000	224.899216200000\
1436.78000000000	225.136037700000\
1438.39000000000	225.475297800000\
1439.94000000000	225.813094700000\
1441.45000000000	226.149916200000\
1443.01000000000	226.387957000000\
1444.57000000000	227.225997700000\
1446.12000000000	228.463794600000\
1447.63000000000	228.800616200000\
1449.19000000000	229.138656900000\
1450.74000000000	229.476453900000\
1452.30000000000	229.814494600000\
1453.86000000000	230.152535400000\
1455.37000000000	230.489356900000\
1456.97000000000	230.828373100000\
1458.48000000000	231.165194600000\
1459.99000000000	231.502016100000\
1461.55000000000	231.840056900000\
1463.10000000000	232.177853800000\
1464.66000000000	232.415894600000\
1466.17000000000	232.752716100000\
1467.77000000000	233.291732300000\
1469.33000000000	234.129773000000\
1470.84000000000	235.066594600000\
1472.40000000000	235.404635300000\
1473.91000000000	235.741456800000\
1475.51000000000	236.180473000000\
1477.02000000000	236.517294500000\
1478.58000000000	236.755335300000\
1480.09000000000	237.092156800000\
1481.69000000000	237.431173000000\
1483.20000000000	237.667994500000\
1484.80000000000	238.007010700000\
1486.36000000000	238.345051500000\
1487.87000000000	238.681873000000\
1489.43000000000	239.019913700000\
1490.98000000000	239.257710700000\
1492.49000000000	240.394532200000\
1494.05000000000	241.232572900000\
1495.56000000000	241.569394500000\
1497.12000000000	241.907435200000\
1498.67000000000	242.245232200000\
1500.23000000000	242.483272900000\
1501.79000000000	242.721313700000\
1503.34000000000	243.059110600000\
1504.85000000000	243.295932100000\
1506.45000000000	243.634948300000\
1507.97000000000	244.072013700000\
1509.52000000000	244.409810600000\
1511.03000000000	244.746632100000\
1512.63000000000	245.085648300000\
1514.15000000000	246.122713700000\
1515.70000000000	247.060510600000\
1517.26000000000	247.398551300000\
1518.77000000000	247.635372900000\
1520.32000000000	247.973169800000\
1521.88000000000	248.211210500000\
1523.44000000000	248.449251300000\
1524.99000000000	248.887048200000\
1526.55000000000	249.325089000000\
1528.06000000000	249.761910500000\
1529.62000000000	250.099951300000\
1531.13000000000	250.336772800000\
1532.68000000000	250.674569700000\
1534.24000000000	250.912610500000\
1535.84000000000	251.551626700000\
1537.35000000000	252.288448200000\
1538.91000000000	253.226489000000\
1540.47000000000	253.564529700000\
1542.02000000000	253.902326700000\
1543.53000000000	254.239148200000\
1545.14000000000	254.578408200000\
1546.65000000000	254.915229700000\
1548.20000000000	255.253026600000\
1549.76000000000	255.591067400000\
1551.32000000000	256.029108200000\
1552.83000000000	256.365929700000\
1554.38000000000	256.803726600000\
1555.94000000000	257.141767400000\
1557.45000000000	258.278588900000\
1559.01000000000	259.116629700000\
1560.56000000000	259.454426600000\
1562.07000000000	259.791248100000\
1563.54000000000	260.127094200000\
1565.05000000000	260.463915700000\
1566.51000000000	260.799518000000\
1568.02000000000	261.136339500000\
1569.49000000000	261.472185600000\
1570.95000000000	261.807787900000\
1572.46000000000	262.144609400000\
1573.97000000000	262.481430900000\
1575.53000000000	262.819471700000\
1577.04000000000	263.156293200000\
1578.60000000000	263.894334000000\
1580.20000000000	264.633350100000\
1581.71000000000	265.470171700000\
1583.27000000000	265.708212400000\
1584.82000000000	266.146009300000\
1586.38000000000	266.484050100000\
1587.89000000000	266.920871600000\
1589.45000000000	267.258912400000\
1591	267.696709300000\
1592.51000000000	268.033530800000\
1594.12000000000	268.372790900000\
1595.63000000000	268.609612400000\
1597.18000000000	268.947409300000\
1598.74000000000	269.185450100000\
1600.25000000000	269.622271600000\
1601.85000000000	271.061287800000\
1603.36000000000	271.898109300000\
1604.92000000000	272.236150000000\
1606.48000000000	272.574190800000\
1607.99000000000	272.911012300000\
1609.54000000000	273.248809300000\
1611.10000000000	273.686850000000\
1612.61000000000	274.023671500000\
1614.21000000000	274.362687700000\
1615.72000000000	274.699509200000\
1617.28000000000	275.037550000000\
1618.84000000000	275.375590800000\
1620.39000000000	275.813387700000\
1621.90000000000	276.850209200000\
1623.50000000000	277.789225400000\
1625.02000000000	278.226290700000\
1626.53000000000	278.563112300000\
1628.13000000000	278.902128400000\
1629.64000000000	279.238950000000\
1631.20000000000	279.676990700000\
1632.75000000000	280.114787600000\
1634.26000000000	280.451609200000\
1635.86000000000	280.890625300000\
1637.38000000000	281.227690700000\
1638.98000000000	281.566706900000\
1640.49000000000	281.903528400000\
1642.04000000000	282.141325300000\
1643.55000000000	282.778146800000\
1645.11000000000	283.616187600000\
1646.67000000000	284.654228400000\
1648.22000000000	285.092025300000\
1649.78000000000	285.430066100000\
1651.29000000000	285.766887600000\
1652.85000000000	286.104928300000\
1654.40000000000	286.442725300000\
1655.96000000000	286.680766000000\
1657.47000000000	286.817587600000\
1659.07000000000	287.056603700000\
1660.58000000000	287.393425200000\
1662.14000000000	287.831466000000\
1663.65000000000	288.268287500000\
1665.21000000000	289.306328300000\
1666.81000000000	290.245344500000\
1668.32000000000	290.582166000000\
1669.83000000000	290.918987500000\
1671.43000000000	291.258003700000\
1672.94000000000	291.694825200000\
1674.50000000000	292.232866000000\
1676.06000000000	292.770906700000\
1677.61000000000	293.208703700000\
1679.17000000000	293.646744400000\
1680.68000000000	293.983565900000\
1682.24000000000	294.421606700000\
1683.79000000000	295.459403600000\
1685.35000000000	295.797444400000\
1686.91000000000	296.735485200000\
1688.42000000000	297.172306700000\
1689.97000000000	297.510103600000\
1691.53000000000	297.848144400000\
1693.13000000000	298.087160600000\
1694.64000000000	298.423982100000\
1696.20000000000	298.662022800000\
1697.71000000000	298.998844400000\
1699.31000000000	299.437860500000\
1700.82000000000	299.774682100000\
1702.38000000000	300.212722800000\
1703.89000000000	300.549544300000\
1705.44000000000	301.287341300000\
1707	302.625382000000\
1708.56000000000	303.063422800000\
1710.11000000000	303.401219700000\
1711.62000000000	303.738041200000\
1713.23000000000	304.177301300000\
1714.74000000000	304.514122800000\
1716.29000000000	304.851919700000\
1717.85000000000	305.189960500000\
1719.41000000000	305.428001200000\
1720.92000000000	305.764822800000\
1722.52000000000	306.103838900000\
1724.03000000000	306.540660400000\
1725.59000000000	308.278701200000\
1727.14000000000	308.616498100000\
1728.65000000000	308.853319700000\
1730.21000000000	309.191360400000\
1731.77000000000	309.529401200000\
1733.32000000000	309.867198100000\
1734.88000000000	310.305238900000\
1736.44000000000	310.543279700000\
1737.95000000000	310.980101200000\
1739.50000000000	311.317898100000\
1741.06000000000	311.655938900000\
1742.57000000000	311.992760400000\
1744.13000000000	313.230801100000\
1745.68000000000	314.068598100000\
1747.24000000000	314.506638800000\
1748.75000000000	314.843460400000\
1750.35000000000	315.282476500000\
1751.86000000000	315.619298000000\
1753.42000000000	315.957338800000\
1754.97000000000	316.195135700000\
1756.49000000000	316.432201100000\
1758.04000000000	316.669998000000\
1759.60000000000	317.008038800000\
1761.15000000000	317.445835700000\
1762.71000000000	317.883876500000\
1764.27000000000	319.621917300000\
1765.78000000000	320.058738800000\
1767.33000000000	320.396535700000\
1768.89000000000	320.834576500000\
1770.40000000000	321.271398000000\
1771.96000000000	321.609438700000\
1773.51000000000	321.847235700000\
1775.02000000000	322.184057200000\
1776.63000000000	322.523317200000\
1778.14000000000	322.860138700000\
1779.69000000000	323.197935600000\
1781.25000000000	323.635976400000\
1782.81000000000	324.674017200000\
1784.32000000000	325.910838700000\
1785.92000000000	326.349854900000\
1787.43000000000	326.686676400000\
1788.99000000000	327.124717200000\
1790.50000000000	327.561538700000\
1792.10000000000	328.000554900000\
1793.61000000000	328.337376400000\
1795.21000000000	328.676392500000\
1796.72000000000	329.013214100000\
1798.28000000000	329.351254800000\
1799.79000000000	329.588076300000\
1801.39000000000	329.827092500000\
1802.90000000000	330.063914000000\
1804.41000000000	330.300735600000\
1806.02000000000	330.639995600000\
1807.53000000000	332.676817100000\
1809.13000000000	333.115833300000\
1810.64000000000	333.352654800000\
1812.20000000000	333.390695600000\
1813.75000000000	333.828492500000\
1815.26000000000	334.265314000000\
1816.82000000000	334.703354800000\
1818.33000000000	335.040176300000\
1819.89000000000	337.078217100000\
1821.44000000000	337.516014000000\
1823	338.054054700000\
1824.55000000000	338.391851700000\
1826.11000000000	338.029892400000\
1827.67000000000	337.367933200000\
1829.22000000000	337.405730100000\
1830.73000000000	338.042551600000\
1832.29000000000	340.880592400000\
1833.80000000000	341.717413900000\
1835.40000000000	341.956430100000\
1836.96000000000	342.294470900000\
1838.47000000000	342.631292400000\
1840.03000000000	342.969333200000\
1841.58000000000	343.407130100000\
1843.14000000000	343.745170800000\
1844.70000000000	344.183211600000\
1846.21000000000	344.520033100000\
1847.76000000000	344.957830100000\
1849.37000000000	345.397090100000\
1850.88000000000	346.633911600000\
1852.43000000000	347.471708500000\
1853.94000000000	347.708530000000\
1855.50000000000	348.046570800000\
1857.06000000000	348.484611600000\
1858.61000000000	348.922408500000\
1860.17000000000	349.360449300000\
1861.73000000000	349.798490000000\
1863.24000000000	350.235311500000\
1864.79000000000	350.673108500000\
1866.35000000000	351.011149200000\
1867.86000000000	351.447970800000\
1869.46000000000	352.386986900000\
1871.02000000000	353.025027700000\
1872.53000000000	353.261849200000\
1874.04000000000	354.098670700000\
1875.64000000000	354.537686900000\
1877.15000000000	354.974508400000\
1878.75000000000	355.413524600000\
1880.26000000000	355.850346100000\
1881.78000000000	356.287411500000\
1883.33000000000	356.725208400000\
1884.93000000000	357.164224600000\
1886.44000000000	357.401046100000\
1888	357.539086900000\
1889.56000000000	357.877127600000\
1891.07000000000	358.113949100000\
1892.67000000000	358.452965300000\
1894.18000000000	358.689786800000\
1895.74000000000	358.927827600000\
1897.25000000000	360.664649100000\
1898.85000000000	361.003665300000\
1900.36000000000	361.540486800000\
1901.92000000000	361.978527600000\
1903.43000000000	362.615349100000\
1904.98000000000	364.453146000000\
1906.54000000000	364.891186800000\
1908.10000000000	365.429227600000\
1909.65000000000	365.867024500000\
1911.21000000000	366.205065300000\
1912.77000000000	366.543106000000\
1914.28000000000	366.879927500000\
1915.83000000000	367.217724500000\
1917.39000000000	367.555765200000\
1918.90000000000	367.692586700000\
1920.50000000000	367.631602900000\
1922.01000000000	367.668424400000\
1923.57000000000	369.906465200000\
1925.13000000000	370.844506000000\
1926.68000000000	371.682302900000\
1928.19000000000	372.019124400000\
1929.75000000000	372.457165200000\
1931.31000000000	372.895206000000\
1932.82000000000	373.232027500000\
1934.37000000000	373.469824400000\
1935.93000000000	373.807865200000\
1937.48000000000	374.145662100000\
1939.04000000000	374.383702900000\
1940.60000000000	374.721743600000\
1942.11000000000	374.758565100000\
1943.71000000000	374.597581300000\
1945.22000000000	374.334402800000\
1946.78000000000	378.472443600000\
1948.33000000000	379.110240500000\
1949.89000000000	379.248281300000\
1951.40000000000	379.385102800000\
1952.91000000000	379.621924300000\
1954.51000000000	379.960940500000\
1956.02000000000	380.297762000000\
1957.58000000000	380.735802800000\
1959.14000000000	381.073843600000\
1960.69000000000	381.411640500000\
1962.25000000000	381.749681200000\
1963.76000000000	382.086502800000\
1965.32000000000	382.724543500000\
1966.87000000000	384.462340500000\
1968.43000000000	385.000381200000\
1969.94000000000	385.537202700000\
1971.54000000000	385.976218900000\
1973.05000000000	386.413040400000\
1974.61000000000	386.751081200000\
1976.17000000000	387.189122000000\
1977.68000000000	387.625943500000\
1979.28000000000	389.464959700000\
1980.79000000000	389.901781200000\
1982.39000000000	390.340797400000\
1983.90000000000	390.677618900000\
1985.46000000000	390.915659600000\
1986.97000000000	391.252481200000\
1988.53000000000	391.590521900000\
1990.08000000000	391.928318800000\
1991.59000000000	392.265140400000\
1993.19000000000	392.704156500000\
1994.75000000000	393.142197300000\
1996.26000000000	395.179018800000\
1997.86000000000	395.618035000000\
1999.37000000000	396.054856500000\
2000.89000000000	396.391921900000\
2002.44000000000	396.729718800000\
2004	397.167759600000\
2005.60000000000	397.506775700000\
2007.11000000000	397.943597300000\
2008.62000000000	398.280418800000\
2010.18000000000	398.718459500000\
2011.73000000000	399.156256500000\
2013.29000000000	400.094297200000\
2014.85000000000	400.832338000000\
2016.40000000000	402.270134900000\
2017.91000000000	402.706956400000\
2019.52000000000	403.146216500000\
2021.03000000000	403.583038000000\
2022.54000000000	403.919859500000\
2024.14000000000	404.358875700000\
2025.70000000000	404.696916500000\
2027.21000000000	405.133738000000\
2028.76000000000	405.471534900000\
2030.32000000000	405.909575700000\
2031.83000000000	406.346397200000\
2033.43000000000	406.685413300000\
2034.94000000000	407.922234900000\
2036.50000000000	408.860275600000\
2038.01000000000	409.297097100000\
2039.61000000000	409.736113300000\
2041.12000000000	410.172934800000\
2042.68000000000	410.610975600000\
2044.19000000000	411.147797100000\
2045.79000000000	411.586813300000\
2047.30000000000	412.023634800000\
2048.86000000000	412.561675600000\
2050.42000000000	412.999716400000\
2051.93000000000	413.636537900000\
2053.53000000000	414.375554000000\
2055.08000000000	414.713351000000\
2056.64000000000	415.851391700000\
2058.15000000000	416.788213300000\
2059.71000000000	417.226254000000\
2061.22000000000	417.563075500000\
2062.82000000000	418.002091700000\
2064.33000000000	418.438913200000\
2065.89000000000	418.876954000000\
2067.40000000000	419.313775500000\
2069	419.652791700000\
2070.51000000000	420.089613200000\
2072.07000000000	420.527654000000\
2073.67000000000	420.966670200000\
2075.23000000000	422.304710900000\
2076.69000000000	423.240313200000\
2078.25000000000	423.678354000000\
2079.80000000000	424.216150900000\
2081.36000000000	424.654191600000\
2082.92000000000	425.092232400000\
2084.43000000000	425.529053900000\
2085.98000000000	425.866850900000\
2087.54000000000	426.204891600000\
2089.05000000000	426.641713100000\
2090.65000000000	426.980729300000\
2092.16000000000	427.417550800000\
2093.72000000000	428.755591600000\
2095.28000000000	430.193632400000\
2096.83000000000	430.731429300000\
2098.34000000000	431.168250800000\
2099.90000000000	431.506291600000\
2101.46000000000	431.944332400000\
2103.01000000000	432.282129300000\
2104.52000000000	432.618950800000\
2106.08000000000	432.956991600000\
2107.64000000000	433.295032300000\
2109.19000000000	433.732829200000\
2110.70000000000	434.169650800000\
2112.31000000000	436.108910800000\
2113.86000000000	436.546707700000\
2115.37000000000	437.083529200000\
2116.88000000000	437.620350700000\
2118.49000000000	438.059610800000\
2120	438.496432300000\
2121.55000000000	438.834229200000\
2123.11000000000	439.272270000000\
2124.62000000000	439.609091500000\
2126.18000000000	441.647132300000\
2127.78000000000	442.086148400000\
2129.29000000000	442.522970000000\
2130.80000000000	442.859791500000\
2132.40000000000	443.298807600000\
2133.96000000000	443.736848400000\
2135.47000000000	444.073669900000\
2137.03000000000	444.511710700000\
2138.54000000000	444.848532200000\
2140.09000000000	445.286329100000\
2141.65000000000	445.824369900000\
2143.21000000000	447.762410700000\
2144.76000000000	448.200207600000\
2146.32000000000	448.738248400000\
2147.83000000000	449.175069900000\
2149.43000000000	449.514086100000\
2150.94000000000	449.950907600000\
2152.54000000000	450.389923700000\
2154.05000000000	450.826745300000\
2155.61000000000	451.164786000000\
2157.17000000000	453.102826800000\
2158.72000000000	453.540623700000\
2160.23000000000	453.877445200000\
2161.79000000000	454.215486000000\
2163.30000000000	454.652307500000\
2164.86000000000	455.090348300000\
2166.41000000000	455.528145200000\
2168.02000000000	455.867405200000\
2169.53000000000	456.304226800000\
2171.08000000000	456.742023700000\
2172.59000000000	457.178845200000\
2174.15000000000	459.116886000000\
2175.71000000000	459.454926700000\
2177.22000000000	459.891748300000\
2178.82000000000	460.430764400000\
2180.38000000000	460.868805200000\
2181.89000000000	461.305626700000\
2183.44000000000	461.843423600000\
2185	462.281464400000\
2186.56000000000	462.719505200000\
2188.07000000000	464.556326700000\
2189.62000000000	464.994123600000\
2191.18000000000	465.332164400000\
2192.74000000000	465.670205200000\
2194.29000000000	465.908002100000\
2195.80000000000	466.244823600000\
2197.36000000000	466.682864400000\
2198.92000000000	467.020905100000\
2200.47000000000	467.558702000000\
2202.03000000000	467.996742800000\
2203.54000000000	470.033564300000\
2205.10000000000	470.571605100000\
2206.65000000000	471.009402000000\
2208.16000000000	471.546223500000\
2209.76000000000	471.985239700000\
2211.32000000000	472.423280500000\
2212.88000000000	473.961321300000\
2214.39000000000	474.398142800000\
2215.94000000000	474.835939700000\
2217.50000000000	475.273980500000\
2219.01000000000	475.610802000000\
2220.61000000000	476.049818200000\
2222.12000000000	476.486639700000\
2223.68000000000	476.824680400000\
2225.19000000000	477.261502000000\
2226.79000000000	477.600518100000\
2228.30000000000	478.037339600000\
2229.81000000000	478.474161200000\
2231.42000000000	479.713421200000\
2232.93000000000	480.750242700000\
2234.48000000000	481.188039600000\
2236.04000000000	481.726080400000\
2237.60000000000	482.164121200000\
2239.11000000000	482.600942700000\
2240.71000000000	483.139958900000\
2242.22000000000	483.576780400000\
2243.78000000000	485.514821100000\
2245.29000000000	485.851642700000\
2246.89000000000	486.290658800000\
2248.40000000000	486.727480400000\
2249.96000000000	487.065521100000\
2251.47000000000	487.502342600000\
2253.02000000000	487.940139600000\
2254.63000000000	488.279399600000\
2256.14000000000	488.716221100000\
2257.69000000000	489.054018000000\
2259.25000000000	489.592058800000\
2260.76000000000	490.928880300000\
2262.36000000000	491.967896500000\
2263.87000000000	492.504718000000\
2265.43000000000	492.942758800000\
2266.98000000000	493.480555700000\
2268.50000000000	493.917621100000\
2270.05000000000	494.355418000000\
2271.61000000000	494.793458700000\
2273.16000000000	496.431255700000\
2274.68000000000	496.868321000000\
2276.28000000000	497.307337200000\
2277.79000000000	497.744158700000\
2279.34000000000	498.081955600000\
2280.90000000000	498.519996400000\
2282.41000000000	498.956817900000\
2284.01000000000	499.395834100000\
2285.52000000000	499.732655600000\
2287.08000000000	500.170696400000\
2288.59000000000	500.607517900000\
2290.15000000000	501.945558700000\
2291.75000000000	502.884574900000\
2293.26000000000	503.421396400000\
2294.86000000000	503.860412500000\
2296.37000000000	504.297234100000\
2297.93000000000	504.735274800000\
2299.49000000000	505.273315600000\
2301	505.710137100000\
2302.51000000000	507.646958600000\
2304.11000000000	508.085974800000\
2305.67000000000	508.524015600000\
2307.18000000000	508.960837100000\
2308.78000000000	509.399853300000\
2310.29000000000	509.836674800000\
2311.80000000000	510.273496300000\
2313.40000000000	510.712512500000\
2314.91000000000	511.149334000000\
2316.51000000000	511.588350200000\
2318.03000000000	512.025415500000\
2319.58000000000	513.363212400000\
2321.14000000000	514.501253200000\
2322.69000000000	514.939050100000\
2324.21000000000	515.376115500000\
2325.76000000000	515.813912400000\
2327.27000000000	516.250733900000\
2328.87000000000	516.789750100000\
2330.39000000000	517.226815500000\
2331.94000000000	519.064612400000\
2333.50000000000	519.402653200000\
2335.05000000000	519.940450100000\
2336.56000000000	520.377271600000\
2338.12000000000	520.815312400000\
2339.68000000000	521.253353200000\
2341.23000000000	521.691150100000\
2342.74000000000	522.027971600000\
2344.35000000000	522.467231600000\
2345.86000000000	522.904053100000\
2347.41000000000	524.341850000000\
2348.97000000000	525.379890800000\
2350.48000000000	525.816712300000\
2352.08000000000	526.255728500000\
2353.64000000000	526.793769300000\
2355.15000000000	527.230590800000\
2356.66000000000	527.667412300000\
2358.26000000000	529.506428500000\
2359.77000000000	529.943250000000\
2361.33000000000	530.381290800000\
2362.89000000000	530.819331500000\
2364.44000000000	531.257128500000\
2365.95000000000	531.793950000000\
2367.51000000000	532.231990800000\
2369.07000000000	532.670031500000\
2370.62000000000	533.007828400000\
2372.18000000000	533.545869200000\
2373.74000000000	533.983910000000\
2375.25000000000	535.320731500000\
2376.80000000000	536.358528400000\
2378.36000000000	536.796569200000\
2379.87000000000	537.233390700000\
2381.43000000000	537.771431500000\
2382.98000000000	538.209228400000\
2384.54000000000	538.747269200000\
2386.05000000000	540.484090700000\
2387.65000000000	540.923106900000\
2389.16000000000	541.359928400000\
2390.72000000000	541.797969100000\
2392.23000000000	542.334790700000\
2393.83000000000	542.773806800000\
2395.39000000000	543.211847600000\
2396.94000000000	543.649644500000\
2398.45000000000	544.086466000000\
2400.01000000000	544.624506800000\
2401.52000000000	546.261328300000\
2403.12000000000	547.000344500000\
2404.63000000000	547.437166000000\
2406.19000000000	547.975206800000\
2407.70000000000	548.412028300000\
2409.30000000000	548.951044500000\
2410.86000000000	549.389085300000\
2412.37000000000	551.125906800000\
2413.93000000000	551.563947500000\
2415.48000000000	552.001744500000\
2417.04000000000	552.439785200000\
2418.55000000000	552.876606700000\
2420.11000000000	553.314647500000\
2421.66000000000	553.752444400000\
2423.22000000000	554.090485200000\
2424.73000000000	554.527306700000\
2426.29000000000	554.965347500000\
2427.80000000000	556.302169000000\
2429.40000000000	557.441185200000\
2430.96000000000	557.979226000000\
2432.47000000000	558.416047500000\
2434.02000000000	558.953844400000\
2435.53000000000	559.390665900000\
2437.09000000000	561.128706700000\
2438.69000000000	561.567722900000\
2440.25000000000	562.105763600000\
2441.76000000000	562.642585100000\
2443.32000000000	563.080625900000\
2444.87000000000	563.518422800000\
2446.43000000000	563.956463600000\
2447.98000000000	564.294260500000\
2449.50000000000	564.731325900000\
2451.05000000000	565.169122800000\
2452.61000000000	565.607163600000\
2454.16000000000	567.044960500000\
2455.67000000000	568.081782000000\
2457.23000000000	568.619822800000\
2458.79000000000	569.157863600000\
2460.34000000000	569.595660500000\
2461.90000000000	571.333701200000\
2463.41000000000	571.770522800000\
2465.01000000000	572.209538900000\
2466.52000000000	572.746360400000\
2468.08000000000	573.084401200000\
2469.64000000000	573.622442000000\
2471.15000000000	574.059263500000\
2472.70000000000	574.397060400000\
2474.26000000000	574.835101200000\
2475.82000000000	575.273142000000\
2477.33000000000	575.709963500000\
2478.88000000000	577.847760400000\
2480.49000000000	578.387020400000\
2482	578.923841900000\
2483.55000000000	579.461638900000\
2485.11000000000	580.999679600000\
2486.67000000000	581.537720400000\
2488.18000000000	582.074541900000\
2489.78000000000	582.513558100000\
2491.29000000000	582.950379600000\
2492.85000000000	583.488420400000\
2494.36000000000	583.925241900000\
2495.91000000000	584.263038800000\
2497.47000000000	584.601079600000\
2499.03000000000	585.039120400000\
2500.58000000000	585.576917300000\
2502.09000000000	587.613738800000\
2503.65000000000	588.151779600000\
2505.16000000000	588.788601100000\
2506.72000000000	589.326641900000\
2508.32000000000	590.765658000000\
2509.83000000000	591.302479500000\
2511.38000000000	591.840276500000\
2512.94000000000	592.278317200000\
2514.50000000000	592.816358000000\
2516.01000000000	593.253179500000\
2517.56000000000	593.690976400000\
2519.12000000000	594.129017200000\
2520.68000000000	594.567058000000\
2522.19000000000	595.003879500000\
2523.74000000000	596.441676400000\
2525.30000000000	597.479717200000\
2526.81000000000	598.016538700000\
2528.41000000000	598.555554900000\
2529.97000000000	599.093595700000\
2531.48000000000	600.730417200000\
2533.04000000000	601.168457900000\
2534.59000000000	601.606254900000\
2536.10000000000	602.143076400000\
2537.66000000000	602.581117100000\
2539.22000000000	603.119157900000\
2540.77000000000	603.656954800000\
2542.33000000000	604.094995600000\
2543.84000000000	604.531817100000\
2545.44000000000	604.970833300000\
2546.95000000000	605.507654800000\
2548.46000000000	607.344476300000\
2550.02000000000	607.882517100000\
2551.62000000000	608.421533300000\
2553.13000000000	608.958354800000\
2554.69000000000	609.496395600000\
2556.20000000000	611.133217100000\
2557.80000000000	611.572233300000\
2559.31000000000	612.109054800000\
2560.91000000000	612.548070900000\
2562.43000000000	613.085136300000\
2563.94000000000	613.621957800000\
2565.54000000000	614.060974000000\
2567.09000000000	614.498770900000\
2568.61000000000	615.035836300000\
2570.16000000000	616.473633200000\
2571.72000000000	617.511674000000\
2573.23000000000	618.048495500000\
2574.83000000000	618.487511700000\
2576.34000000000	619.024333200000\
2577.85000000000	619.561154700000\
2579.41000000000	621.099195500000\
2581.01000000000	621.538211600000\
2582.52000000000	622.075033200000\
2584.03000000000	622.511854700000\
2585.59000000000	622.949895400000\
2587.14000000000	623.487692400000\
2588.75000000000	624.026952400000\
2590.26000000000	624.463773900000\
2591.81000000000	624.901570800000\
2593.32000000000	626.038392300000\
2594.88000000000	627.476433100000\
2596.44000000000	628.114473900000\
2597.99000000000	628.652270800000\
2599.50000000000	630.189092300000\
2601.11000000000	630.728352300000\
2602.66000000000	631.166149300000\
2604.22000000000	631.704190000000\
2605.73000000000	632.241011600000\
2607.29000000000	632.679052300000\
2608.80000000000	633.215873800000\
2610.40000000000	633.754890000000\
2611.91000000000	634.191711500000\
2613.47000000000	634.729752300000\
2614.98000000000	636.766573800000\
2616.58000000000	637.305590000000\
2618.14000000000	637.843630800000\
2619.69000000000	638.381427700000\
2621.20000000000	639.918249200000\
2622.76000000000	640.356290000000\
2624.32000000000	640.794330700000\
2625.87000000000	641.332127700000\
2627.38000000000	641.768949200000\
2628.98000000000	642.307965300000\
2630.49000000000	642.744786900000\
2632.05000000000	643.182827600000\
2633.56000000000	643.619649200000\
2635.12000000000	644.057689900000\
2636.67000000000	645.595486800000\
2638.23000000000	646.633527600000\
2639.79000000000	647.171568400000\
2641.34000000000	647.709365300000\
2642.85000000000	649.346186800000\
2644.41000000000	649.884227600000\
2645.97000000000	650.422268400000\
2647.48000000000	650.859089900000\
2649.03000000000	651.396886800000\
2650.64000000000	651.936146800000\
2652.19000000000	652.373943700000\
2653.70000000000	652.810765300000\
2655.26000000000	653.248806000000\
2656.82000000000	653.786846800000\
2658.37000000000	655.224643700000\
2659.88000000000	656.461465200000\
2661.44000000000	656.999506000000\
2663	657.537546800000\
2664.51000000000	659.074368300000\
2666.06000000000	659.512165200000\
2667.62000000000	660.050206000000\
2669.13000000000	660.487027500000\
2670.73000000000	661.026043700000\
2672.29000000000	661.464084400000\
2673.80000000000	662.000906000000\
2675.36000000000	662.538946700000\
2676.91000000000	662.976743700000\
2678.47000000000	664.414784400000\
2680.02000000000	665.552581300000\
2681.54000000000	666.089646700000\
2683.09000000000	666.627443600000\
2684.65000000000	667.065484400000\
2686.20000000000	668.703281300000\
2687.72000000000	669.240346700000\
2689.27000000000	669.778143600000\
2690.83000000000	670.216184400000\
2692.38000000000	670.753981300000\
2693.90000000000	671.291046700000\
2695.45000000000	671.828843600000\
2696.96000000000	672.265665100000\
2698.56000000000	672.704681300000\
2700.12000000000	673.242722000000\
2701.63000000000	675.279543600000\
2703.19000000000	675.917584300000\
2704.79000000000	676.556600500000\
2706.30000000000	677.793422000000\
2707.86000000000	678.431462800000\
2709.37000000000	678.868284300000\
2710.92000000000	679.406081200000\
2712.48000000000	679.844122000000\
2714.04000000000	680.382162800000\
2715.59000000000	680.919959700000\
2717.10000000000	681.356781200000\
2718.66000000000	681.794822000000\
2720.17000000000	682.331643500000\
2721.77000000000	683.270659700000\
2723.28000000000	684.807481200000\
2724.89000000000	685.346741200000\
2726.40000000000	685.883562700000\
2727.91000000000	686.420384200000\
2729.46000000000	688.058181200000\
2731.07000000000	688.597441200000\
2732.58000000000	689.034262700000\
2734.13000000000	689.472059600000\
2735.64000000000	690.008881100000\
2737.20000000000	690.446921900000\
2738.76000000000	690.984962700000\
2740.27000000000	691.421784200000\
2741.87000000000	691.960800400000\
2743.43000000000	692.598841100000\
2744.98000000000	694.536638100000\
2746.54000000000	695.074678800000\
2748.05000000000	695.611500300000\
2749.61000000000	696.149541100000\
2751.16000000000	697.787338000000\
2752.67000000000	698.324159600000\
2754.23000000000	698.862200300000\
2755.83000000000	699.401216500000\
2757.34000000000	699.838038000000\
2758.90000000000	700.376078800000\
2760.41000000000	700.812900300000\
2762.01000000000	701.251916500000\
2763.52000000000	701.688738000000\
2765.08000000000	702.926778800000\
2766.63000000000	704.364575700000\
2768.14000000000	704.901397200000\
2769.66000000000	705.438462600000\
2771.21000000000	706.976259500000\
2772.77000000000	707.514300300000\
2774.32000000000	707.952097200000\
2775.93000000000	708.491357200000\
2777.44000000000	709.028178700000\
2778.99000000000	709.565975600000\
2780.55000000000	710.004016400000\
2782.06000000000	710.540837900000\
2783.62000000000	710.978878700000\
2785.22000000000	711.417894900000\
2786.78000000000	713.055935600000\
2788.29000000000	714.092757200000\
2789.80000000000	714.629578700000\
2791.35000000000	715.167375600000\
2792.91000000000	716.805416400000\
2794.42000000000	717.342237900000\
2796.02000000000	717.781254100000\
2797.53000000000	718.318075600000\
2799.14000000000	718.857335600000\
2800.65000000000	719.394157100000\
2802.20000000000	720.031954000000\
2803.71000000000	720.468775500000\
2805.31000000000	721.007791700000\
2806.83000000000	722.344857100000\
2808.38000000000	723.482654000000\
2809.94000000000	724.120694800000\
2811.45000000000	724.657516300000\
2813.01000000000	726.295557100000\
2814.56000000000	726.833354000000\
2816.12000000000	727.371394800000\
2817.63000000000	727.908216300000\
2819.19000000000	728.346257000000\
2820.79000000000	728.785273200000\
2822.34000000000	729.323070100000\
2823.85000000000	729.859891700000\
2825.41000000000	730.297932400000\
2826.92000000000	730.834753900000\
2828.48000000000	733.072794700000\
2830.03000000000	733.610591600000\
2831.59000000000	734.148632400000\
2833.10000000000	735.585453900000\
2834.70000000000	736.124470100000\
2836.21000000000	736.661291600000\
2837.77000000000	737.199332400000\
2839.33000000000	737.737373100000\
2840.84000000000	738.174194700000\
2842.44000000000	738.713210800000\
2843.95000000000	739.150032400000\
2845.51000000000	739.588073100000\
2847.06000000000	740.125870000000\
2848.62000000000	741.663910800000\
2850.13000000000	742.700732300000\
2851.69000000000	743.238773100000\
2853.24000000000	743.876570000000\
2854.75000000000	745.413391500000\
2856.31000000000	746.051432300000\
2857.87000000000	746.589473100000\
2859.42000000000	747.127270000000\
2860.98000000000	747.565310800000\
2862.54000000000	748.103351500000\
2864.05000000000	748.640173100000\
2865.60000000000	749.077970000000\
2867.16000000000	749.616010700000\
2868.72000000000	751.054051500000\
2870.23000000000	752.190873000000\
2871.83000000000	752.729889200000\
2873.34000000000	753.366710700000\
2874.89000000000	755.004507600000\
2876.45000000000	755.542548400000\
2878.01000000000	756.080589200000\
2879.56000000000	756.618386100000\
2881.07000000000	757.155207600000\
2882.63000000000	757.693248400000\
2884.19000000000	758.231289200000\
2885.70000000000	758.768110700000\
2887.30000000000	759.207126900000\
2888.81000000000	760.643948400000\
2890.37000000000	761.781989100000\
2891.88000000000	762.318810700000\
2893.48000000000	762.857826800000\
2894.99000000000	763.694648300000\
2896.50000000000	765.131469900000\
2898.06000000000	765.669510600000\
2899.66000000000	766.208526800000\
2901.22000000000	766.746567600000\
2902.73000000000	767.283389100000\
2904.28000000000	767.921186000000\
2905.84000000000	768.459226800000\
2907.35000000000	768.996048300000\
2908.95000000000	770.535064500000\
2910.46000000000	771.771886000000\
2912.02000000000	772.309926800000\
2913.58000000000	772.847967500000\
2915.18000000000	774.386983700000\
2916.64000000000	774.922586000000\
2918.20000000000	775.460626700000\
2919.76000000000	775.998667500000\
2921.31000000000	776.536464400000\
2922.87000000000	777.174505200000\
2924.42000000000	777.712302100000\
2925.98000000000	778.250342900000\
2927.54000000000	779.388383700000\
2929	780.823985900000\
2930.56000000000	781.462026700000\
2932.16000000000	782.001042900000\
2933.67000000000	783.437864400000\
2935.23000000000	783.975905200000\
2936.78000000000	784.513702100000\
2938.30000000000	785.050767400000\
2939.85000000000	785.588564400000\
2941.45000000000	786.127580500000\
2942.96000000000	786.664402100000\
2944.52000000000	787.202442800000\
2946.03000000000	787.739264300000\
2947.59000000000	789.277305100000\
2949.14000000000	790.515102000000\
2950.70000000000	791.053142800000\
2952.26000000000	791.691183600000\
2953.77000000000	793.128005100000\
2955.37000000000	793.667021300000\
2956.93000000000	794.305062000000\
2958.44000000000	794.841883500000\
2959.99000000000	795.379680500000\
2961.50000000000	795.916502000000\
2963.06000000000	796.454542800000\
2964.62000000000	796.892583500000\
2966.13000000000	797.429405000000\
2967.73000000000	799.568421200000\
2969.24000000000	800.205242700000\
2970.80000000000	800.743283500000\
2972.35000000000	802.281080400000\
2973.91000000000	802.819121200000\
2975.42000000000	803.255942700000\
2976.98000000000	803.793983500000\
2978.53000000000	804.231780400000\
2980.09000000000	804.769821200000\
2981.60000000000	805.406642700000\
2983.16000000000	805.844683500000\
2984.71000000000	806.382480400000\
2986.27000000000	807.820521100000\
2987.83000000000	808.958561900000\
2989.38000000000	809.096358800000\
2990.94000000000	808.534399600000\
2992.49000000000	808.772196500000\
2994.01000000000	812.409261900000\
2995.56000000000	812.247058800000\
2997.12000000000	808.685099600000\
2998.63000000000	808.621921100000\
3000.18000000000	815.559718000000\
3001.74000000000	815.397758800000\
3003.30000000000	815.835799600000\
3004.81000000000	815.972621100000\
3006.36000000000	816.510418000000\
3007.92000000000	817.548458800000\
3009.48000000000	818.486499500000\
3010.99000000000	820.823321100000\
3012.54000000000	821.461118000000\
3014.15000000000	823.000378000000\
3015.66000000000	823.637199500000\
3017.21000000000	824.074996400000\
3018.72000000000	824.611818000000\
3020.33000000000	825.051078000000\
3021.84000000000	825.587899500000\
3023.39000000000	826.125696400000\
3024.95000000000	826.663737200000\
3026.51000000000	827.201778000000\
3028.06000000000	828.739574900000\
3029.57000000000	829.876396400000\
3031.13000000000	830.514437200000\
3032.69000000000	832.152477900000\
3034.20000000000	832.689299400000\
3035.80000000000	833.228315600000\
3037.31000000000	833.765137100000\
3038.82000000000	834.201958700000\
3040.42000000000	834.740974800000\
3041.93000000000	835.177796300000\
3043.49000000000	835.715837100000\
3045.05000000000	836.153877900000\
3046.65000000000	836.692894100000\
[truncated: 39 more rows]
