# Supplementary material for: Indentation of a floating elastic sheet: geometry versus applied tension
Source: Proc Math Phys Eng Sci. 2017 Oct 11;473(2206):20170335. doi: 10.1098/rspa.2017.0335 (PMC5666232; doi:10.1098/rspa.2017.0335)
Supplement: Raw experimental and numerical data [file rspa20170335supp1.zip › DataFiles/figure2-3/Pink_H26um.txt]

0	0
0.68	0.0376184425
2.1	0.0161746019
2.83	0.0565591064
3.52	0.0947307613
4.21	0.0329024163
4.89	0.0705208588
5.63	0.1114585757
6.31	0.1490770182
7	0.0872486731
7.69	0.1254203281
8.37	0.1630387706
9.06	0.2012104255
9.79	0.14159493
10.48	0.1797665849
11.21	0.2201510894
11.9	0.2583227443
12.58	0.1959411869
13.27	0.2341128418
14	0.2744973463
14.74	0.3154350631
15.42	0.2530535057
16.11	0.2912251606
16.8	0.3293968155
17.48	0.3670152581
18.17	0.405186913
18.9	0.4455714175
19.63	0.3859559219
20.32	0.4241275769
21.05	0.4645120813
21.74	0.5026837363
22.47	0.5430682408
23.16	0.4812398957
23.85	0.5194115506
24.58	0.5597960551
25.26	0.5974144976
26	0.5383522145
26.68	0.575970657
27.42	0.5169083739
28.1	0.5545268164
28.83	0.5949113209
29.57	0.5358490378
30.3	0.5762335423
30.99	0.6144051972
31.72	0.5547897017
32.41	0.5929613566
33.14	0.6333458611
33.82	0.5709643036
34.51	0.6091359585
35.24	0.649520463
35.93	0.587692118
36.62	0.6258637729
37.35	0.5662482774
38.04	0.6044199323
38.72	0.6420383748
39.41	0.5802100297
40.14	0.6205945342
40.87	0.6609790387
41.56	0.5991506936
42.29	0.6395351981
43.03	0.680472915
43.71	0.7180913575
44.44	0.658475862
45.13	0.6966475169
45.86	0.7370320214
46.55	0.7752036763
47.24	0.7133753313
47.97	0.7537598357
48.66	0.7919314907
49.39	0.8323159951
50.08	0.7704876501
50.81	0.8108721546
51.49	0.8484905971
52.23	0.789428314
52.91	0.8270467565
53.65	0.8679844734
54.33	0.9056029159
55.06	0.8459874204
55.75	0.8841590753
56.48	0.9245435798
57.17	0.9627152347
57.9	1.0030997392
58.59	0.9412713941
59.28	0.979443049
60.01	1.0198275535
60.74	1.060212058
61.47	1.0005965625
62.16	1.0387682174
62.85	1.0769398723
63.58	1.0173243768
64.31	1.0577088813
65	0.9958805362
65.73	1.0362650407
66.42	1.0744366956
67.1	1.1120551382
67.79	1.0502267931
68.52	1.0906112976
69.21	1.1287829525
69.94	1.069167457
70.67	1.1095519615
71.36	1.1477236164
72.09	1.0881081209
72.78	1.1262797758
73.51	1.1666642803
74.24	1.2070487848
74.93	1.2452204397
75.62	1.1833920946
76.3	1.2210105371
77.04	1.261948254
77.72	1.2995666966
78.46	1.2405044134
79.14	1.278122856
79.83	1.3162945109
80.56	1.2566790154
81.25	1.2948506703
81.98	1.3352351748
82.67	1.2734068297
83.4	1.3137913342
84.09	1.3519629891
84.82	1.3923474936
85.55	1.3327319981
86.24	1.370903653
86.97	1.4112881575
87.66	1.3494598124
88.34	1.3870782549
89.03	1.4252499099
89.76	1.3656344143
90.45	1.4038060693
91.18	1.4441905737
91.87	1.3823622287
92.6	1.4227467332
93.29	1.4609183881
93.97	1.3985368306
94.66	1.4367084855
95.39	1.37709299
96.13	1.4180307069
96.81	1.4556491494
97.55	1.3965868663
98.23	1.4342053088
98.96	1.4745898133
99.65	1.4127614682
100.34	1.4509331232
101.02	1.4885515657
101.76	1.5294892826
102.44	1.4671077251
103.13	1.50527938
103.82	1.4434510349
104.55	1.4838355394
105.24	1.5220071944
105.97	1.4623916988
106.65	1.5000101414
107.39	1.4409478582
108.07	1.4785663008
108.76	1.5167379557
109.45	1.4549096106
110.13	1.4925280532
110.87	1.53346577
111.55	1.4710842126
112.24	1.5092558675
112.93	1.5474275224
113.61	1.5850459649
114.35	1.6259836818
115.03	1.5636021243
115.81	1.6067526908
116.5	1.6449243457
117.23	1.6853088502
117.92	1.7234805051
118.65	1.7638650096
119.33	1.7014834521
120.07	1.742421169
120.75	1.7800396115
121.44	1.8182112665
122.13	1.8563829214
122.86	1.8967674259
123.55	1.9349390808
124.23	1.9725575233
124.92	2.0107291782
125.65	2.0511136827
126.34	2.0892853377
127.03	2.1274569926
127.76	2.0678414971
128.44	2.1054599396
129.13	2.1436315945
129.82	2.1818032494
130.55	2.2221877539
131.28	2.2625722584
131.97	2.2007439133
132.7	2.2411284178
133.43	2.2815129223
134.12	2.3196845772
134.81	2.3578562321
135.54	2.2982407366
136.27	2.3386252411
136.96	2.376796896
137.69	2.4171814005
138.42	2.357565905
139.16	2.3985036219
139.84	2.3361220644
140.57	2.3765065689
141.26	2.3146782238
141.99	2.3550627283
142.68	2.2932343832
143.37	2.3314060381
144.1	2.2717905426
144.79	2.3099621976
145.47	2.3475806401
146.16	2.285752295
146.85	2.3239239499
147.58	2.3643084544
148.31	2.3046929589
149	2.3428646138
149.68	2.3804830564
150.37	2.4186547113
151.1	2.4590392158
151.84	2.3999769326
152.52	2.4375953752
153.21	2.4757670301
153.9	2.513938685
154.58	2.5515571275
155.31	2.591941632
156	2.530113287
156.69	2.5682849419
157.42	2.6086694464
158.15	2.6490539508
158.84	2.6872256058
159.57	2.6276101103
160.26	2.6657817652
160.99	2.7061662697
161.68	2.7443379246
162.36	2.7819563671
163.1	2.822894084
163.78	2.7605125265
164.47	2.7986841814
165.2	2.8390686859
165.89	2.8772403409
166.62	2.9176248453
167.31	2.8557965003
168.04	2.8961810047
168.73	2.9343526597
169.41	2.8719711022
170.15	2.9129088191
170.83	2.9505272616
171.57	2.9914649785
172.3	3.031849483
172.98	3.0694679255
173.67	3.0076395804
174.4	3.0480240849
175.09	3.0861957398
175.82	3.1265802443
176.51	3.1647518992
177.2	3.1029235542
177.93	3.1433080586
178.62	3.1814797136
179.35	3.121864218
180.03	3.1594826606
180.72	3.1976543155
181.45	3.23803882
182.14	3.1762104749
182.87	3.2165949794
183.56	3.2547666343
184.29	3.1951511388
184.98	3.2333227937
185.71	3.2737072982
186.4	3.2118789531
187.13	3.2522634576
187.82	3.2904351125
188.5	3.2280535551
189.19	3.26622521
189.92	3.3066097145
190.61	3.2447813694
191.3	3.2829530243
192.03	3.3233375288
192.71	3.2609559713
193.49	3.3041065378
194.18	3.3422781927
194.91	3.3826626972
195.64	3.3230472017
196.38	3.3639849185
197.06	3.4016033611
197.75	3.339775016
198.44	3.3779466709
199.17	3.4183311754
199.86	3.4565028303
200.54	3.3941212729
201.27	3.4345057773
201.96	3.4726774323
202.65	3.5108490872
203.33	3.5484675297
204.07	3.5894052466
204.8	3.5297897511
205.49	3.567961406
206.22	3.6083459105
206.9	3.645964353
207.59	3.6841360079
208.28	3.7223076629
209.01	3.6626921673
209.7	3.7008638223
210.38	3.7384822648
211.12	3.7794199817
211.8	3.8170384242
212.54	3.8579761411
213.22	3.7955945836
213.95	3.8359790881
214.64	3.874150743
215.33	3.9123223979
216.06	3.9527069024
216.79	3.9930914069
217.48	3.9312630618
218.21	3.9716475663
218.9	4.0098192212
219.58	4.0474376638
220.32	4.0883753807
221	4.0259938232
221.69	4.0641654781
222.42	4.1045499826
223.11	4.1427216375
223.84	4.083106142
224.53	4.1212777969
225.26	4.1616623014
225.99	4.2020468059
226.68	4.1402184608
227.37	4.1783901157
228.1	4.2187746202
228.83	4.2591591247
229.52	4.1973307796
230.25	4.2377152841
230.94	4.275886939
231.67	4.3162714435
232.36	4.3544430984
233.04	4.292061541
233.78	4.3329992578
234.46	4.3706177004
235.15	4.4087893553
235.88	4.3491738598
236.61	4.3895583643
237.3	4.4277300192
238.03	4.3681145237
238.77	4.4090522405
239.45	4.4466706831
240.14	4.484842338
240.83	4.4230139929
241.51	4.4606324355
242.24	4.5010169399
242.93	4.5391885949
243.66	4.5795730994
244.35	4.5177447543
245.04	4.5559164092
245.72	4.5935348517
246.46	4.6344725686
247.14	4.6720910111
247.87	4.7124755156
248.56	4.7506471705
249.25	4.7888188255
249.93	4.726437268
250.67	4.7673749849
251.35	4.8049934274
252.04	4.8431650823
252.73	4.8813367373
253.41	4.9189551798
254.15	4.9598928967
254.88	5.0002774011
255.57	4.9384490561
256.25	4.9760674986
256.94	5.0142391535
257.67	4.954623658
258.4	4.9950081625
259.09	4.9331798174
259.82	4.9735643219
260.51	4.9117359768
261.2	4.9499076317
261.93	4.9902921362
262.61	5.0279105788
263.3	4.9660822337
263.99	5.0042538886
264.72	5.0446383931
265.41	5.082810048
266.09	5.1204284905
266.83	5.1613662074
267.51	5.19898465
268.2	5.2371563049
268.89	5.2753279598
269.62	5.3157124643
270.31	5.3538841192
271.04	5.3942686237
271.77	5.4346531282
272.46	5.4728247831
273.14	5.5104432256
273.88	5.5513809425
274.56	5.588999385
275.29	5.5293838895
275.98	5.5675555444
276.71	5.6079400489
277.4	5.6461117039
278.13	5.6864962083
278.82	5.6246678633
279.55	5.6650523677
280.24	5.7032240227
280.97	5.7436085271
281.66	5.6817801821
282.34	5.7193986246
283.03	5.7575702795
283.76	5.697954784
284.45	5.7361264389
285.14	5.7742980939
285.87	5.7146825983
286.56	5.7528542533
287.29	5.7932387577
287.97	5.7308572003
288.66	5.7690288552
289.35	5.8072005101
290.08	5.7475850146
290.77	5.7857566695
291.45	5.8233751121
292.19	5.7643128289
292.92	5.8046973334
293.61	5.8428689883
294.29	5.8804874309
294.98	5.9186590858
295.67	5.9568307407
296.4	5.9972152452
297.13	5.9375997497
297.82	5.9757714046
298.5	6.0133898472
299.19	6.0515615021
299.88	6.089733157
300.61	6.1301176615
301.34	6.170502166
302.03	6.2086738209
302.76	6.1490583254
303.45	6.1872299803
304.13	6.2248484228
304.87	6.2657861397
305.55	6.3034045822
306.24	6.3415762372
306.97	6.3819607416
307.66	6.4201323966
308.35	6.4583040515
309.08	6.398688556
309.76	6.4363069985
310.5	6.4772447154
311.18	6.5148631579
311.87	6.5530348128
312.6	6.5934193173
313.33	6.6338038218
314.02	6.6719754767
314.71	6.7101471316
315.44	6.7505316361
316.13	6.7887032911
316.81	6.8263217336
317.5	6.8644933885
318.19	6.8026650434
318.87	6.840283486
319.56	6.8784551409
320.29	6.8188396454
320.98	6.8570113003
321.67	6.8951829552
322.4	6.8355674597
323.13	6.8759519642
323.82	6.9141236191
324.55	6.9545081236
325.24	6.8926797785
325.92	6.930298221
326.61	6.968469876
327.34	7.0088543805
328.07	7.0492388849
328.76	6.9874105399
329.45	7.0255821948
330.13	7.0632006373
330.82	7.1013722922
331.55	7.0417567967
332.29	7.0826945136
332.97	7.1203129561
333.66	7.1584846111
334.39	7.1988691155
335.12	7.23925362
335.86	7.1801913369
336.54	7.2178097794
337.23	7.2559814344
337.92	7.2941530893
338.6	7.3317715318
339.34	7.3727092487
340.02	7.4103276912
340.75	7.4507121957
341.44	7.3888838506
342.17	7.4292683551
342.86	7.46744001
343.59	7.5078245145
344.33	7.5487622314
345.06	7.5891467359
345.74	7.5267651784
346.48	7.5677028953
347.21	7.6080873998
347.9	7.6462590547
348.58	7.6838774972
349.27	7.7220491521
350	7.6624336566
350.69	7.7006053115
351.38	7.7387769665
352.06	7.776395409
352.79	7.8167799135
353.48	7.8549515684
354.21	7.8953360729
354.9	7.9335077278
355.59	7.9716793827
356.32	7.9120638872
357.01	7.9502355421
357.69	7.9878539847
358.42	8.0282384892
359.11	8.0664101441
359.8	8.104581799
360.48	8.1422002415
361.22	8.1831379584
361.9	8.120756401
362.59	8.1589280559
363.32	8.1993125604
364.01	8.2374842153
364.74	8.2778687198
365.43	8.3160403747
366.16	8.2564248792
366.85	8.2945965341
367.53	8.3322149766
368.27	8.3731526935
368.95	8.410771136
369.69	8.3517088529
370.37	8.3893272954
371.06	8.4274989504
371.75	8.4656706053
372.48	8.5060551098
373.21	8.5464396143
373.9	8.4846112692
374.58	8.5222297117
375.32	8.5631674286
376	8.6007858711
376.74	8.641723588
377.42	8.5793420305
378.15	8.619726535
378.89	8.6606642519
379.62	8.7010487564
380.31	8.7392204113
381.04	8.6796049158
381.77	8.7199894203
382.46	8.7581610752
383.14	8.7957795177
383.83	8.8339511726
384.56	8.8743356771
385.25	8.812507332
385.94	8.850678987
386.67	8.8910634914
387.4	8.9314479959
388.13	8.9718325004
388.82	9.0100041553
389.55	9.0503886598
390.24	9.0885603147
390.93	9.1267319697
391.61	9.0643504122
392.34	9.1047349167
393.03	9.1429065716
393.76	9.1832910761
394.5	9.224228793
395.18	9.2618472355
395.87	9.3000188904
396.56	9.2381905453
397.29	9.2785750498
397.98	9.3167467048
398.66	9.3543651473
399.35	9.3925368022
400.08	9.4329213067
400.77	9.3710929616
401.5	9.4114774661
402.19	9.449649121
402.92	9.4900336255
403.61	9.5282052804
404.29	9.565823723
404.98	9.5039953779
405.71	9.5443798824
406.4	9.5825515373
407.13	9.6229360418
407.82	9.6611076967
408.55	9.6014922012
409.24	9.6396638561
409.97	9.6800483606
410.66	9.7182200155
411.34	9.755838458
412.07	9.7962229625
412.76	9.7343946175
413.49	9.7747791219
414.18	9.8129507769
414.87	9.8511224318
415.6	9.8915069363
416.29	9.9296785912
416.97	9.9672970337
417.66	9.9054686886
418.39	9.9458531931
419.08	9.9840248481
419.76	10.0216432906
420.45	10.0598149455
421.18	10.10019945
421.87	10.1383711049
422.6	10.1787556094
423.29	10.2169272643
423.98	10.1550989192
424.66	10.1927173618
425.4	10.2336550787
426.13	10.2740395831
426.81	10.3116580257
427.5	10.3498296806
428.19	10.3880013355
428.92	10.42838584
429.61	10.4665574949
430.29	10.4041759375
431.03	10.4451136543
431.71	10.4827320969
432.45	10.5236698137
433.18	10.5640543182
433.86	10.6016727608
434.6	10.6426104776
435.28	10.5802289202
435.97	10.6184005751
436.7	10.6587850796
437.39	10.6969567345
438.08	10.7351283894
438.76	10.7727468319
439.49	10.8131313364
440.18	10.8513029914
440.91	10.7916874958
441.6	10.8298591508
442.29	10.8680308057
443.02	10.9084153102
443.71	10.9465869651
444.44	10.9869714696
445.13	11.0251431245
445.86	10.965527629
446.54	11.0031460715
447.28	11.0440837884
447.96	11.0817022309
448.7	11.1226399478
449.38	11.1602583903
450.07	11.1984300452
450.8	11.1388145497
451.49	11.1769862047
452.17	11.2146046472
452.91	11.2555423641
453.64	11.2959268685
454.37	11.336311373
455.06	11.374483028
455.79	11.3148675324
456.48	11.3530391874
457.16	11.3906576299
457.85	11.4288292848
458.58	11.4692137893
459.27	11.5073854442
460	11.5477699487
460.69	11.5859416036
461.38	11.6241132586
462.11	11.664497763
462.79	11.7021162056
463.53	11.6430539224
464.21	11.680672365
464.95	11.7216100819
465.63	11.7592285244
466.37	11.8001662413
467.05	11.8377846838
467.74	11.8759563387
468.47	11.9163408432
469.16	11.9545124981
469.89	11.9948970026
470.58	12.0330686575
471.26	12.0706871001
472	12.0116248169
472.68	12.0492432595
473.37	12.0874149144
474.1	12.1277994189
474.79	12.1659710738
475.52	12.2063555783
476.25	12.2467400828
476.99	12.2876777996
477.67	12.3252962422
478.36	12.3634678971
479.09	12.3038524016
479.78	12.3420240565
480.51	12.382408561
481.2	12.4205802159
481.93	12.4609647204
482.66	12.4013492249
483.35	12.4395208798
484.08	12.4799053843
484.77	12.5180770392
485.5	12.5584615437
486.23	12.4988460482
487.01	12.5419966146
487.7	12.5801682695
488.38	12.6177867121
489.16	12.5609372785
489.89	12.601321783
490.58	12.6394934379
491.27	12.5776650928
491.95	12.6152835354
492.69	12.6562212522
493.37	12.6938396948
494.06	12.7320113497
494.75	12.7701830046
495.52	12.7127803587
496.26	12.7537180755
496.94	12.7913365181
497.68	12.8322742349
498.36	12.8698926775
499.1	12.9108303943
499.78	12.9484488369
500.51	12.8888333414
501.2	12.9270049963
501.93	12.9673895008
502.67	13.0083272176
503.4	13.0487117221
504.09	13.0868833771
504.77	13.1245018196
505.5	13.1648863241
506.28	13.2080368905
506.97	13.2462085454
507.66	13.2843802003
508.39	13.3247647048
509.07	13.3623831474
509.76	13.4005548023
510.49	13.4409393068
511.23	13.4818770236
511.91	13.5194954662
512.65	13.5604331831
513.33	13.5980516256
514.06	13.6384361301
514.8	13.6793738469
515.48	13.7169922895
516.17	13.7551639444
516.9	13.7955484489
517.59	13.8337201038
518.28	13.8718917587
519.01	13.9122762632
519.69	13.9498947057
520.43	13.9908324226
521.11	13.9284508652
521.8	13.9666225201
522.53	14.0070070246
523.27	14.0479447414
523.95	14.085563184
524.64	14.1237348389
525.37	14.1641193434
526.06	14.1022909983
526.79	14.1426755028
527.48	14.1808471577
528.16	14.2184656002
528.9	14.1594033171
529.63	14.1997878216
530.31	14.2374062641
531.05	14.278343981
531.78	14.3187284855
532.47	14.2569001404
533.15	14.2945185829
533.89	14.3354562998
534.57	14.3730747423
535.26	14.4112463973
535.95	14.3494180522
536.68	14.3898025567
537.36	14.4274209992
538.1	14.4683587161
538.78	14.4059771586
539.47	14.4441488135
540.2	14.484533318
540.89	14.5227049729
541.58	14.4608766279
542.26	14.4984950704
542.99	14.5388795749
543.73	14.5798172918
544.41	14.6174357343
545.1	14.6556073892
545.79	14.6937790441
546.52	14.7341635486
547.21	14.7723352035
547.94	14.812719708
548.63	14.850891363
549.31	14.8885098055
550.04	14.92889431
550.78	14.9698320268
551.46	15.0074504694
552.2	15.0483881863
552.93	15.0887726907
553.66	15.1291571952
554.35	15.1673288501
555.03	15.2049472927
555.77	15.2458850095
556.45	15.2835034521
557.14	15.321675107
557.87	15.3620596115
558.56	15.4002312664
559.29	15.4406157709
559.98	15.4787874258
560.71	15.5191719303
561.4	15.5573435852
562.08	15.5949620278
562.77	15.6331336827
563.5	15.6735181872
564.24	15.714455904
564.97	15.7548404085
565.65	15.7924588511
566.34	15.830630506
567.07	15.8710150105
567.76	15.9091866654
568.45	15.9473583203
569.18	15.9877428248
569.91	16.0281273293
570.6	16.0662989842
571.28	16.1039174267
572.02	16.1448551436
572.7	16.1824735861
573.44	16.223411303
574.12	16.2610297455
574.81	16.2992014005
575.54	16.339585905
576.23	16.3777575599
576.92	16.3159292148
577.65	16.3563137193
578.33	16.3939321618
579.07	16.4348698787
579.75	16.4724883212
580.49	16.4134260381
581.17	16.4510444806
581.9	16.4914289851
582.59	16.52960064
583.28	16.567772295
583.96	16.5053907375
584.7	16.5463284544
585.43	16.5867129589
586.21	16.6298635253
586.89	16.5674819678
587.63	16.6084196847
588.31	16.6460381272
589.05	16.6869758441
589.73	16.7245942866
590.42	16.7627659416
591.15	16.703150446
591.84	16.741322101
592.52	16.7789405435
593.26	16.8198782604
593.94	16.8574967029
594.68	16.8984344198
595.36	16.9360528623
596.1	16.9769905792
596.83	17.0173750837
597.51	17.0549935262
598.25	17.0959312431
598.98	17.1363157476
599.67	17.1744874025
600.4	17.214871907
601.09	17.2530435619
601.82	17.2934280664
602.5	17.3310465089
603.24	17.3719842258
603.92	17.4096026683
604.61	17.4477743232
605.34	17.4881588277
606.03	17.5263304826
606.72	17.5645021376
607.45	17.604886642
608.13	17.6425050846
608.87	17.6834428015
609.55	17.721061244
610.29	17.7619989609
611.02	17.8023834653
611.71	17.8405551203
612.39	17.8781735628
613.08	17.9163452177
613.81	17.9567297222
614.5	17.9949013771
615.23	18.0352858816
615.96	18.0756703861
616.65	18.113842041
617.38	18.1542265455
618.07	18.0923982004
618.8	18.1327827049
619.53	18.1731672094
620.27	18.1141049263
620.95	18.1517233688
621.68	18.1921078733
622.37	18.1302795282
623.06	18.1684511831
623.79	18.2088356876
624.48	18.2470073425
625.16	18.2846257851
625.9	18.3255635019
626.58	18.2631819445
627.27	18.3013535994
628	18.3417381039
628.73	18.3821226084
629.42	18.4202942633
630.11	18.4584659182
630.79	18.5960843607
631.53	18.6370220776
632.21	18.6746405202
632.9	18.7128121751
633.63	18.7531966796
634.32	18.7913683345
635.01	18.8295399894
635.74	18.8699244939
636.42	18.9075429364
637.11	18.9457145913
637.8	18.9838862463
638.53	19.1242707508
639.22	19.1624424057
639.95	19.2028269102
640.68	19.2432114146
641.41	19.2835959191
642.1	19.3217675741
642.79	19.359939229
643.52	19.4003237335
644.25	19.4407082379
644.94	19.4788798929
645.63	19.5170515478
646.31	19.5546699903
647.04	19.5950544948
647.73	19.6332261497
648.42	19.6713978047
649.15	19.7117823091
649.84	19.7499539641
650.57	19.7903384685
651.3	19.830722973
651.99	19.868894628
652.72	19.9092791324
653.41	19.9474507874
654.14	19.9878352918
654.83	20.0260069468
655.56	20.0663914512
656.25	20.0045631062
656.93	20.0421815487
657.66	20.0825660532
658.35	20.1207377081
659.08	20.1611222126
659.77	20.1992938675
660.46	20.2374655224
661.14	20.275083965
661.88	20.3160216818
662.56	20.3536401244
663.3	20.3945778413
664.03	20.4349623457
664.72	20.4731340007
665.4	20.5107524432
666.09	20.5489240981
666.82	20.5893086026
667.51	20.6274802575
668.19	20.6650987001
668.93	20.7060364169
669.66	20.7464209214
670.35	20.7845925763
671.03	20.8222110189
671.77	20.8631487357
672.5	20.9035332402
673.18	21.0411516828
673.87	21.0793233377
674.6	21.1197078422
675.34	21.160645559
676.02	21.1982640016
676.71	21.2364356565
677.4	21.2746073114
678.08	21.312225754
678.81	21.3526102584
679.5	21.3907819134
680.23	21.3311664178
680.92	21.3693380728
681.61	21.4075097277
682.34	21.4478942322
683.07	21.3882787367
683.76	21.4264503916
684.49	21.3668348961
685.18	21.405006551
685.86	21.3426249935
686.6	21.3835627104
687.28	21.4211811529
687.97	21.3593528079
688.7	21.3997373123
689.44	21.4406750292
690.12	21.4782934717
690.81	21.6164651267
691.54	21.6568496311
692.27	21.6972341356
692.96	21.7354057906
693.69	21.775790295
694.38	21.81396195
695.07	21.8521336049
695.8	21.9925181094
696.53	22.0329026139
697.22	22.0710742688
697.9	22.1086927113
698.64	22.1496304282
699.32	22.1872488707
700.06	22.2281865876
700.74	22.2658050301
701.43	22.303976685
702.12	22.44214834
702.85	22.4825328445
703.58	22.5229173489
704.27	22.5610890039
705	22.6014735083
705.69	22.6396451633
706.37	22.6772636058
707.1	22.7176481103
707.79	22.7558197652
708.52	22.7962042697
709.21	22.8343759246
709.9	22.8725475795
710.63	22.912932084
711.32	23.0511037389
712.05	23.0914882434
712.74	23.1296598984
713.42	23.1672783409
714.11	23.2054499958
714.8	23.2436216507
715.53	23.2840061552
716.21	23.3216245977
716.95	23.3625623146
717.63	23.4001807572
718.37	23.441118474
719.1	23.4815029785
719.78	23.619121421
720.52	23.6600591379
721.2	23.6976775805
721.89	23.7358492354
722.62	23.6762337399
723.31	23.7144053948
724	23.7525770497
724.68	23.7901954922
725.42	23.8311332091
726.1	23.8687516516
726.79	23.9069233066
727.52	23.9473078111
728.21	23.985479466
728.89	23.9230979085
729.58	23.9612695634
730.27	23.9994412184
731	24.0398257228
731.69	24.0779973778
732.42	24.1183818822
733.11	24.1565535372
733.79	24.1941719797
734.52	24.2345564842
735.26	24.2754942011
735.94	24.3131126436
736.63	24.4512842985
737.36	24.491668803
738.05	24.5298404579
738.78	24.5702249624
739.47	24.6083966173
740.2	24.6487811218
740.89	24.6869527767
741.57	24.7245712193
742.31	24.7655089361
742.99	24.8031273787
743.68	24.8412990336
744.37	24.8794706885
745.1	24.919855193
745.79	24.9580268479
746.52	24.9984113524
747.2	25.0360297949
747.94	25.0769675118
748.62	25.1145859543
749.36	25.1555236712
750.04	25.1931421138
750.78	25.2340798306
751.46	25.2716982732
752.15	25.3098699281
752.84	25.348041583
753.57	25.3884260875
754.25	25.42604453
754.99	25.4669822469
755.67	25.5046006894
756.41	25.5455384063
757.09	25.5831568488
757.82	25.6235413533
758.51	25.6617130082
759.2	25.6998846632
759.93	25.7402691677
760.66	25.7806536721
761.4	25.821591389
762.08	25.8592098315
762.81	25.899594336
763.59	25.9427449025
764.28	25.9809165574
765.01	26.0213010619
765.7	26.0594727168
766.43	26.0998572213
767.12	26.1380288762
767.85	26.1784133807
768.58	26.2187978852
769.31	26.2591823897
770.05	26.3001201065
770.73	26.3377385491
771.47	26.3786762659
772.15	26.5162947085
772.89	26.5572324253
773.62	26.5976169298
774.35	26.6380014343
775.08	26.6783859388
775.77	26.7165575937
776.46	26.7547292486
777.19	26.7951137531
777.88	26.833285408
778.61	26.8736699125
779.29	26.9112883551
779.98	26.94946001
780.67	26.9876316649
781.4	27.0280161694
782.13	27.0684006739
782.82	27.1065723288
783.51	27.1447439837
784.24	27.1851284882
784.92	27.2227469307
785.61	27.2609185857
786.39	27.3040691521
787.12	27.3444536566
787.85	27.3848381611
788.59	27.4257758779
789.32	27.4661603824
790.01	27.5043320373
790.74	27.5447165418
791.47	27.5851010463
792.16	27.6232727012
792.84	27.6608911438
793.62	27.7040417102
794.31	27.7422133651
795	27.78038502
795.73	27.8207695245
796.41	27.8583879671
797.15	27.8993256839
797.83	28.0369441265
798.52	28.0751157814
799.21	28.1132874363
799.94	28.1536719408
800.67	28.1940564453
801.36	28.2322281002
802.09	28.2726126047
802.78	28.3107842596
803.46	28.3484027021
804.15	28.3865743571
804.88	28.4269588616
805.57	28.4651305165
806.26	28.5033021714
806.99	28.5436866759
807.72	28.5840711804
808.41	28.6222428353
809.14	28.6626273398
809.83	28.7007989947
810.51	28.7384174372
811.25	28.7793551541
811.93	28.8169735966
812.67	28.7579113135
813.4	28.798295818
814.13	28.8386803225
814.82	28.8768519774
815.55	28.9172364819
816.28	28.8576209864
816.97	28.8957926413
817.65	28.9334110838
818.39	28.9743488007
819.07	29.0119672432
819.76	29.0501388982
820.49	29.0905234026
821.18	29.1286950576
821.87	29.1668667125
822.6	29.207251217
823.29	29.2454228719
824.02	29.2858073764
824.7	29.3234258189
825.39	29.3615974738
826.08	29.3997691288
826.81	29.4401536332
827.5	29.4783252882
828.18	29.5159437307
828.92	29.5568814476
829.65	29.5972659521
830.38	29.6376504565
831.07	29.6758221115
831.75	29.713440554
832.49	29.7543782709
833.22	29.8947627754
833.91	29.9329344303
834.59	29.9705528728
835.32	30.0109373773
836.01	30.0491090322
836.74	30.0894935367
837.43	30.1276651916
838.12	30.2658368465
838.8	30.3034552891
839.54	30.344393006
840.22	30.3820114485
840.91	30.4201831034
841.6	30.4583547583
842.33	30.5987392628
843.01	30.6363577053
843.7	30.6745293603
844.43	30.7149138648
845.12	30.7530855197
845.85	30.7934700242
846.54	30.8316416791
847.23	30.869813334
847.96	30.9101978385
848.65	30.9483694934
849.38	30.9887539979
850.06	31.1263724404
850.8	31.1673101573
851.48	31.2049285998
852.22	31.2458663167
852.9	31.2834847592
853.59	31.3216564142
854.32	31.3620409187
855.01	31.4002125736
855.74	31.4405970781
856.43	31.478768733
857.16	31.5191532375
857.85	31.5573248924
858.58	31.5977093969
859.27	31.6358810518
859.95	31.6734994943
860.64	31.7116711493
861.33	31.7498428042
862.01	31.7874612467
862.74	31.8278457512
863.43	31.8660174061
864.16	31.9064019106
864.85	32.0445735655
865.54	32.0827452204
866.27	32.1231297249
867	32.1635142294
867.73	32.2038987339
868.47	32.2448364508
869.15	32.2824548933
869.89	32.3233926102
870.57	32.3610110527
871.26	32.3991827076
871.95	32.4373543626
872.68	32.477738867
873.36	32.5153573096
874.05	32.5535289645
874.74	32.5917006194
875.42	32.629319062
876.16	32.6702567788
876.84	32.7078752214
877.53	32.7460468763
878.26	32.7864313808
878.95	32.8246030357
879.68	32.8649875402
880.37	32.9031591951
881.1	32.9435436996
881.79	32.9817153545
882.47	33.019333797
883.21	33.0602715139
883.89	33.0978899564
884.58	33.1360616114
885.27	33.2742332663
886	33.3146177708
886.69	33.3527894257
887.42	33.3931739302
888.1	33.4307923727
888.84	33.4717300896
889.52	33.5093485321
890.26	33.550286249
890.94	33.5879046915
891.63	33.7260763464
892.32	33.7642480014
893.05	33.8046325059
893.73	33.8422509484
894.47	33.8831886653
895.2	33.9235731697
895.89	33.9617448247
896.57	33.9993632672
897.31	34.0403009841
897.99	34.1779194266
898.72	34.2183039311
899.41	34.256475586
900.1	34.2946472409
900.78	34.3322656835
901.52	34.3732034003
902.25	34.4135879048
902.94	34.4517595598
903.62	34.4893780023
904.36	34.5303157192
905.04	34.5679341617
905.73	34.6061058166
906.46	34.6464903211
907.15	34.684661976
907.83	34.7222804186
908.57	34.7632181354
909.25	34.800836578
909.94	34.8390082329
910.67	34.8793927374
911.36	35.0175643923
912.09	35.0579488968
912.78	35.0961205517
913.51	35.1365050562
914.2	35.1746767111
914.93	35.2150612156
915.66	35.2554457201
916.39	35.2958302246
917.08	35.3340018795
917.81	35.374386384
918.5	35.4125580389
919.19	35.4507296938
919.87	35.4883481363
920.56	35.5265197913
921.29	35.5669042957
922.02	35.6072888002
922.71	35.6454604552
923.4	35.6836321101
924.18	35.7267826765
924.86	35.764401119
925.6	35.8053388359
926.28	35.8429572785
926.97	35.8811289334
927.7	35.8215134379
928.43	35.8618979423
929.12	35.9000695973
929.85	35.9404541018
930.54	35.9786257567
931.23	36.0167974116
931.91	36.0544158541
932.64	36.1948003586
933.38	36.2357380755
934.11	36.27612258
934.8	36.3142942349
935.48	36.3519126774
936.17	36.4900843323
936.86	36.5282559873
937.59	36.5686404918
938.28	36.6068121467
938.96	36.6444305892
939.65	36.6826022441
940.38	36.8229867486
941.07	36.8611584035
941.75	36.8987768461
942.49	36.9397145629
943.17	36.9773330055
943.86	37.0155046604
944.55	37.0536763153
945.28	37.0940608198
945.97	37.1322324747
946.65	37.1698509173
947.38	37.2102354218
948.07	37.2484070767
948.76	37.2865787316
949.44	37.3241971741
950.18	37.365134891
950.86	37.4027533335
951.6	37.4436910504
952.28	37.4813094929
952.97	37.5194811479
953.7	37.5598656524
954.39	37.6980373073
955.17	37.7411878737
955.85	37.7788063162
956.54	37.8169779712
957.27	37.8573624756
957.96	37.8955341306
958.69	38.0359186351
959.38	38.07409029
960.11	38.1144747945
960.84	38.1548592989
961.53	38.1930309539
962.26	38.2334154584
962.95	38.2715871133
963.64	38.3097587682
964.37	38.3501432727
965.05	38.3877617152
965.74	38.4259333701
966.47	38.4663178746
967.21	38.5072555915
967.89	38.544874034
968.58	38.583045689
969.27	38.6212173439
969.95	38.6588357864
970.69	38.6997735033
971.37	38.7373919458
972.1	38.7777764503
972.79	38.8159481052
973.48	38.7541197601
974.16	38.7917382027
974.85	38.8299098576
975.58	38.8702943621
976.27	38.808466017
976.96	38.8466376719
977.69	38.8870221764
978.42	38.9274066809
979.11	38.9655783358
979.84	39.0059628403
980.53	39.1441344952
981.21	39.1817529378
981.9	39.2199245927
982.59	39.3580962476
983.32	39.3984807521
984.05	39.5388652566
984.74	39.5770369115
985.43	39.7152085664
986.16	39.7555930709
986.89	39.7959775754
987.58	39.9341492303
988.26	39.9717676728
989	40.0127053897
989.73	40.0530898942
990.41	40.0907083367
991.15	40.2316460536
991.83	40.2692644961
992.52	40.3074361511
993.25	40.3478206556
993.94	40.3859923105
994.63	40.5241639654
995.31	40.5617824079
996.05	40.6027201248
996.78	40.6431046293
997.46	40.6807230718
998.2	40.8216607887
998.88	40.8592792312
999.62	40.9002169481
1000.3	40.9378353906
1001.03	41.0782198951
1001.72	41.11639155
1002.41	41.154563205
1003.14	41.1949477094
1003.83	41.2331193644
1004.51	41.2707378069
1005.2	41.3089094618
1005.93	41.3492939663
1006.62	41.4874656212
1007.31	41.5256372762
1008.04	41.5660217806
1008.77	41.6064062851
1009.46	41.64457794
1010.19	41.6849624445
1010.92	41.725346949
1011.61	41.7635186039
1012.3	41.8016902589
1013.03	41.8420747633
1013.71	41.8796932059
1014.45	39.7206309228
1015.18	38.3610154272
1015.87	39.0991870822
1016.6	40.6395715866
1017.29	41.3777432416
1018.02	41.518127746
1018.75	41.4585122505
1019.48	41.598896755
1020.17	41.6370684099
1020.86	41.7752400649
1021.54	41.9128585074
1022.28	42.1537962243
1022.92	42.2892018172
1023.65	42.5295863217
1024.38	42.6699708262
1025.07	42.7081424811
1025.8	42.8485269856
1026.49	42.8866986405
1027.17	42.9243170831
1027.86	42.962488738
1028.55	43.0006603929
1029.23	43.0382788355
1029.97	43.0792165523
1030.7	43.1196010568
1031.38	43.1572194993
1032.07	43.1953911543
1032.8	43.2357756587
1033.54	43.2767133756
1034.22	43.3143318182
1034.91	43.3525034731
1035.64	43.3928879776
1036.33	43.4310596325
1037.02	43.4692312874
1037.75	43.5096157919
1038.43	43.5472342344
1039.12	43.5854058893
1039.81	43.6235775443
1040.54	43.6639620488
1041.23	43.7021337037
1041.91	43.7397521462
1042.6	43.8779238011
1043.29	43.9160954561
1044.02	43.9564799605
1044.71	43.9946516155
1045.44	44.0350361199
1046.12	44.0726545625
1046.81	44.1108262174
1047.5	44.1489978723
1048.23	44.1893823768
1048.96	44.2297668813
1049.65	44.3679385362
1050.34	44.4061101911
1051.07	44.4464946956
1051.76	44.4846663505
1052.49	44.525050855
1053.17	44.5626692976
1053.91	44.6036070144
1054.59	44.741225457
1055.28	44.7793971119
1056.01	44.8197816164
1056.7	44.8579532713
1057.39	44.8961249262
1058.12	44.9365094307
1058.8	44.9741278732
1059.49	44.9122995282
1060.22	44.9526840326
1060.91	44.9908556876
1061.64	45.0312401921
1062.33	45.069411847
1063.02	45.1075835019
1063.7	45.1452019444
1064.44	45.1861396613
1065.17	45.2265241658
1065.85	45.2641426083
1066.54	45.3023142632
1067.23	45.3404859182
1067.96	45.3808704227
1068.65	45.5190420776
1069.38	45.5594265821
1070.07	45.597598237
1070.75	45.6352166795
1071.48	45.675601184
1072.17	45.8137728389
1072.86	45.8519444938
1073.59	45.8923289983
1074.28	45.9305006533
1075.01	45.9708851577
1075.7	46.0090568127
1076.38	46.0466752552
1077.07	46.1848469101
1077.8	46.2252314146
1078.49	46.2634030695
1079.18	46.3015747244
1079.91	46.3419592289
1080.59	46.4795776715
1081.28	46.5177493264
1081.97	46.5559209813
1082.7	46.6963054858
1083.39	46.7344771407
1084.12	46.7748616452
1084.81	46.8130333001
1085.49	46.9506517427
1086.22	46.9910362471
1086.91	47.0292079021
1087.6	47.067379557
1088.28	47.2049979995
1088.97	47.2431696544
1089.7	47.2835541589
1090.39	47.3217258138
1091.12	47.3621103183
1091.81	47.5002819733
1092.5	47.5384536282
1093.23	47.5788381327
1093.92	47.6170097876
1094.65	47.6573942921
1095.33	47.6950127346
1096.07	47.7359504515
1096.75	47.773568894
1097.49	47.8145066109
1098.17	47.8521250534
1098.86	47.8902967083
1099.55	47.9284683633
1100.28	47.9688528677
1100.96	48.0064713103
1101.65	48.0446429652
1102.34	48.0828146201
1103.07	48.1231991246
1103.76	48.1613707795
1104.49	48.201755284
1105.18	48.2399269389
1105.91	48.2803114434
1106.6	48.3184830983
1107.28	48.3561015409
1108.01	48.3964860454
1108.75	48.5374237622
1109.43	48.5750422048
1110.12	48.6132138597
1110.85	48.6535983642
1111.58	48.6939828687
1112.27	48.7321545236
1113	48.7725390281
1113.69	48.910710683
1114.38	48.9488823379
1115.11	48.9892668424
1115.8	49.1274384973
1116.53	49.1678230018
1117.26	49.2082075063
1117.95	49.2463791612
1118.63	49.2839976037
1119.37	49.3249353206
1120.05	49.3625537632
1120.79	49.40349148
1121.47	49.4411099226
1122.16	49.5792815775
1122.85	49.6174532324
1123.58	49.7578377369
1124.26	49.7954561794
1124.95	49.8336278343
1125.68	49.9740123388
1126.37	50.0121839938
1127.06	50.0503556487
1127.79	50.1907401532
1128.52	50.2311246576
1129.25	50.2715091621
1129.94	50.409680817
1130.63	50.447852472
1131.31	50.4854709145
1132	50.5236425694
1132.69	50.5618142243
1133.42	50.6021987288
1134.11	50.6403703838
1134.84	50.6807548882
1135.53	50.7189265432
1136.26	50.7593110476
1136.94	50.7969294902
1137.68	50.8378672071
1138.36	50.8754856496
1139.1	50.9164233665
1139.83	51.0568078709
1140.52	51.0949795259
1141.2	51.1325979684
1141.93	51.1729824729
1142.62	51.3111541278
1143.31	51.3493257827
1144.04	51.3897102872
1144.73	51.4278819421
1145.41	51.4655003847
1146.1	51.5036720396
1146.83	51.5440565441
1147.52	51.582228199
1148.25	51.6226127035
1148.94	51.7607843584
1149.67	51.8011688629
1150.36	51.8393405178
1151.04	51.8769589603
1151.73	51.9151306153
1152.46	51.9555151198
1153.15	51.9936867747
1153.88	52.1340712792
1154.57	52.1722429341
1155.26	52.210414589
1155.94	52.2480330315
1156.67	52.288417536
1157.36	52.4265891909
1158.05	52.4647608459
1158.73	52.5023792884
1159.42	52.5405509433
1160.15	52.5809354478
1160.89	52.6218731647
1161.57	52.7594916072
1162.3	52.7998761117
1163.04	52.8408138286
1163.72	52.8784322711
1164.46	52.919369988
1165.14	53.0569884305
1165.88	53.0979261474
1166.61	53.1383106519
1167.34	53.2786951564
1168.03	53.3168668113
1168.81	53.3600173777
1169.54	53.4004018822
1170.27	53.4407863867
1170.96	53.5789580416
1171.69	53.6193425461
1172.42	53.6597270506
1173.15	53.7001115551
1173.84	53.83828321
1174.62	53.8814337764
1175.35	53.9218182809
1176.04	53.9599899358
1176.77	54.0003744403
1177.46	54.0385460952
1178.19	54.1789305997
1178.92	54.2193151042
1179.61	54.2574867591
1180.3	54.295658414
1181.03	54.3360429185
1181.76	54.376427423
1182.45	54.5145990779
1183.13	54.5522175205
1183.87	54.5931552373
1184.6	54.6335397418
1185.28	54.6711581844
1185.97	54.7093298393
1186.7	54.8497143438
1187.39	54.8878859987
1188.12	54.9282705032
1188.81	54.9664421581
1189.54	55.0068266626
1190.23	55.0449983175
1190.92	55.1831699724
1191.65	55.2235544769
1192.33	55.2611729194
1193.02	55.2993445744
1193.71	55.4375162293
1194.39	55.4751346718
1195.13	55.5160723887
1195.81	55.5536908312
1196.55	55.5946285481
1197.23	55.6322469906
1197.92	55.7704186456
1198.65	55.81080315
1199.34	55.848974805
1200.07	55.8893593094
1200.76	55.9275309644
1201.44	55.9651494069
1202.18	55.9060871238
1202.91	55.9464716283
1203.6	55.9846432832
1204.33	56.0250277877
1205.01	56.0626462302
1205.75	56.1035839471
1206.48	56.1439684516
1207.17	56.1821401065
1207.85	56.219758549
1208.58	56.2601430535
1209.27	56.2983147084
1209.96	56.3364863633
1210.69	56.3768708678
1211.42	56.5172553723
1212.11	56.5554270272
1212.8	56.5935986822
1213.53	56.6339831866
1214.26	56.6743676911
1214.95	56.812539346
1215.63	56.8501577886
1216.37	56.8910955055
1217.05	56.928713948
1217.79	57.0696516649
1218.52	57.1100361693
1219.2	57.1476546119
1219.89	57.2858262668
1220.58	57.3239979217
1221.31	57.3643824262
1222	57.5025540811
1222.68	57.5401725237
1223.37	57.6783441786
1224.06	57.7165158335
1224.79	57.756900338
1225.48	57.8950719929
1226.21	57.9354564974
1226.9	57.9736281523
1227.63	58.1140126568
1228.31	58.1516310993
1229.05	58.2925688162
1229.73	58.3301872587
1230.47	58.3711249756
1231.15	58.4087434182
1231.84	58.5469150731
1232.57	58.5872995776
1233.3	58.627684082
1233.99	58.665855737
1234.68	58.8040273919
1235.41	58.8444118964
1236.1	58.8825835513
1236.78	58.9202019938
1237.56	59.0633525603
1238.25	59.1015242152
1238.93	59.1391426577
1239.67	59.1800803746
1240.35	59.2176988171
1241.04	59.2558704721
1241.77	59.2962549765
1242.46	59.3344266315
1243.15	59.3725982864
1243.83	59.5102167289
1244.57	59.5511544458
1245.25	59.5887728883
1245.94	59.6269445432
1246.67	59.6673290477
1247.4	59.8077135522
1248.09	59.8458852071
1248.78	59.8840568621
1249.51	59.9244413665
1250.2	59.9626130215
1250.88	60.000231464
1251.61	60.1406159685
1252.3	60.1787876234
1252.99	60.2169592783
1253.72	60.2573437828
1254.41	60.3955154377
1255.14	60.4358999422
1255.83	60.4740715971
1256.51	60.5116900397
1257.25	60.6526277565
1257.98	60.693012261
1258.66	60.7306307036
1259.4	60.7715684204
1260.08	60.809186863
1260.82	60.8501245798
1261.5	60.8877430224
1262.23	60.9281275269
1262.97	60.9690652437
1263.65	61.0066836863
1264.34	61.0448553412
1265.07	60.9852398457
1265.81	61.0261775625
1266.49	61.0637960051
1267.18	61.10196766
1267.91	61.1423521645
1268.64	61.182736669
1269.38	61.2236743858
1270.06	61.2612928284
1270.79	61.4016773329
1271.48	61.4398489878
1272.17	61.4780206427
1272.85	61.5156390852
1273.54	61.6538107402
1274.23	61.6919823951
1274.96	61.7323668996
1275.65	61.8705385545
1276.33	61.908156997
1277.02	62.046328652
1277.75	62.0867131564
1278.49	62.1276508733
1279.22	62.2680353778
1279.9	62.3056538203
1280.64	62.3465915372
1281.32	62.3842099797
1282.06	62.5251476966
1282.79	62.5655322011
1283.47	62.6031506436
1284.16	62.7413222985
1284.89	62.781706803
1285.58	62.919878458
1286.27	62.9580501129
1287	62.9984346174
1287.73	63.1388191218
1288.42	63.1769907768
1289.11	63.2151624317
1289.84	63.3555469362
1290.52	63.3931653787
1291.26	63.4341030956
1291.94	63.5717215381
1292.68	63.612659255
1293.36	63.6502776975
1294.05	63.6884493524
1294.78	63.7288338569
1295.47	63.7670055119
1296.16	63.8051771668
1296.89	63.8455616713
1297.62	63.8859461757
1298.31	63.9241178307
1298.99	63.9617362732
1299.68	63.9999079281
1300.37	64.038079583
1301.1	64.0784640875
1301.79	64.1166357425
1302.47	64.254254185
1303.16	64.2924258399
1303.85	64.3305974948
1304.58	64.4709819993
1305.26	64.5086004418
1305.95	64.5467720968
1306.68	64.5871566013
1307.37	64.7253282562
1308.06	64.7634999111
1308.74	64.8011183536
1309.48	64.9420560705
1310.16	64.979674513
1310.85	65.017846168
1311.54	65.1560178229
1312.22	65.1936362654
1312.95	65.2340207699
1313.64	65.3721924248
1314.37	65.4125769293
1315.11	65.4535146462
1315.79	65.5911330887
1316.48	65.6293047436
1317.21	65.6696892481
1317.9	65.807860903
1318.59	65.846032558
1319.32	65.8864170625
1320	66.024035505
1320.74	66.0649732219
1321.42	66.1025916644
1322.11	66.2407633193
1322.84	66.2811478238
1323.58	66.3220855407
1324.31	66.3624700452
1324.99	66.5000884877
1325.73	66.5410262046
1326.41	66.5786446471
1327.15	66.619582364
1327.83	66.6572008065
1328.52	66.7953724614
1329.21	66.8335441163
1329.89	66.8711625589
1330.62	66.9115470634
1331.36	66.9524847802
1332.04	66.9901032228
1332.73	67.0282748777
1333.42	67.0664465326
1334.1	67.1040649752
1334.84	67.145002692
1335.57	67.1853871965
1336.26	67.2235588514
1336.99	67.3639433559
1337.67	67.4015617984
1338.41	67.4424995153
1339.14	67.4828840198
1339.83	67.5210556747
1340.51	67.6586741173
1341.24	67.6990586217
1341.93	67.7372302767
1342.66	67.8776147812
1343.35	67.9157864361
1344.08	67.9561709406
1344.77	68.0943425955
1345.46	68.1325142504
1346.19	68.1728987549
1346.88	68.3110704098
1347.61	68.3514549143
1348.29	68.3890733568
1349.03	68.4300110737
1349.71	68.5676295162
1350.4	68.6058011712
1351.13	68.6461856756
1351.82	68.7843573306
1352.55	68.8247418351
1353.24	68.86291349
1353.97	68.9032979945
1354.66	69.0414696494
1355.39	69.0818541539
1356.08	69.1200258088
1356.76	69.1576442513
1357.5	69.2985819682
1358.18	69.3362004107
1358.87	69.3743720657
1359.6	69.4147565701
1360.29	69.5529282251
1360.97	69.5905466676
1361.66	69.6287183225
1362.35	69.6668899774
1363.08	69.8072744819
1363.77	69.8454461368
1364.5	69.8858306413
1365.19	70.0240022963
1365.87	70.0616207388
1366.6	70.1020052433
1367.29	70.1401768982
1368.02	70.2805614027
1368.76	70.3214991195
1369.44	70.3591175621
1370.18	70.500055279
1370.86	70.5376737215
1371.55	70.5758453764
1372.28	70.6162298809
1372.97	70.6544015358
1373.65	70.7920199784
1374.34	70.8301916333
1375.07	70.8705761378
1375.76	71.0087477927
1376.49	71.0491322972
1377.18	71.0873039521
1377.91	71.1276884566
1378.6	71.2658601115
1379.33	71.306244616
1380.02	71.3444162709
1380.7	71.3820347134
1381.44	71.4229724303
1382.12	71.5605908728
1382.81	71.5987625278
1383.54	71.6391470322
1384.23	71.6773186872
1384.92	71.8154903421
1385.6	71.8531087846
1386.33	71.8934932891
1387.02	71.931664944
1387.71	72.069836599
1388.44	72.1102211034
1389.13	72.1483927584
1389.81	72.2860112009
1390.55	72.3269489178
1391.28	72.3673334223
1391.96	72.4049518648
1392.65	72.5431235197
1393.34	72.5812951746
1394.02	72.6189136172
1394.76	72.659851334
1395.44	72.6974697766
1396.18	72.7384074934
1396.86	72.876025936
1397.55	72.9141975909
1398.24	72.9523692458
1398.97	72.9927537503
1399.7	73.0331382548
1400.39	73.1713099097
1401.07	73.2089283522
1401.81	73.2498660691
1402.49	73.2874845117
1403.23	73.3284222285
1403.91	73.4660406711
1404.65	73.5069783879
1405.38	73.5473628924
1406.06	73.584981335
1406.75	73.6231529899
1407.48	73.6635374944
1408.22	73.7044752112
1408.9	73.7420936538
1409.63	73.8824781583
1410.37	73.9234158751
1411.05	73.9610343177
1411.79	74.0019720345
1412.52	74.042356539
[truncated: 1,676 more rows]
