# Supplementary material for: Indentation of a floating elastic sheet: geometry versus applied tension
Source: Proc Math Phys Eng Sci. 2017 Oct 11;473(2206):20170335. doi: 10.1098/rspa.2017.0335 (PMC5666232; doi:10.1098/rspa.2017.0335)
Supplement: Raw experimental and numerical data [file rspa20170335supp1.zip › DataFiles/figure2-3/Pink_H57um.txt]

0	0
1.42	0.0263586987
2.79	0.0517892742
4.25	0.0788904714
5.67	0.1052491701
7.09	0.1316078688
8.47	0.1572240689
9.88	0.183397143
11.3	0.2097558417
12.72	0.2361145403
14.1	0.2617307405
15.47	0.287161316
16.93	0.3142625132
18.35	0.3406212119
19.82	0.4679080338
21.19	0.4933386093
22.56	0.5187691848
23.98	0.5451278834
25.36	0.5707440836
26.78	0.5971027823
28.19	0.6232758563
29.57	0.6488920564
30.99	0.6752507551
32.41	0.7016094538
33.83	0.7279681525
35.24	0.7541412265
36.66	0.8804999252
38.08	0.9068586239
39.5	0.9332173226
40.97	0.9605041445
42.34	0.98593472
43.76	1.0122934187
45.18	1.0386521173
46.6	1.165010816
47.97	1.1904413915
49.39	1.2168000902
50.85	1.2439012874
52.32	1.2711881093
53.74	1.297546808
55.11	1.3229773835
56.48	1.348407959
57.9	1.3747666577
59.28	1.4003828578
60.74	1.4274840551
62.12	1.4531002552
63.63	1.4811295756
65.04	1.5073026497
66.42	1.5329188498
67.88	1.560020047
69.3	1.5863787457
70.72	1.6127374444
72.09	1.6381680199
73.51	1.6645267186
74.98	1.6918135405
76.4	1.7181722392
77.82	1.7445309378
79.24	1.7708896365
80.65	1.7970627106
82.03	1.8226789107
83.45	1.8490376094
84.82	1.9744681849
86.29	2.0017550068
87.75	2.028856204
89.12	2.0542867795
90.59	2.0815736014
91.96	2.1070041769
93.38	2.1333628756
94.8	2.1597215742
96.17	2.1851521497
97.59	2.2115108484
98.97	2.2371270486
100.38	2.3633001226
101.8	2.3896588213
103.27	2.4169456432
104.69	2.4433043418
106.06	2.4687349173
107.53	2.4960217392
108.9	2.5214523147
110.36	2.548553512
111.78	2.5749122106
113.16	2.6005284108
114.57	2.6267014848
115.99	2.6530601835
117.41	2.6794188822
118.79	2.7050350823
120.16	2.8304656578
121.58	2.8568243565
123	2.8831830552
124.37	2.9086136307
125.79	2.9349723294
127.21	2.9613310281
128.63	2.9876897267
130.09	3.014790924
131.51	3.0411496227
133.02	3.0691789431
134.49	3.096465765
135.86	3.1218963405
137.33	3.1491831623
138.74	3.1753562364
140.16	3.2017149351
141.54	3.2273311352
142.96	3.2536898339
144.38	3.2800485326
145.75	3.3054791081
147.17	3.3318378068
148.54	3.3572683823
149.96	3.3836270809
151.33	3.4090576564
152.75	3.4354163551
154.13	3.4610325553
155.5	3.4864631307
156.96	3.513564328
158.38	3.5399230267
159.8	3.5662817254
161.22	3.592640424
162.69	3.6199272459
164.06	3.6453578214
165.43	3.6707883969
166.85	3.7971470956
168.32	3.8244339175
169.69	3.849864493
171.11	3.8762231916
172.53	3.9025818903
173.99	3.9296830876
175.37	3.9552992877
176.78	3.9814723618
178.2	4.0078310604
179.62	4.0341897591
181.04	4.0605484578
182.46	4.0869071565
183.93	4.1141939784
185.3	4.1396245539
186.72	4.1659832526
188.09	4.191413828
189.51	4.2177725267
190.93	4.2441312254
192.3	4.2695618009
193.72	4.2959204996
195.14	4.3222791983
196.56	4.348637897
197.98	4.3749965957
199.44	4.4020977929
200.86	4.4284564916
202.33	4.4557433135
203.75	4.4821020121
205.12	4.5075325876
206.59	4.5348194095
208	4.5609924836
209.42	4.5873511823
210.8	4.6129673824
212.22	4.6393260811
213.68	4.6664272783
215.05	4.6918578538
216.52	4.7191446757
217.98	4.7462458729
219.4	4.7726045716
220.82	4.7989632703
222.24	4.825321969
223.71	4.8526087909
225.12	4.9787818649
226.54	5.0051405636
227.96	5.0314992623
229.38	5.057857961
230.76	5.0834741611
232.17	5.1096472351
233.59	5.1360059338
235.01	5.1623646325
236.43	5.2887233312
237.8	5.3141539067
239.18	5.3397701068
240.69	5.3677994273
242.11	5.3941581259
243.53	5.4205168246
244.95	5.4468755233
246.37	5.473234222
247.74	5.4986647975
249.16	5.5250234962
250.58	5.5513821949
251.95	5.5768127704
253.37	5.603171469
254.83	5.6302726663
256.21	5.6558888664
257.63	5.6822475651
259.09	5.7093487623
260.6	5.7373780828
261.97	5.7628086583
263.39	5.789167357
264.77	5.8147835571
266.19	5.8411422558
267.61	5.8675009545
268.98	5.89293153
270.44	5.9200327272
271.86	6.0463914259
273.28	6.0727501246
274.65	6.0981807001
276.03	6.1237969002
277.45	6.1501555989
278.87	6.1765142976
280.24	6.2019448731
281.66	6.2283035717
283.03	6.2537341472
284.45	6.2800928459
285.92	6.3073796678
287.29	6.3328102433
288.71	6.459168942
290.17	6.4862701392
291.59	6.5126288379
293.01	6.5389875366
294.43	6.5653462353
295.8	6.5907768108
297.27	6.6180636326
298.64	6.6434942081
300.06	6.6698529068
301.53	6.6971397287
302.9	6.8225703042
304.32	6.8489290029
305.78	6.8760302001
307.2	6.9023888988
308.67	6.9296757207
310.09	6.9560344194
311.55	6.9831356166
312.97	7.0094943153
314.39	7.035853014
315.76	7.1612835895
317.18	7.1876422882
318.6	7.2140009868
320.07	7.2412878087
321.53	7.268389006
322.9	7.2938195815
324.32	7.3201782801
325.79	7.447465102
327.21	7.4738238007
328.63	7.5001824994
330.04	7.5263555734
331.42	7.5519717736
332.84	7.5783304723
334.21	7.7037610478
335.63	7.7301197464
337.05	7.7564784451
338.42	7.7819090206
339.84	7.8082677193
341.21	7.9336982948
342.63	7.9600569935
344.05	7.9864156922
345.43	8.0120318923
346.84	8.0382049663
348.26	8.064563665
349.68	8.1909223637
351.1	8.2172810624
352.47	8.2427116379
353.94	8.2699984598
355.31	8.2954290353
356.73	8.321787734
358.15	8.3481464326
359.57	8.4745051313
360.99	8.50086383
362.41	8.5272225287
363.83	8.5535812274
365.25	8.5799399261
366.71	8.7070411233
368.13	8.733399822
369.55	8.7597585207
370.97	8.7861172194
372.39	8.9124759181
373.71	8.9369783704
375.13	8.963337069
376.6	8.9906238909
378.02	9.0169825896
379.39	9.0424131651
380.76	9.1678437406
382.23	9.1951305625
383.6	9.220561138
385.02	9.2469198366
386.44	9.2732785353
387.81	9.3987091108
389.23	9.4250678095
390.65	9.4514265082
392.07	9.4777852069
393.49	9.6041439056
394.91	9.6305026043
396.33	9.6568613029
397.75	9.6832200016
399.12	9.7086505771
400.49	9.8340811526
401.96	9.8613679745
403.38	9.8877266732
404.8	9.9140853719
406.17	10.0395159474
407.64	10.0668027692
409.05	10.0929758433
410.43	10.1185920434
411.8	10.2440226189
413.22	10.2703813176
414.64	10.2967400163
416.06	10.323098715
417.48	10.4494574137
418.9	10.4758161123
420.27	10.5012466878
421.69	10.6276053865
423.11	10.6539640852
424.53	10.6803227839
425.99	10.7074239811
427.46	10.834710803
428.83	10.8601413785
430.29	10.8872425757
431.67	10.9128587759
433.09	11.0392174746
434.46	11.0646480501
435.88	11.0910067487
437.34	11.118107946
438.76	11.2444666447
440.18	11.2708253433
441.6	11.297184042
443.02	11.4235427407
444.49	11.4508295626
445.9	11.4770026366
447.32	11.5033613353
448.74	11.629720034
450.12	11.6553362341
451.53	11.6815093082
452.95	11.8078680069
454.37	11.8342267056
455.75	11.8598429057
457.17	11.9862016044
458.58	12.0123746784
460	12.0387333771
461.42	12.0650920758
462.84	12.1914507745
464.26	12.2178094732
465.63	12.2432400487
467.05	12.3695987474
468.47	12.395957446
469.89	12.4223161447
471.26	12.5477467202
472.64	12.5733629204
474.06	12.699721619
475.47	12.7258946931
476.85	12.7515108932
478.27	12.8778695919
479.68	12.9040426659
481.06	12.9296588661
482.48	13.0560175648
483.85	13.0814481403
485.22	13.1068787158
486.69	13.2341655376
488.06	13.2595961131
489.53	13.386882935
490.95	13.4132416337
492.36	13.4394147077
493.78	13.5657734064
495.2	13.5921321051
496.67	13.619418927
498.09	13.7457776257
499.46	13.7712082012
500.88	13.7975668999
502.25	13.9229974753
503.81	13.951954919
505.18	14.0773854945
506.55	14.10281607
507.97	14.1291747686
509.39	14.2555334673
510.81	14.281892166
512.19	14.4075083661
513.6	14.4336814402
514.98	14.5592976403
516.4	14.585656339
517.82	14.6120150377
519.19	14.7374456132
520.61	14.7638043119
522.03	14.7901630106
523.45	14.9165217092
524.91	14.9436229065
526.33	15.0699816052
527.75	15.0963403039
529.21	15.1234415011
530.63	15.2498001998
532.01	15.2754163999
533.43	15.4017750986
534.84	15.4279481726
536.26	15.4543068713
537.64	15.5799230715
539.1	15.6070242687
540.52	15.7333829674
541.89	15.7588135429
543.31	15.7851722416
544.73	15.9115309403
546.15	15.9378896389
547.57	16.0642483376
548.99	16.0906070363
550.41	16.116965735
551.83	16.2433244337
553.25	16.2696831324
554.71	16.3967843296
556.13	16.4231430283
557.6	16.5504298502
559.01	16.5766029242
560.39	16.7022191244
561.81	16.728577823
563.23	16.8549365217
564.65	16.8812952204
566.02	17.0067257959
567.39	17.0321563714
568.86	17.1594431933
570.28	17.185801892
571.69	17.211974966
573.07	17.3375911661
574.53	17.3646923634
575.95	17.4910510621
577.33	17.5166672622
578.7	17.5420978377
580.12	17.7684565364
581.54	17.8948152351
582.96	18.0211739338
584.33	18.0466045092
585.79	18.1737057065
587.17	18.1993219066
588.59	18.3256806053
590.05	18.3527818025
591.47	18.4791405012
592.93	18.5062416985
594.31	18.6318578986
595.73	18.6582165973
597.19	18.6853177945
598.61	18.8116764932
600.03	18.8380351919
601.4	18.9634657674
602.87	18.9907525893
604.24	19.0161831648
605.66	19.1425418634
607.08	19.1689005621
608.5	19.2952592608
609.92	19.3216179595
611.34	19.3479766582
612.76	19.4743353569
614.18	19.5006940556
615.59	19.6268671296
616.97	19.6524833297
618.43	19.779584527
619.85	19.8059432257
621.22	19.9313738012
622.64	19.9577324998
624.06	19.9840911985
625.44	20.1097073987
626.86	20.1360660973
628.27	20.2622391714
629.65	20.2878553715
631.02	20.413285947
632.44	20.4396446457
633.9	20.4667458429
635.32	20.5931045416
636.79	20.6203913635
638.16	20.745821939
639.54	20.7714381391
640.95	20.8976112132
642.33	20.9232274133
643.75	20.949586112
645.12	21.0750166875
646.58	21.1021178847
648	21.2284765834
649.38	21.2540927836
650.8	21.3804514822
652.22	21.4068101809
653.59	21.5322407564
655.05	21.6593419537
656.43	21.6849581538
657.85	21.8113168525
659.22	21.836747428
660.68	21.9638486252
662.06	21.9894648253
663.48	22.315823524
664.85	22.4412540995
666.27	22.4676127982
667.64	22.5930433737
669.02	22.6186595738
670.43	22.7448326479
671.85	22.7711913466
673.27	22.8975500452
674.65	22.9231662454
676.06	23.0493393194
677.48	23.0756980181
678.9	23.2020567168
680.28	23.2276729169
681.74	23.3547741142
683.11	23.3802046897
684.53	23.5065633883
686	23.5338502102
687.37	23.6592807857
688.79	23.6856394844
690.21	23.8119981831
691.63	23.8383568818
693.05	23.9647155805
694.42	23.990146156
695.79	24.1155767314
697.26	24.1428635533
698.68	24.269222252
700.14	24.2963234493
701.61	24.4236102711
702.98	24.4490408466
704.35	24.5744714221
705.77	24.6008301208
707.19	24.7271888195
708.61	24.7535475182
709.99	24.8791637183
711.4	24.9053367924
712.78	25.0309529925
714.24	25.1580541897
715.62	25.1836703899
717.03	25.3098434639
718.41	25.335459664
719.87	25.4625608613
721.29	25.48891956
722.67	25.6145357601
724.18	25.6425650805
725.59	25.7687381546
726.97	25.7943543547
728.43	25.9214555519
729.85	26.0478142506
731.27	26.0741729493
732.64	26.1996035248
734.06	26.5259622235
735.48	26.6523209222
736.9	26.6786796209
738.32	26.8050383196
739.69	26.830468895
741.11	26.9568275937
742.58	26.9841144156
744	27.1104731143
745.37	27.2359036898
746.79	27.2622623885
748.25	27.3893635857
749.63	27.5149797858
751	27.5404103613
752.42	27.66676906
753.79	27.7921996355
755.17	27.8178158356
756.59	27.9441745343
758	27.9703476084
759.42	28.0967063071
760.8	28.1223225072
762.31	28.2503518276
763.73	28.3767105263
765.1	28.4021411018
766.52	28.5284998005
767.94	28.5548584992
769.36	28.6812171979
770.73	28.8066477734
772.15	28.833006472
773.57	28.9593651707
774.99	28.9857238694
776.41	29.1120825681
777.83	29.2384412668
779.2	29.2638718423
780.62	29.390230541
782.04	29.4165892397
783.5	29.5436904369
784.97	29.6709772588
786.39	29.6973359575
787.76	29.822766533
789.18	29.8491252316
790.64	29.9762264289
792.06	30.1025851276
793.48	30.1289438263
794.9	30.2553025249
796.32	30.3816612236
797.69	30.4070917991
799.11	30.8334504978
800.53	30.8598091965
801.9	30.985239772
803.28	31.1108559721
804.7	31.1372146708
806.12	31.2635733695
807.49	31.389003945
808.95	31.4161051422
810.33	31.5417213423
811.79	31.5688225396
813.21	31.6951812383
814.63	31.821539937
816	31.8469705125
817.42	31.9733292111
818.8	32.0989454113
820.21	32.1251184853
821.63	32.251477184
823.05	32.3778358827
824.47	32.4041945814
825.85	32.5298107815
827.31	32.6569119787
828.68	32.6823425542
830.1	32.8087012529
831.48	32.9343174531
832.89	32.9604905271
834.31	33.0868492258
835.69	33.2124654259
837.11	33.2388241246
838.48	33.3642547001
839.94	33.4913558973
841.32	33.5169720975
842.74	33.6433307962
844.16	33.7696894948
845.53	33.7951200703
846.99	33.9222212676
848.37	34.0478374677
849.79	34.1741961664
851.21	34.2005548651
852.62	34.3267279391
854.04	34.4530866378
855.46	34.7794453365
856.88	34.9058040352
858.3	35.0321627339
859.72	35.0585214326
861.09	35.1839520081
862.47	35.3095682082
863.89	35.3359269069
865.35	35.4630281041
866.77	35.5893868028
868.14	35.6148173783
869.61	35.7421042002
871.03	35.8684628989
872.45	35.9948215975
873.86	36.0209946716
875.28	36.1473533703
876.7	36.273712069
878.12	36.4000707676
879.54	36.4264294663
880.91	36.5518600418
882.38	36.6791468637
883.75	36.8045774392
885.17	36.9309361379
886.59	37.0572948366
888.01	37.0836535353
889.43	37.2100122339
890.8	37.3354428094
892.27	37.3627296313
893.64	37.4881602068
895.06	37.6145189055
896.48	37.6408776042
897.9	37.7672363029
899.32	37.8935950015
900.69	37.919025577
902.11	38.0453842757
903.48	38.1708148512
904.95	38.2981016731
906.37	38.4244603718
907.74	38.4498909473
909.16	38.576249646
910.58	39.0026083446
911.95	39.1280389201
913.37	39.2543976188
914.79	39.2807563175
916.16	39.406186893
917.67	39.7342162134
919.09	39.8605749121
920.46	39.9860054876
921.88	40.1123641863
923.3	40.138722885
924.72	40.2650815837
926.19	40.3923684056
927.56	40.417798981
929.02	40.5449001783
930.44	40.671258877
931.86	40.7976175757
933.24	40.8232337758
934.61	40.9486643513
936.07	41.0757655485
937.49	41.2021242472
938.91	41.2284829459
940.38	41.3557697678
941.8	41.4821284665
943.22	41.6084871651
944.63	41.6346602392
946.05	41.7610189379
947.47	41.8873776366
948.94	42.0146644584
950.36	42.1410231571
951.78	42.1673818558
953.15	42.2928124313
954.57	42.41917113
956.03	42.4462723272
957.41	42.5718885274
958.83	42.698247226
960.24	42.8244203001
961.66	42.8507789988
963.08	42.9771376975
964.46	43.1027538976
965.87	43.2289269716
967.25	43.3545431718
968.67	43.3809018705
970.04	43.806332446
971.41	43.9317630214
972.83	44.0581217201
974.25	44.1844804188
975.67	44.3108391175
977.04	44.436269693
978.46	44.4626283917
979.84	44.5882445918
981.26	44.7146032905
982.67	44.8407763646
984.14	45.2680631864
985.56	45.3944218851
986.93	45.5198524606
988.31	45.6454686607
989.72	45.6716417348
991.14	45.7980004335
992.52	45.9236166336
993.94	46.0499753323
995.31	46.1754059078
996.68	46.2008364833
998.1	46.327195182
999.52	46.4535538806
1001.03	46.5815832011
1002.4	46.6070137766
1003.87	46.7343005985
1005.29	46.8606592971
1006.71	46.9870179958
1008.08	47.0124485713
1009.5	47.13880727
1010.92	47.2651659687
1012.38	47.3922671659
1013.8	47.5186258646
1015.18	47.5442420647
1016.6	47.6706007634
1018.06	47.7977019607
1019.43	47.9231325362
1020.9	48.050419358
1022.27	48.1758499335
1023.69	48.3022086322
1025.06	48.3276392077
1026.48	48.4539979064
1027.9	48.5803566051
1029.32	48.7067153038
1030.69	48.8321458793
1032.16	48.8594327011
1033.58	48.9857913998
1034.95	49.4112219753
1036.37	49.537580674
1037.79	49.6639393727
1039.21	49.7902980714
1040.63	49.8166567701
1042	49.9420873456
1043.47	50.0693741674
1044.88	50.1955472415
1046.35	50.3228340634
1047.72	50.7482646389
1049.14	50.8746233375
1050.56	51.0009820362
1051.98	51.1273407349
1053.35	51.1527713104
1054.77	51.2791300091
1056.19	51.4054887078
1057.61	51.5318474065
1058.98	51.657277982
1060.45	51.7845648038
1061.87	51.9109235025
1063.29	52.0372822012
1064.71	52.1636408999
1066.17	52.2907420971
1067.59	52.4171007958
1068.96	52.5425313713
1070.38	52.66889007
1071.8	52.6952487687
1073.17	52.8206793442
1074.64	52.9479661661
1076.01	53.0733967416
1077.43	53.1997554402
1078.9	53.3270422621
1080.27	53.4524728376
1081.69	53.4788315363
1083.06	53.6042621118
1084.48	53.7306208105
1085.9	53.8569795092
1087.37	53.984266331
1088.74	54.0096969065
1090.11	54.135127482
1091.53	54.2614861807
1092.95	54.3878448794
1094.32	54.5132754549
1095.7	54.638891655
1097.12	55.0652503537
1098.49	55.1906809292
1099.91	55.3170396279
1101.33	55.4433983266
1102.7	55.5688289021
1104.12	55.8951876007
1105.49	56.0206181762
1106.91	56.1469768749
1108.33	56.2733355736
1109.75	56.2996942723
1111.21	56.4267954695
1112.63	56.5531541682
1114.01	56.6787703684
1115.52	56.8067996888
1116.89	56.9322302643
1118.36	57.0595170862
1119.78	57.1858757848
1121.15	57.3113063603
1122.57	57.437665059
1123.99	57.4640237577
1125.36	57.5894543332
1126.78	57.7158130319
1128.15	57.8412436074
1129.53	57.9668598075
1130.99	58.0939610048
1132.46	58.2212478266
1133.87	58.3474209007
1135.25	58.4730371008
1136.71	58.6001382981
1138.09	58.6257544982
1139.55	58.7528556954
1140.92	58.8782862709
1142.34	59.0046449696
1143.76	59.1310036683
1145.18	59.257362367
1146.6	59.3837210657
1148.02	59.5100797643
1149.44	59.936438463
1150.86	60.0627971617
1152.28	60.4891558604
1153.7	60.6155145591
1155.11	60.7416876331
1156.53	60.8680463318
1157.95	60.8944050305
1159.37	61.0207637292
1160.74	61.1461943047
1162.16	61.2725530034
1163.58	61.3989117021
1165	61.5252704007
1166.42	61.6516290994
1167.84	61.7779877981
1169.21	61.9034183736
1170.63	62.0297770723
1172.05	62.156135771
1173.52	62.2834225929
1174.98	62.4105237901
1176.4	62.5368824888
1177.77	62.6623130643
1179.19	62.688671763
1180.66	62.9159585848
1182.08	62.9423172835
1183.45	63.067747859
1184.82	63.1931784345
1186.24	63.3195371332
1187.62	63.4451533333
1189.03	63.5713264074
1190.45	63.6976851061
1191.87	63.8240438048
1193.25	63.9496600049
1194.67	64.0760187036
1196.08	64.2021917776
1197.55	64.3294785995
1199.01	64.7565797967
1200.43	65.1829384954
1201.81	65.3085546956
1203.23	65.4349133942
1204.69	65.5620145915
1206.06	65.687445167
1207.44	65.8130613671
1208.86	65.9394200658
1210.32	65.966521263
1211.69	66.0919518385
1213.07	66.2175680387
1214.49	66.3439267373
1215.95	66.4710279346
1217.32	66.5964585101
1218.74	66.7228172088
1220.16	66.8491759074
1221.63	66.9764627293
1223	67.1018933048
1224.42	67.2282520035
1225.79	67.353682579
1227.21	67.4800412777
1228.68	67.6073280996
1230.05	67.7327586751
1231.47	67.8591173737
1232.89	67.9854760724
1234.26	68.1109066479
1235.73	68.2381934698
1237.15	68.3645521685
1238.56	68.4907252425
1239.98	68.6170839412
1241.45	68.7443707631
1242.91	68.8714719603
1244.29	68.9970881605
1245.71	69.4234468592
1247.08	69.8488774346
1248.54	69.9759786319
1249.96	70.1023373306
1251.34	70.2279535307
1252.71	70.3533841062
1254.08	70.4788146817
1255.5	70.6051733804
1256.88	70.7307895805
1258.34	70.8578907777
1259.71	70.9833213532
1261.13	71.1096800519
1262.6	71.2369668738
1264.02	71.3633255725
1265.39	71.488756148
1266.81	71.6151148467
1268.27	71.7422160439
1269.69	71.8685747426
1271.11	71.9949334413
1272.49	72.1205496414
1273.9	72.3467227155
1275.32	72.4730814141
1276.7	72.5986976143
1278.07	72.7241281898
1279.44	72.8495587653
1280.91	72.9768455871
1282.28	73.1022761626
1283.79	73.2303054831
1285.21	73.3566641818
1286.58	73.4820947572
1288.09	74.0101240777
1289.47	74.4357402778
1290.89	74.5620989765
1292.35	74.6892001737
1293.73	74.8148163739
1295.1	74.9402469494
1296.52	75.066605648
1297.94	75.1929643467
1299.36	75.3193230454
1300.77	75.4454961195
1302.19	75.5718548182
1303.61	75.7982135168
1305.03	75.9245722155
1306.45	76.0509309142
1307.92	76.1782177361
1309.38	76.3053189333
1310.8	76.431677632
1312.22	76.5580363307
1313.59	76.6834669062
1315.01	76.8098256049
1316.43	76.9361843036
1317.85	77.0625430023
1319.27	77.1889017009
1320.64	77.4143322764
1322.02	77.5399484766
1323.43	77.6661215506
1324.85	77.7924802493
1326.23	77.9180964494
1327.69	78.0451976467
1329.06	78.1706282222
1330.48	78.9969869208
1331.9	79.1233456195
1333.32	79.2497043182
1334.74	79.3760630169
1336.11	79.5014935924
1337.53	79.6278522911
1338.95	79.8542109898
1340.33	79.9798271899
1341.74	80.1060002639
1343.16	80.2323589626
1344.54	80.3579751628
1345.96	80.4843338614
1347.38	80.6106925601
1348.75	80.7361231356
1350.17	80.8624818343
1351.59	80.988840533
1352.96	81.1142711085
1354.38	81.2406298072
1355.84	81.3677310044
1357.22	81.4933472046
1358.64	81.6197059032
1360.01	81.8451364787
1361.43	81.9714951774
1362.85	82.0978538761
1364.27	82.2242125748
1365.69	82.3505712735
1367.1	82.5767443475
1368.52	82.7031030462
1369.9	82.8287192463
1371.32	83.555077945
1372.78	83.6821791423
1374.15	83.8076097178
1375.62	83.9348965396
1377.04	84.1612552383
1378.46	84.287613937
1379.88	84.4139726357
1381.25	84.5394032112
1382.67	84.6657619099
1384.04	84.8911924854
1385.42	85.0168086855
1386.83	85.1429817595
1388.25	85.2693404582
1389.63	85.3949566584
1391	85.5203872339
1392.46	85.6474884311
1393.93	85.774775253
1395.35	85.9011339517
1396.77	86.1274926503
1398.19	86.253851349
1399.56	86.3792819245
1401.03	86.5065687464
1402.4	86.6319993219
1403.82	86.8583580206
1405.28	86.9854592178
1406.7	87.1118179165
1408.12	87.2381766152
1409.49	88.0636071907
1410.96	88.2908940126
1412.38	88.4172527112
1413.8	88.5436114099
1415.17	88.7690419854
1416.63	88.8961431827
1418.01	89.0217593828
1419.47	89.14886058
1420.89	89.2752192787
1422.27	89.5008354789
1423.68	89.6270085529
1425.06	89.752624753
1426.48	89.8789834517
1427.85	90.0044140272
1429.22	90.1298446027
1430.64	90.2562033014
1432.06	90.3825620001
1433.53	90.509848822
1434.9	90.6352793975
1436.27	90.8607099729
1437.69	90.9870686716
1439.16	91.1143554935
1440.58	91.3407141922
1441.99	91.4668872662
1443.37	91.5925034664
1444.74	91.8179340419
1446.16	92.2442927406
1447.53	92.669723316
1448.95	92.7960820147
1450.37	92.9224407134
1451.79	93.0487994121
1453.21	93.2751581108
1454.63	93.4015168095
1456.05	93.5278755082
1457.47	93.6542342068
1458.89	93.8805929055
1460.31	94.0069516042
1461.77	94.1340528015
1463.19	94.3604115001
1464.61	94.4867701988
1465.98	94.6122007743
1467.36	94.8378169745
1468.77	94.9639900485
1470.19	95.0903487472
1471.57	95.2159649473
1472.99	95.442323646
1474.4	95.5684967201
1475.83	95.6950410434
1477.24	95.8212141174
1478.66	96.0475728161
1480.04	96.1731890162
1481.46	96.2995477149
1482.92	96.4266489122
1484.34	96.9530076109
1485.71	97.3784381863
1487.13	97.504796885
1488.55	97.7311555837
1489.92	97.8565861592
1491.3	97.9822023593
1492.67	98.1076329348
1494.09	98.3339916335
1495.51	98.4603503322
1496.93	98.5867090309
1498.3	98.8121396064
1499.72	98.9384983051
1501.09	99.1639288806
1502.51	99.2902875792
1503.93	99.4166462779
1505.35	99.6430049766
1506.72	99.7684355521
1508.19	99.895722374
1509.56	100.0211529495
1510.98	100.2475116482
1512.35	100.3729422237
1513.77	100.5993009224
1515.15	100.7249171225
1516.57	100.8512758212
1517.99	101.0776345199
1519.45	101.7047357171
1520.87	102.0310944158
1522.29	102.1574531145
1523.75	102.2845543117
1525.17	102.4109130104
1526.59	102.6372717091
1528.06	102.764558531
1529.43	102.8899891064
1530.8	103.0154196819
1532.22	103.2417783806
1533.64	103.3681370793
1535.06	103.594495778
1536.48	103.7208544767
1537.94	103.9479556739
1539.36	104.0743143726
1540.78	104.2006730713
1542.2	104.42703177
1543.62	104.5533904687
1545.04	104.6797491674
1546.46	104.906107866
1547.83	105.0315384415
1549.25	105.2578971402
1550.67	105.3842558389
1552.13	105.5113570361
1553.51	105.7369732363
1554.93	106.563331935
1556.35	106.6896906336
1557.72	106.8151212091
1559.09	107.0405517846
1560.56	107.1678386065
1561.98	107.2941973052
1563.4	107.5205560039
1564.81	107.6467290779
1566.23	107.7730877766
1567.7	108.0003745985
1569.07	108.125805174
1570.49	108.2521638727
1571.91	108.3785225714
1573.37	108.5056237686
1574.79	108.7319824673
1576.21	108.858341166
1577.63	108.9846998647
1579.05	109.1110585633
1580.42	109.3364891388
1581.89	109.4637759607
1583.31	109.5901346594
1584.68	109.8155652349
1586.1	109.9419239336
1587.52	110.0682826323
1588.89	110.2937132078
1590.36	111.1210000296
1591.82	111.2481012269
1593.2	111.373717427
1594.61	111.5998905011
1596.03	111.7262491997
1597.45	111.9526078984
1598.83	112.0782240986
1600.2	112.3036546741
1601.57	112.4290852495
1602.99	112.5554439482
1604.41	112.7818026469
1605.83	112.9081613456
1607.25	113.0345200443
1608.67	113.260878743
1610.04	113.3863093185
1611.46	113.5126680172
1612.83	113.6380985926
1614.21	113.7637147928
1615.63	113.9900734915
1617.05	114.1164321902
1618.42	114.2418627656
1619.84	114.3682214643
1621.26	114.594580163
1622.68	114.7209388617
1624.09	114.9471119357
1625.47	115.7727281359
1626.84	115.8981587114
1628.26	116.1245174101
1629.68	116.2508761087
1631.1	116.3772348074
1632.52	116.6035935061
1633.94	116.7299522048
1635.36	116.8563109035
1636.82	117.0834121007
1638.19	117.2088426762
1639.57	117.3344588764
1640.99	117.560817575
1642.36	117.6862481505
1643.73	117.811678726
1645.11	118.0372949262
1646.53	118.1636536248
1647.9	118.2890842003
1649.27	118.5145147758
1650.69	118.6408734745
1652.16	118.7681602964
1653.53	118.9935908719
1655.04	119.1216201923
1656.41	119.3470507678
1657.83	119.4734094665
1659.3	119.6006962884
1660.67	120.4261268639
1662.09	120.6524855626
1663.51	120.7788442612
1664.93	120.9052029599
1666.3	121.1306335354
1667.72	121.2569922341
1669.14	121.4833509328
1670.56	121.6097096315
1671.93	121.735140207
1673.35	121.9614989057
1674.77	122.0878576043
1676.23	122.3149588016
1677.65	122.4413175003
1679.07	122.667676199
1680.54	122.7949630208
1682	123.0220642181
1683.42	123.1484229168
1684.79	123.9738534923
1686.17	124.1994696924
1687.54	124.3249002679
1688.96	124.4512589666
1690.42	124.6783601638
1691.8	124.8039763639
1693.22	124.9303350626
1694.64	125.0566937613
1696.1	125.2837949585
1697.47	125.409225534
1698.94	125.5365123559
1700.31	125.7619429314
1701.73	125.8883016301
1703.2	126.015588452
1704.62	126.2419471507
1706.03	126.3681202247
1707.41	126.4937364248
1708.83	126.6200951235
1710.2	126.845525699
1711.62	126.9718843977
1713.04	127.0982430964
1714.41	127.3236736719
1715.83	127.4500323706
1717.3	127.6773191924
1718.67	127.9027497679
1720.09	128.6291084666
1721.46	128.8545390421
1722.88	128.9808977408
1724.3	129.1072564395
1725.76	129.3343576367
1727.14	129.4599738369
1728.56	129.6863325355
1729.98	129.8126912342
1731.35	129.9381218097
1732.77	130.1644805084
1734.19	130.2908392071
1735.61	130.5171979058
1737.03	130.6435566045
1738.4	130.86898718
1739.77	130.9944177555
1741.19	131.1207764541
1742.61	131.3471351528
1744.03	131.4734938515
1745.4	131.598924427
1746.78	131.8245406271
1748.15	131.9499712026
1749.57	132.1763299013
1751.03	132.3034310986
1752.5	132.8307179204
1753.87	133.3561484959
1755.29	133.4825071946
1756.71	133.7088658933
1758.08	133.8342964688
1759.46	134.0599126689
1760.87	134.186085743
1762.34	134.4133725649
1763.71	134.5388031403
1765.18	134.7660899622
1766.6	134.8924486609
1768.02	135.1188073596
1769.43	135.2449804336
1770.85	135.4713391323
1772.23	136.2969553325
1773.65	136.4233140311
1775.07	136.5496727298
1776.44	136.7751033053
1777.86	136.901462004
1779.28	137.1278207027
1780.7	137.2541794014
1782.07	137.3796099769
1783.53	137.6067111741
1784.91	137.7323273742
1786.33	137.8586860729
1787.79	138.0857872702
1789.21	138.2121459689
1790.58	138.4375765444
1792	138.563935243
1793.42	138.6902939417
1794.84	138.8166526404
1796.21	139.0420832159
1797.63	139.1684419146
1799.01	139.3940581147
1800.38	139.5194886902
1801.8	139.7458473889
1803.17	139.8712779644
1804.59	140.7976366631
1806.06	140.924923485
1807.43	141.1503540604
1808.85	141.3767127591
1810.27	141.5030714578
1811.69	141.7294301565
1813.11	141.9557888552
1814.52	142.0819619292
1815.94	142.2083206279
1817.36	142.4346793266
1818.74	142.6602955267
1820.16	142.7866542254
1821.57	143.0128272995
1822.99	143.2391859982
1824.41	143.7655446968
1825.83	144.2919033955
1827.25	144.4182620942
1828.67	144.6446207929
1830.04	144.7700513684
1831.46	144.9964100671
1832.93	145.123696889
1834.3	145.3491274645
1835.72	145.4754861631
1837.14	145.6018448618
1838.51	145.8272754373
1839.98	145.9545622592
1841.35	146.1799928347
1842.72	146.3054234102
1844.14	146.5317821089
1845.52	146.657398309
1846.93	146.783571383
1848.35	147.0099300817
1849.77	147.1362887804
1851.15	147.2619049806
1852.61	147.4890061778
1854.03	147.6153648765
1855.4	147.840795452
1856.82	148.5671541507
1858.24	148.8935128493
1859.66	149.119871548
1861.08	149.3462302467
1862.5	149.4725889454
1863.92	149.5989476441
1865.34	149.8253063428
1866.71	150.0507369183
1868.13	150.177095617
1869.55	150.4034543156
1871.01	150.5305555129
1872.39	150.756171713
1873.8	150.8823447871
1875.27	151.1096316089
1876.69	151.2359903076
1878.11	151.4623490063
1879.53	151.588707705
1880.85	151.8132101573
1882.27	151.939568856
1883.65	152.9651850561
1885.07	153.0915437548
1886.48	153.3177168288
1887.86	153.443333029
1889.28	153.6696917277
1890.7	153.7960504263
1892.12	154.022409125
1893.49	154.1478397005
1894.95	154.3749408978
1896.42	154.5022277196
1897.79	154.7276582951
1899.26	154.854945117
1900.63	155.0803756925
1902.05	155.2067343912
1903.47	155.4330930899
1904.93	155.5601942871
1906.4	155.787481109
1907.82	155.9138398077
1909.19	156.1392703832
1910.61	156.3656290819
1912.03	156.4919877805
1913.4	157.417418356
1914.82	157.6437770547
1916.24	157.8701357534
1917.61	157.9955663289
1919.03	158.2219250276
1920.45	158.3482837263
1921.82	158.5737143018
1923.2	158.6993305019
1924.62	158.9256892006
1926.04	159.1520478993
1927.45	159.2782209733
1928.87	160.104579672
1930.29	160.3309383707
1931.8	160.5589676911
1933.18	160.6845838913
1934.64	160.9116850885
1936.11	161.0389719104
1937.53	161.2653306091
1938.94	161.3915036831
1940.41	161.618790505
1941.83	161.7451492037
1943.29	161.9722504009
1944.71	162.0986090996
1946.18	162.3258959215
1947.6	162.4522546202
1948.97	162.6776851957
1950.39	162.8040438943
1951.76	162.9294744698
1953.18	163.1558331685
1954.6	163.3821918672
1956.02	163.6085505659
1957.39	163.7339811414
1958.81	164.7603398401
1960.23	164.9866985388
1961.6	165.1121291143
1963.07	165.3394159361
1964.49	165.5657746348
1965.91	165.6921333335
1967.33	165.9184920322
1968.7	166.6439226077
1970.12	166.7702813064
1971.54	166.9966400051
1973	167.2237412023
1974.38	167.3493574024
1975.79	167.5755304765
1977.17	167.7011466766
1978.63	167.9282478738
1980.01	168.153864074
1981.43	168.2802227727
1982.8	168.5056533482
1984.22	168.7320120468
1985.64	168.8583707455
1987.01	169.083801321
1988.47	169.3109025183
1989.89	169.4372612169
1991.27	169.5628774171
1992.64	169.7883079926
1994.06	169.9146666913
1995.48	170.1410253899
1996.85	170.3664559654
1998.27	170.4928146641
1999.69	171.4191733628
2001.11	171.5455320615
2002.48	171.770962637
2003.9	171.9973213357
2005.32	172.1236800344
2006.74	172.350038733
2008.11	172.5754693085
2009.58	172.8027561304
2011	172.9291148291
2012.42	173.1554735278
2013.79	173.7809041033
2015.25	174.2080053005
2016.72	174.3352921224
2018.14	174.5616508211
2019.56	174.6880095198
2020.93	174.9134400953
2022.35	175.1397987939
2023.77	175.2661574926
2025.19	175.4925161913
2026.65	175.6196173886
2028.03	175.8452335887
2029.4	176.0706641642
2030.77	176.1960947397
2032.19	176.4224534384
2033.56	176.6478840139
2034.98	176.7742427125
2036.4	177.0006014112
2037.82	177.1269601099
2039.19	177.3523906854
2040.61	177.5787493841
2042.08	177.806036206
2043.5	178.7323949047
2044.92	178.8587536033
2046.34	179.085112302
2047.76	179.3114710007
2049.22	179.538572198
2050.59	179.6640027734
2051.97	179.8896189736
2053.43	180.6167201708
2054.85	180.8430788695
2056.22	181.068509445
2057.69	181.1957962669
2059.11	181.4221549656
2060.53	181.6485136642
2061.95	181.7748723629
2063.36	182.001045437
2064.78	182.2274041357
2066.29	182.3554334561
2067.67	182.5810496562
2069.09	182.8074083549
2070.46	182.9328389304
2071.88	183.1591976291
2073.3	183.2855563278
2074.72	183.5119150265
2076.14	183.7382737252
2077.51	183.8637043006
2078.88	184.0891348761
2080.3	184.2154935748
2081.77	184.4427803967
2083.23	185.3698815939
2084.65	185.5962402926
2086.07	185.8225989913
2087.44	186.0480295668
2088.86	186.2743882655
2090.24	186.4000044656
2091.65	187.1261775397
2093.07	187.3525362384
2094.49	187.578894937
2095.87	187.8045111372
2097.24	187.9299417127
2098.66	188.1563004114
2100.08	188.28265911
2101.45	188.5080896855
2102.87	188.7344483842
2104.29	188.9608070829
2105.75	189.0879082801
2107.17	189.3142669788
2108.59	189.5406256775
2110.01	189.6669843762
2111.52	189.8950136966
2112.94	190.0213723953
2114.36	190.247731094
2115.82	190.4748322913
2117.24	190.6011909899
2118.66	190.8275496886
2120.08	191.0539083873
2121.46	191.9795245874
2122.92	192.2066257847
2124.29	192.4320563602
2125.67	192.5576725603
2127.13	192.7847737575
2128.55	193.0111324562
2129.97	193.7374911549
2131.34	193.8629217304
2132.85	194.0909510508
2134.27	194.2173097495
2135.74	194.4445965714
2137.16	194.5709552701
2138.58	194.7973139688
2139.95	194.9227445443
2141.37	195.149103243
2142.83	195.2762044402
2144.25	195.5025631389
2145.72	195.6298499608
2147.14	195.8562086594
2148.51	196.0816392349
2149.93	196.2079979336
2151.39	196.4350991309
2152.81	196.5614578296
2154.23	196.7878165282
2155.65	197.0141752269
2157.02	197.2396058024
2158.44	198.1659645011
2159.91	198.393251323
2161.33	198.6196100217
2162.7	198.7450405972
2164.07	198.9704711727
2165.49	199.1968298713
2166.96	199.9241166932
2168.38	200.1504753919
2169.79	200.276648466
2171.17	200.5022646661
2172.59	200.7286233648
2174.01	200.9549820635
2175.43	201.1813407621
2176.8	201.3067713376
2178.17	201.5322019131
2179.59	201.7585606118
2181.01	201.8849193105
2182.47	202.1120205077
2183.89	202.3383792064
2185.27	202.5639954066
2186.69	202.6903541052
2188.06	202.9157846807
2189.48	203.0421433794
2190.9	203.2685020781
2192.27	203.3939326536
2193.64	203.6193632291
2195.06	203.7457219278
2196.48	204.7720806265
2197.9	204.9984393252
2199.37	205.225726147
2200.79	205.4520848457
2202.2	205.6782579198
2203.67	206.4055447416
2205.09	206.5319034403
2206.46	206.7573340158
2207.88	206.9836927145
2209.3	207.1100514132
2210.67	207.3354819887
2212.05	207.5610981888
2213.47	207.6874568875
2214.88	207.9136299615
2216.3	208.0399886602
2217.81	208.2680179807
2219.23	208.4943766794
2220.65	208.720735378
2222.07	208.9470940767
2223.49	209.0734527754
2224.91	209.2998114741
2226.28	209.5252420496
2227.75	209.6525288715
2229.12	209.877959447
2230.54	210.0043181456
2231.96	210.6306768443
2233.33	211.2561074198
2234.71	211.38172362
2236.12	211.607896694
2237.54	211.8342553927
2238.92	212.0598715928
2240.38	212.7869727901
2241.76	213.0125889902
2243.17	213.1387620642
2244.55	213.3643782644
2246.01	213.5914794616
2247.43	213.7178381603
2248.8	213.9432687358
2250.22	214.1696274345
2251.64	214.3959861332
2253.02	214.5216023333
2254.48	214.7487035305
2255.85	214.974134106
2257.27	215.1004928047
2258.65	215.3261090048
2260.07	215.5524677035
2261.44	215.677898279
2262.95	215.9059275995
2264.41	216.0330287967
2265.83	216.2593874954
2267.3	216.4866743173
2268.72	217.213033016
2270.14	217.6393917146
2271.56	217.8657504133
2272.97	218.0919234874
2274.35	218.2175396875
2275.77	218.4438983862
2277.14	219.2693289617
2278.61	219.4966157836
2279.98	219.6220463591
2281.35	219.8474769345
2282.82	220.0747637564
2284.19	220.3001943319
2285.65	220.4272955292
2287.03	220.6529117293
2288.45	220.879270428
2289.82	221.1047010035
2291.24	221.2310597022
2292.66	221.4574184008
2294.08	221.6837770995
2295.5	221.9101357982
2296.92	222.1364944969
2298.33	222.3626675709
2299.75	222.4890262696
2301.17	222.7153849683
2302.59	222.941743667
2303.97	223.9673598671
2305.38	224.1935329412
2306.76	224.4191491413
2308.22	225.0462503386
2309.64	225.2726090372
2311.06	225.4989677359
2312.43	225.7243983114
2313.85	225.8507570101
2315.27	226.0771157088
2316.65	226.3027319089
2318.06	226.528904983
2319.44	226.6545211831
2320.86	226.8808798818
2322.32	227.107981079
2323.74	227.3343397777
2325.16	227.5606984764
2326.58	227.7870571751
2327.95	227.9124877506
2329.37	228.1388464493
2330.84	228.3661332711
2332.26	228.5924919698
2333.67	228.8186650439
2335.05	229.744281244
2336.47	229.9706399427
2337.89	230.1969986414
2339.3	230.4231717154
2340.68	230.5487879156
2342.1	231.2751466142
2343.52	231.5015053129
2344.89	231.6269358884
2346.31	231.8532945871
2347.77	232.0803957843
2349.24	232.3076826062
2350.66	232.5340413049
2352.03	232.7594718804
2353.45	232.9858305791
2354.87	233.2121892778
2356.24	233.4376198533
2357.66	233.663978552
2359.03	233.7894091274
2360.45	234.0157678261
2361.83	234.2413840263
2363.25	234.4677427249
2364.62	234.5931733004
2366.04	234.8195319991
2367.46	235.0458906978
2368.88	235.2722493965
2370.34	236.1993505937
2371.76	236.4257092924
2373.18	236.6520679911
2374.64	237.3791691884
2376.06	237.605527887
2377.44	237.8311440872
2378.86	238.0575027859
2380.23	238.2829333613
2381.65	238.50929206
2383.02	238.7347226355
2384.44	238.8610813342
2385.86	239.0874400329
2387.28	239.3137987316
2388.65	239.4392293071
2390.12	239.766516129
2391.58	239.8936173262
2393	240.1199760249
2394.42	240.3463347236
2395.84	240.5726934223
2397.35	240.8007227427
2398.72	241.0261533182
2400.14	241.1525120169
2401.56	242.1788707156
2402.98	242.5052294142
2404.4	242.7315881129
2405.82	243.3579468116
2407.19	243.5833773871
2408.56	243.7088079626
2409.98	243.9351666613
2411.4	244.16152536
2412.82	244.3878840587
2414.24	244.5142427573
2415.66	244.740601456
2417.08	244.9669601547
2418.54	245.1940613519
2419.96	245.4204200506
2421.38	245.6467787493
2422.76	245.8723949495
2424.13	246.0978255249
2425.55	246.3241842236
2426.97	246.5505429223
2428.39	246.676901621
2429.8	246.9030746951
2431.22	247.1294333937
2432.6	248.1550495939
2434.02	248.3814082926
2435.44	248.6077669912
2436.9	249.3348681885
2438.32	249.5612268872
2439.69	249.7866574627
2441.16	250.0139442845
2442.53	250.23937486
2443.95	250.4657335587
2445.37	250.6920922574
2446.74	250.9175228329
2448.12	251.043139033
2449.58	251.2702402303
2450.95	251.4956708058
2452.37	251.7220295044
2453.75	251.9476457046
2455.12	252.1730762801
2456.54	252.3994349788
2457.96	252.5257936774
2459.38	252.7521523761
2460.75	252.9775829516
2462.17	253.2039416503
2463.59	254.130300349
2465.01	254.4566590477
2466.43	254.6830177464
2467.84	255.3091908204
2469.26	255.5355495191
2470.64	255.7611657192
2472.01	255.9865962947
2473.38	256.2120268702
2474.8	256.4383855689
2476.22	256.6647442676
2477.64	256.8911029663
2479.06	257.117461665
2480.48	257.3438203636
2481.9	257.5701790623
2483.32	257.796537761
2484.78	258.0236389583
2486.16	258.2492551584
2487.53	258.4746857339
2488.95	258.7010444326
2490.37	258.9274031313
2491.79	259.1537618299
2493.16	259.9791924054
2494.58	260.3055511041
2496	260.6319098028
2497.42	261.2582685015
2498.84	261.4846272002
2500.26	261.7109858989
2501.68	261.9373445975
2503.09	262.1635176716
2504.51	262.3898763703
2505.93	262.616235069
2507.35	262.8425937676
2508.72	263.0680243431
2510.1	263.1936405433
2511.52	263.419999242
2512.89	263.6454298175
2514.4	263.8734591379
2515.82	264.0998178366
2517.19	264.3252484121
2518.57	264.5508646122
2520.03	264.7779658094
2521.45	265.0043245081
2522.87	266.0306832068
2524.29	266.2570419055
2525.71	266.9834006042
2527.13	267.2097593029
2528.55	267.4361180016
2529.96	267.6622910756
2531.38	267.8886497743
2532.8	268.015008473
2534.27	268.2422952948
2535.69	268.4686539935
2537.11	268.6950126922
2538.48	268.8204432677
2539.85	269.0458738432
2541.27	269.2722325419
2542.69	269.4985912406
2544.16	269.7258780625
2545.57	269.9520511365
2546.95	270.0776673366
2548.41	270.4047685339
2549.79	270.530384734
2551.21	270.7567434327
2552.62	271.8829165067
2554.04	272.2092752054
2555.42	272.8348914056
2556.79	272.9603219811
2558.21	273.1866806797
2559.63	273.4130393784
2561	273.6384699539
2562.47	273.8657567758
2563.93	274.092857973
2565.3	274.3182885485
2566.72	274.5446472472
2568.14	274.7710059459
2569.56	274.9973646446
2570.98	275.2237233433
2572.45	275.4510101652
2573.82	275.6764407406
2575.24	275.9027994393
2576.61	276.1282300148
2578.03	276.3545887135
2579.45	276.5809474122
2580.87	277.5073061109
2582.24	277.7327366864
2583.66	277.9590953851
2585.08	278.6854540837
2586.5	278.9118127824
2587.92	279.1381714811
2589.34	279.3645301798
2590.8	279.591631377
2592.22	279.8179900757
2593.59	280.0434206512
2595.01	280.2697793499
2596.43	280.4961380486
2597.81	280.7217542487
2599.27	280.948855446
2600.69	281.1752141447
2602.06	281.4006447201
2603.53	281.627931542
2604.9	281.8533621175
2606.32	282.0797208162
2607.74	282.3060795149
2609.11	282.4315100904
2610.58	282.6587969123
2612	283.6851556109
2613.46	283.9122568082
2614.83	284.1376873837
2616.21	284.8633035838
2617.63	285.0896622825
2619.05	285.2160209812
2620.42	285.4414515567
2621.79	285.6668821322
2623.17	285.8924983323
2624.63	286.1195995295
2626.05	286.3459582282
2627.47	286.5723169269
2628.84	286.7977475024
2630.26	287.0241062011
2631.68	287.2504648998
2633.05	287.4758954753
2634.47	287.702254174
2635.94	287.9295409958
2637.36	288.1558996945
2638.78	288.2822583932
2640.19	288.6084314673
2641.57	289.5340476674
2642.99	289.7604063661
2644.36	290.5858369416
2645.73	290.8112675171
2647.15	291.0376262157
2648.57	291.2639849144
2649.99	291.4903436131
2651.36	291.6157741886
2652.78	291.8421328873
2654.2	292.068491586
2655.67	292.2957784079
2657.04	292.5212089833
2658.55	292.6492383038
2659.92	292.9746688793
2661.39	293.1019557012
2662.76	293.3273862766
2664.27	293.5554155971
2665.65	293.7810317972
2667.07	294.0073904959
2668.44	294.2328210714
2669.9	294.4599222686
2671.32	295.4862809673
2672.7	295.7118971674
2674.21	295.9399264879
2675.63	296.6662851866
2677.04	296.6924582606
2678.46	297.0188169593
2679.88	297.345175658
2681.35	297.5724624799
2682.81	297.7995636771
2684.32	298.1275929975
2685.79	298.3548798194
2687.25	298.5819810167
2688.81	298.8109384603
2690.32	299.1389677807
2691.92	299.3686677229
2693.43	299.5966970433
2694.99	299.825654487
2696.55	300.1546119306
2698.06	300.382641251
2699.66	301.4123411932
2701.17	301.6403705136
2702.72	302.3691423326
2704.28	302.5980997762
2705.84	302.9270572199
2707.39	303.1558290389
2708.9	303.3838583593
2710.46	303.6128158029
2711.97	303.9408451234
2713.57	304.1705450655
2715.13	304.3995025092
2716.64	304.6275318296
2718.2	304.8564892732
2719.71	305.1845185937
2721.26	305.4132904126
2722.82	305.6422478563
2724.38	305.8712052999
2725.93	306.0999771189
2727.49	307.2289345625
2729.05	307.4578920061
2730.56	307.6859213266
2732.11	308.4146931456
2733.67	308.6436505892
2735.18	308.8716799096
2736.74	309.1006373533
2738.29	309.3294091722
2739.8	309.5574384927
2741.36	309.7863959363
2742.92	310.0153533799
2744.47	310.2441251989
2746.12	310.5747532643
2747.59	310.8020400862
2749.1	311.0300694066
2750.65	311.3588412256
2752.21	311.5877986692
2753.77	311.8167561128
2755.28	312.7447854333
2756.83	313.0735572523
2758.39	313.4025146959
2759.99	314.1322146381
2761.5	314.3602439585
2763.06	314.5892014021
2764.61	314.8179732211
2766.13	315.1461881662
2767.73	315.3758881084
2769.19	315.6029893056
2770.75	315.9319467492
2772.35	316.1616466914
2773.86	316.4896760119
2775.37	316.7177053323
2776.97	316.9474052745
2778.53	317.2763627181
2780.04	317.5043920385
2781.64	317.7340919807
2783.15	318.1621213011
2784.66	318.9901506216
2786.27	319.3200361884
2787.78	320.0480655088
2789.33	320.2768373278
2790.89	320.6057947715
2792.4	320.8338240919
2793.96	321.0627815355
2795.51	321.3915533545
2797.07	321.6205107981
2798.67	321.8502107403
2800.23	322.1791681839
2801.74	322.4071975044
2803.3	322.636154948
2804.81	322.8641842684
2806.36	323.0929560874
2807.87	323.3209854078
2809.48	323.5508709747
2810.99	323.7789002951
2812.54	324.8076721141
2814.05	325.1357014345
2815.66	325.9655870013
2817.17	326.1936163218
2818.68	326.5216456422
2820.23	326.7504174612
2821.84	326.980303028
2823.39	327.309074847
2824.9	327.5371041674
2826.46	327.7660616111
2828.01	327.9948334301
2829.57	328.3237908737
2831.13	328.5527483173
2832.64	328.7807776377
2834.19	329.1095494567
2835.75	329.3385069004
2837.31	329.567464344
2838.82	329.7954936644
[truncated: 412 more rows]
