# Supplementary material for: Indentation of a floating elastic sheet: geometry versus applied tension
Source: Proc Math Phys Eng Sci. 2017 Oct 11;473(2206):20170335. doi: 10.1098/rspa.2017.0335 (PMC5666232; doi:10.1098/rspa.2017.0335)
Supplement: Raw experimental and numerical data [file rspa20170335supp1.zip › DataFiles/figure2-3/Pink_H90um.txt]

0	0
1.37	0.0316395068
2.79	0.0644337402
4.21	0.0972279735
5.63	0.1300222069
7.05	0.1628164402
8.47	0.1956106736
9.84	0.2272501804
11.26	0.2600444137
12.73	0.2939933736
14.19	0.3277113882
15.57	0.3595818403
16.98	0.3921451284
18.4	0.4162211764
19.78	0.4402972245
21.15	0.4884493207
22.57	0.571243554
23.99	0.6540377874
25.36	0.6856772942
26.78	0.7184715275
28.2	0.7512657609
29.62	0.7840599942
31.04	0.8168542276
32.46	0.8496484609
33.83	0.8812879678
35.3	0.9152369276
36.76	0.9489549422
38.13	1.080594449
39.55	1.1133886824
41.02	1.1473376423
42.44	1.1801318756
43.81	1.2117713824
45.23	1.2445656158
46.6	1.1762051226
47.98	1.2080755747
49.39	1.1406388628
50.86	1.1745878227
52.23	1.1062273295
53.65	1.1390215628
55.07	1.1718157962
56.44	1.203455303
57.82	1.2353257551
59.33	1.2701984962
60.7	1.4018380031
62.07	1.4334775099
63.45	1.465347962
64.87	1.4981421954
66.29	1.5309364287
67.7	1.5634997168
69.08	1.5953701689
70.5	1.6281644022
71.87	1.7598039091
73.24	1.7914434159
74.66	1.9242376492
76.08	2.0570318826
77.5	2.0898261159
78.97	2.2237750758
80.43	2.3574930904
81.85	2.3902873237
83.27	2.4230815571
84.64	2.4547210639
86.06	2.4875152973
87.43	2.6191548041
88.85	2.6519490374
90.23	2.6838194896
91.6	2.7154589964
93.02	2.7482532297
94.39	2.7798927366
95.86	2.8138416964
97.28	2.7466359298
98.74	2.7803539444
100.11	2.7119934512
101.53	2.7447876845
102.95	2.7775819179
104.37	2.8103761512
105.79	2.8431703846
107.26	2.8771193445
108.67	2.9096826325
110.05	2.9415530846
111.42	2.9731925915
112.84	3.0059868248
114.26	3.0387810582
115.68	3.1715752915
117.05	3.2032147983
118.47	3.2360090317
119.84	3.3676485385
121.22	3.3995189906
122.68	3.5332370052
124.15	3.5671859651
125.57	3.6999801984
126.99	3.7327744318
128.36	3.8644139386
129.73	3.8960534454
131.11	3.9279238976
132.52	4.0604871856
133.94	4.093281419
135.36	4.1260756523
136.74	4.1579461044
138.15	4.0905093925
139.57	4.1233036258
140.99	4.0560978592
142.41	4.0888920925
143.83	4.1216863259
145.21	4.153556778
146.62	4.1861200661
148	4.3179905182
149.42	4.3507847515
150.79	4.4824242584
152.26	4.5163732182
153.67	4.5489365063
155.05	4.5808069584
156.47	4.6136011918
157.89	4.6463954251
159.26	4.7780349319
160.68	4.8108291653
162.1	4.8436233986
163.56	4.8773414132
164.94	4.9092118653
166.4	4.9429298799
167.87	4.9768788398
169.24	5.0085183466
170.66	5.04131258
172.08	5.0741068133
173.5	5.1069010467
174.87	5.1385405535
176.33	5.1722585681
177.71	5.2041290202
179.13	5.2369232535
180.55	5.2697174869
181.92	5.3013569937
183.34	5.3341512271
184.76	5.3669454604
186.18	5.4997396938
187.59	5.5323029818
189.06	5.5662519417
190.43	5.6978914485
191.81	5.7297619006
193.23	5.862556134
194.64	5.895119422
196.02	6.0269898742
197.48	6.0607078887
198.86	6.1925783409
200.23	6.2242178477
201.65	6.257012081
203.02	6.3886515879
204.44	6.4214458212
205.86	6.4542400546
207.28	6.5870342879
208.65	6.6186737947
210.07	6.6514680281
211.49	6.6842622614
212.91	6.8170564948
214.33	6.8498507281
215.75	6.8826449615
217.17	6.9154391948
218.59	6.9482334282
220	6.9807967162
221.38	7.0126671684
222.8	7.0454614017
224.17	7.0771009085
225.59	7.1098951419
227.01	7.1426893752
228.43	7.1754836086
229.8	7.2071231154
231.27	7.2410720753
232.68	7.3736353633
234.06	7.4055058154
235.48	7.4383000488
236.9	7.4710942821
238.31	7.5036575702
239.73	7.5364518035
241.11	7.5683222557
242.53	7.601116489
243.9	7.6327559958
245.32	7.6655502292
246.69	7.697189736
248.07	7.7290601882
249.48	7.7616234762
250.99	7.7964962173
252.41	7.8292904506
253.83	7.962084684
255.25	7.9948789173
256.67	8.0276731507
258.09	8.060467384
259.46	8.0921068909
260.88	8.2249011242
262.35	8.2588500841
263.72	8.2904895909
265.14	8.3232838243
266.56	8.4560780576
267.93	8.4877175644
269.31	8.6195880166
270.72	8.6521513046
272.14	8.684945538
273.56	8.8177397713
274.98	8.8505340047
276.4	8.983328238
277.77	9.0149677448
279.19	9.1477619782
280.61	9.2805562115
282.03	9.3133504449
283.45	9.4461446782
284.87	9.4789389116
286.24	9.6105784184
287.66	9.6433726518
289.08	9.6761668851
290.5	9.8089611185
291.87	10.1406006253
293.29	10.1733948586
294.76	10.2073438185
296.18	10.2401380519
297.64	10.1738560664
299.01	10.2054955733
300.43	10.2382898066
301.81	10.2701602587
303.18	10.3017997656
304.6	10.3345939989
305.97	10.3662335057
307.35	10.3981039579
308.76	10.4306672459
310.18	10.4634614793
311.6	10.4962557126
312.98	10.6281261647
314.35	10.6597656716
315.77	10.7925599049
317.19	10.8253541383
318.65	10.8590721528
320.07	10.9918663862
321.44	11.123505893
322.82	11.1553763451
324.24	11.2881705785
325.66	11.3209648118
327.08	11.3537590452
328.45	11.485398552
329.82	11.5170380588
331.24	11.6498322922
332.66	11.6826265255
334.03	11.7142660324
335.41	11.8461364845
336.78	11.8777759913
338.2	12.0105702247
339.62	12.043364458
341.08	12.0770824726
342.55	12.2110314325
343.97	12.2438256658
345.34	12.2754651726
346.76	12.308259406
348.18	12.4410536393
349.6	12.4738478727
350.97	12.5054873795
352.34	12.6371268863
353.76	12.6699211197
355.18	12.702715353
356.6	12.8355095864
358.02	12.8683038197
359.39	12.8999433266
360.81	13.0327375599
362.23	13.0655317933
363.65	13.1983260266
365.02	13.2299655334
366.4	13.2618359856
367.82	13.3946302189
369.24	13.4274244523
370.61	13.4590639591
372.03	13.5918581924
373.4	13.6234976993
374.82	13.6562919326
376.24	13.789086166
377.66	13.8218803993
379.03	13.8535199061
380.45	13.9863141395
381.82	14.0179536463
383.24	14.1507478797
384.71	14.1846968395
386.08	14.2163363464
387.5	14.3491305797
388.87	14.3807700865
390.25	14.5126405387
391.67	14.545434772
393.08	14.5779980601
394.5	14.7107922934
395.92	14.7435865268
397.34	14.8763807601
398.72	14.9082512122
400.13	15.0408145003
401.55	15.0736087336
402.93	15.1054791858
404.3	15.2371186926
405.76	15.2708367072
407.23	15.304785667
408.65	15.3375799004
410.02	15.4692194072
411.44	15.5020136406
412.81	15.5336531474
414.23	15.5664473807
415.61	15.5983178329
417.03	15.7311120662
418.44	15.7636753543
419.82	15.7955458064
421.24	15.9283400397
422.66	15.9611342731
424.03	15.9927737799
425.49	16.0264917945
426.87	16.1583622466
428.24	16.1900017534
429.71	16.3239507133
431.08	16.3555902201
432.5	16.4883844535
433.87	16.5200239603
435.29	16.6528181937
436.71	16.785612427
438.08	16.8172519338
439.5	17.2500461672
440.92	17.3828404005
442.39	17.5167893604
443.85	17.550507375
445.22	17.6821468818
446.64	17.7149411152
448.06	17.8477353485
449.48	17.8805295819
450.85	17.9121690887
452.32	17.9461180486
453.74	18.0789122819
455.11	18.1105517887
456.53	18.1433460221
457.95	18.2761402554
459.41	18.30985827
460.79	18.4417287221
462.21	18.4745229555
463.63	18.5073171888
465.05	18.6401114222
466.46	18.7726747102
467.84	18.9045451623
469.26	18.9373393957
470.63	19.0689789025
472	19.1006184093
473.47	19.1345673692
474.89	19.2673616026
476.31	19.3001558359
477.73	19.3329500693
479.1	19.3645895761
480.47	19.3962290829
481.89	19.5290233163
483.31	19.5618175496
484.68	19.5934570564
486.1	19.6262512898
487.52	19.6590455231
488.94	19.6918397565
490.36	19.8246339898
491.78	19.8574282232
493.2	19.9902224565
494.62	20.1230166899
495.99	20.2546561967
497.41	20.2874504301
498.87	20.4211684446
500.29	20.553962678
501.67	20.8858331301
503.04	20.9174726369
504.41	21.0491121438
505.83	21.0819063771
507.21	21.1137768292
508.62	21.2463401173
510	21.3782105694
511.37	21.4098500762
512.79	21.5426443096
514.21	21.6754385429
515.63	21.7082327763
517.05	21.8410270096
518.47	21.873821243
519.89	22.0066154763
521.26	22.1382549832
522.63	22.16989449
524.05	22.2026887233
525.47	22.3354829567
526.89	22.36827719
528.26	22.3999166969
529.64	22.531787149
531.05	22.664350437
532.47	22.7971446704
533.89	22.8299389037
535.27	22.9618093559
536.73	22.9955273704
538.2	23.0294763303
539.57	23.0611158371
540.99	23.0939100705
542.41	23.2267043038
543.78	23.2583438107
545.25	23.3922927705
546.62	23.4239322774
548.08	23.5576502919
549.5	23.6904445253
550.92	23.8232387586
552.29	23.9548782655
553.71	23.9876724988
555.09	24.1195429509
556.55	24.2532609655
557.97	24.2860551989
559.44	24.3200041587
560.81	24.4516436656
562.18	24.4832831724
563.6	24.5160774057
565.02	24.6488716391
566.44	24.6816658724
567.86	24.8144601058
569.28	24.8472543391
570.65	25.378893846
572.07	25.4116880793
573.44	25.5433275861
574.91	25.577276546
576.28	25.6089160528
577.75	25.6428650127
579.17	25.6756592461
580.58	25.7082225341
582	25.8410167675
583.38	25.9728872196
584.75	26.1045267264
586.22	26.3384756863
587.63	26.4710389743
589.05	26.6038332077
590.47	26.736627441
591.94	26.7705764009
593.36	26.9033706343
594.78	26.9361648676
596.15	27.0678043744
597.52	27.0994438813
598.94	27.2322381146
600.41	27.2661870745
601.78	27.3978265813
603.24	27.5315445959
604.66	27.5643388292
606.13	27.6982877891
607.5	27.7299272959
608.92	27.7627215293
610.29	27.8943610361
611.71	27.9271552695
613.09	28.0590257216
614.51	28.0918199549
615.88	28.2234594618
617.34	28.2571774763
618.72	28.2890479285
620.14	28.4218421618
621.51	28.4534816686
622.97	28.5871996832
624.35	28.6190701353
625.81	28.7527881499
627.23	28.7855823833
628.7	28.9195313431
630.11	28.9520946312
631.49	29.0839650833
632.95	29.2176830979
634.37	29.2504773312
635.75	29.3823477834
637.16	29.5149110714
638.54	29.5467815235
639.96	29.8795757569
641.38	30.2123699902
642.79	30.3449332783
644.26	30.4788822381
645.68	30.6116764715
647.1	30.6444707048
648.52	30.7772649382
649.89	30.808904445
651.26	30.9405439518
652.68	30.9733381852
654.1	31.1061324185
655.52	31.2389266519
656.94	31.2717208852
658.31	31.4033603921
659.73	31.5361546254
661.15	31.6689488588
662.52	31.7005883656
663.94	31.8333825989
665.41	31.9673315588
666.78	31.9989710656
668.25	32.1329200255
669.67	32.1657142589
671.08	32.2982775469
672.5	32.4310717803
673.88	32.5629422324
675.25	32.6945817392
676.62	32.826221246
678.04	32.8590154794
679.46	32.9918097127
680.88	33.0246039461
682.3	33.1573981794
683.72	33.1901924128
685.09	33.3218319196
686.51	33.454626153
687.93	33.4874203863
689.4	33.5213693462
690.77	33.653008853
692.19	33.6858030864
693.61	33.8185973197
694.98	33.9502368265
696.4	34.0830310599
697.77	34.2146705667
699.15	35.1465410188
700.56	35.2791043069
701.98	35.5118985402
703.4	35.6446927736
704.82	35.6774870069
706.2	35.8093574591
707.66	35.9430754736
709.08	36.075869707
710.5	36.2086639403
711.87	36.3403034472
713.29	36.3730976805
714.66	36.5047371873
716.08	36.5375314207
717.5	36.570325654
718.92	36.7031198874
720.29	36.7347593942
721.71	36.8675536276
723.13	37.0003478609
724.55	37.1331420943
725.97	37.1659363276
727.34	37.2975758344
728.76	37.4303700678
730.18	37.5631643011
731.65	37.697113261
733.07	37.8299074944
734.44	37.9615470012
735.81	38.093186508
737.23	38.2259807414
738.6	38.3576202482
740.02	38.4904144815
741.4	38.6222849337
742.82	39.055079167
744.19	39.0867186738
745.61	39.2195129072
746.98	39.351152414
748.4	39.6839466474
749.82	39.8167408807
751.19	39.9483803875
752.66	39.9823293474
754.08	40.1151235808
755.5	40.1479178141
756.96	40.2816358287
758.33	40.3132753355
759.71	40.4451457876
761.13	40.577940021
762.55	40.7107342543
763.96	40.8432975424
765.34	40.9751679945
766.8	41.1088860091
768.18	41.2407564612
769.55	41.372395968
770.97	41.5051902014
772.34	41.5368297082
773.81	41.5707786681
775.23	41.7035729014
776.6	41.7352124083
778.06	41.8689304228
779.44	41.900800875
780.81	42.0324403818
782.23	42.0652346151
783.65	42.1980288485
785.07	42.2308230818
786.44	42.2624625887
787.86	42.295256822
789.28	42.3280510554
790.7	42.2608452887
792.07	42.2924847955
793.49	42.3252790289
794.91	42.3580732622
796.28	42.4897127691
797.66	43.4215832212
799.12	43.6553012358
800.54	43.7880954691
801.96	43.8208897025
803.33	43.9525292093
804.71	44.1843996614
806.12	44.3169629495
807.54	44.5497571828
809.01	44.6837061427
810.43	44.816500376
811.8	44.9481398829
813.17	45.0797793897
814.59	45.112573623
816.01	45.3453678564
817.43	45.4781620897
818.81	45.6100325419
820.22	45.6425958299
821.64	45.7753900633
823.02	45.9072605154
824.48	46.04097853
825.9	46.0737727633
827.27	46.2054122701
828.69	46.2382065035
830.11	46.2710007368
831.49	46.402871189
832.9	46.435434477
834.37	46.5693834369
835.79	46.7021776702
837.21	46.8349719036
838.63	46.8677661369
840.05	47.0005603703
841.46	47.1331236583
842.88	47.1659178917
844.3	47.298712125
845.77	47.3326610849
847.14	47.4643005917
848.51	47.5959400985
849.93	47.7287343319
851.4	48.3626832918
852.82	48.6954775251
854.24	48.7282717585
855.65	48.7608350465
857.07	48.7936292799
858.45	48.825499732
859.87	48.9582939654
861.29	49.1910881987
862.75	49.4248062133
864.12	49.5564457201
865.54	49.5892399534
866.92	49.7211104056
868.29	49.7527499124
869.75	49.986467927
871.13	50.1183383791
872.55	50.2511326124
873.97	50.3839268458
875.38	50.5164901338
876.8	50.7492843672
878.22	50.8820786005
879.64	51.0148728339
881.02	51.146743286
882.39	51.1783827928
883.85	51.3121008074
885.27	51.4448950408
886.69	51.4776892741
888.11	51.6104835075
889.53	51.7432777408
890.95	51.8760719742
892.37	52.9088662075
893.79	52.8416604409
895.16	52.9732999477
896.62	53.1070179623
898.04	53.2398121956
899.42	53.3716826477
900.79	53.6033221546
902.21	53.7361163879
903.58	53.8677558947
905.05	54.0017048546
906.47	54.134499088
907.89	54.2672933213
909.3	54.2998566094
910.72	54.4326508427
912.14	54.5654450761
913.52	54.6973155282
914.94	54.8301097615
916.31	54.9617492684
917.68	55.0933887752
919.15	55.2273377351
920.52	55.3589772419
921.94	55.4917714752
923.31	55.5234109821
924.78	55.6573599419
926.15	55.7889994488
927.62	55.9229484086
928.99	56.0545879155
930.36	56.0862274223
931.78	56.1190216556
933.2	56.251815889
934.62	56.2846101223
935.99	56.3162496292
937.41	56.4490438625
938.83	56.4818380959
940.25	56.5146323292
941.67	56.6474265626
943.04	56.7790660694
944.46	57.9118603027
945.88	58.0446545361
947.3	58.2774487694
948.72	58.3102430028
950.14	58.3430372361
951.56	58.2758314695
952.98	58.2086257028
954.44	58.2423437174
955.81	58.2739832242
957.23	58.5067774576
958.61	58.7386479097
960.03	58.9714421431
961.44	59.2040054311
962.82	59.4358758832
964.24	59.6686701166
965.66	59.9014643499
967.03	60.0331038568
968.54	60.2679765979
969.91	60.3996161047
971.33	60.532410338
972.84	60.6672830791
974.26	60.8000773125
975.68	60.9328715458
977.05	61.2645110527
978.47	61.497305286
979.85	61.6291757381
981.27	61.7619699715
982.64	62.1936094783
984.1	62.3273274929
985.52	62.4601217262
986.94	62.5929159596
988.36	62.7257101929
989.78	62.8585044263
991.2	62.9912986596
992.62	63.124092893
994.08	63.2578109076
995.5	63.3906051409
996.88	63.522475593
998.29	63.6550388811
999.71	63.7878331144
1001.13	63.9206273478
1002.55	64.0534215811
1003.92	64.0850610879
1005.34	64.2178553213
1006.76	64.2506495546
1008.09	64.3813652803
1009.56	64.5153142401
1010.97	64.6478775282
1012.35	64.7797479803
1013.77	64.9125422137
1015.19	65.045336447
1016.6	65.177899735
1018.02	65.3106939684
1019.4	65.5425644205
1020.77	66.3742039274
1022.19	66.5069981607
1023.61	66.6397923941
1025.03	66.5725866274
1026.45	66.6053808608
1027.82	66.6370203676
1029.24	66.7698146009
1030.61	66.9014541077
1032.03	67.1342483411
1033.5	67.268197301
1034.92	67.4009915343
1036.29	67.5326310411
1037.71	67.6654252745
1039.17	67.8991432891
1040.59	68.0319375224
1041.96	68.2635770292
1043.43	68.3975259891
1044.85	68.5303202225
1046.22	68.6619597293
1047.6	68.8938301814
1049.01	69.0263934695
1050.43	69.2591877028
1051.85	69.3919819362
1053.32	69.525930896
1054.74	69.6587251294
1056.16	70.0915193627
1057.53	70.2231588696
1058.95	70.3559531029
1060.32	70.7875926097
1061.74	70.9203868431
1063.16	71.0531810764
1064.53	71.1848205833
1065.91	71.2166910354
1067.32	71.2492543234
1068.74	71.4820485568
1070.16	71.8148427901
1071.54	71.9467132423
1072.96	71.9795074756
1074.33	72.0111469824
1075.79	72.044864997
1077.21	72.0776592304
1078.63	72.1104534637
1080.1	72.1444024236
1081.52	72.2771966569
1082.93	72.509759945
1084.35	72.7425541783
1085.77	72.8753484117
1087.19	73.108142645
1088.61	73.2409368784
1090.17	73.476964346
1091.68	73.6118370871
1093.19	73.7467098282
1094.79	73.8836610771
1096.35	74.1196885447
1097.86	74.4545612858
1099.41	75.0903578081
1100.97	75.2263852757
1102.48	75.2612580168
1104.04	75.1972854844
1105.59	75.2330820068
1107.15	75.4691094744
1108.71	75.805136942
1110.22	76.1400096831
1111.82	76.376960932
1113.33	76.511833673
1114.89	76.6478611407
1116.44	76.883657663
1117.95	77.0185304041
1119.51	77.1545578717
1121.11	77.2915091206
1122.62	77.4263818617
1124.13	77.5612546028
1125.74	77.6984367969
1127.25	77.933309538
1128.8	78.1691060603
1130.36	78.4051335279
1131.87	78.540006269
1133.43	78.7760337367
1134.98	79.111830259
1136.54	79.6478577266
1138.05	79.7827304677
1139.65	79.9196817166
1141.16	80.1545544577
1142.72	80.3905819253
1144.28	80.5266093929
1145.83	80.6624059152
1147.34	80.7972786563
1148.9	81.0333061239
1150.46	81.2693335916
1151.97	81.3042063327
1153.57	81.3411575815
1155.08	81.3760303226
1156.64	81.5120577902
1158.19	81.6478543125
1159.75	81.7838817802
1161.31	81.8199092478
1162.82	81.9547819889
1164.37	82.1905785112
1165.97	82.3275297601
1167.49	82.5626334465
1169	83.6975061876
1170.55	84.0333027099
1172.15	84.2702539587
1173.66	84.4051266998
1175.22	85.1411541674
1176.73	85.3760269085
1178.29	85.5120543762
1179.84	85.6478508985
1181.4	85.7838783661
1182.96	86.0199058337
1184.51	86.1557023561
1186.02	86.2905750971
1187.58	86.4266025648
1189.18	86.5635538136
1190.69	86.6984265547
1192.2	86.9332992958
1193.81	87.07048149
1195.32	87.2053542311
1196.87	87.2411507534
1198.43	87.277178221
1199.99	87.3132056886
1201.54	87.3490022109
1203.05	87.283874952
1204.61	87.3199024197
1206.17	87.3559298873
1207.68	87.4908026284
1209.28	89.2277538772
1210.79	89.3626266183
1212.35	89.498654086
1213.9	89.5344506083
1215.41	89.6693233494
1216.97	89.605350817
1218.53	89.7413782846
1220.04	89.9762510257
1221.64	90.3132022746
1223.19	90.6489987969
1224.71	90.8841024833
1226.26	91.0198990056
1227.77	91.1547717467
1229.33	91.2907992143
1230.93	91.4277504632
1232.44	91.5626232043
1233.95	91.7974959454
1235.51	92.033523413
1237.11	92.2704746618
1238.62	92.4053474029
1240.18	92.5413748706
1241.69	92.6762476117
1243.29	92.8131988605
1244.85	93.8492263281
1246.36	93.9840990692
1247.91	94.1198955915
1249.47	94.3559230592
1251.03	94.5919505268
1252.54	94.7268232679
1254.09	94.7626197902
1255.6	94.7974925313
1257.16	94.9335199989
1258.76	95.1704712478
1260.27	95.3053439889
1261.83	95.4413714565
1263.39	95.5773989241
1264.9	95.7122716652
1266.5	95.8492229141
1268.01	96.0840956552
1269.57	96.3201231228
1271.08	96.5549958639
1272.68	96.6919471127
1274.24	96.8279745804
1275.75	96.9628473215
1277.3	97.0986438438
1278.86	97.3346713114
1280.42	98.070698779
1281.93	98.3055715201
1283.48	98.6413680424
1285.04	98.9773955101
1286.6	99.1134229777
1288.11	99.2482957188
1289.66	99.4840922411
1291.22	99.7201197087
1292.73	99.8549924498
1294.29	99.9910199174
1295.84	100.1268164398
1297.4	100.2628439074
1298.95	100.3986404297
1300.51	100.5346678973
1302.07	100.670695365
1303.58	100.9055681061
1305.13	101.1413646284
1306.69	101.377392096
1308.2	101.6122648371
1309.8	102.5492160859
1311.31	102.784088827
1312.92	102.9212710212
1314.43	102.9561437623
1315.94	102.9910165034
1317.54	103.2279677522
1319.05	103.3628404933
1320.61	103.398867961
1322.16	103.5346644833
1323.72	103.7706919509
1325.28	104.0067194185
1326.83	104.3425159408
1328.34	104.5773886819
1329.95	104.8145708761
1331.46	105.0494436172
1333.01	105.2852401395
1334.52	105.4201128806
1336.03	106.6549856217
1337.64	106.8921678158
1339.19	106.9279643382
1340.7	106.9628370793
1342.26	106.9988645469
1343.86	107.2358157957
1345.37	107.5706885368
1346.93	107.7067160045
1348.44	107.8415887456
1350	107.9776162132
1351.55	108.1134127355
1353.11	108.3494402031
1354.66	108.4852367254
1356.22	108.7212641931
1357.78	108.9572916607
1359.29	109.1921644018
1360.84	109.4279609241
1362.4	109.6639883917
1363.91	109.7988611328
1365.47	110.0348886004
1367.02	110.3706851228
1368.53	110.6055578639
1370.09	111.1415853315
1371.65	111.3776127991
1373.25	111.514564048
1374.81	111.7505915156
1376.32	111.9854642567
1377.87	112.121260779
1379.43	112.3572882466
1380.94	112.4921609877
1382.5	112.6281884553
1384.01	112.7630611964
1385.56	112.8988577188
1387.17	113.0360399129
1388.72	113.2718364352
1390.23	113.4067091763
1391.79	113.542736644
1393.3	113.7776093851
1394.86	114.0136368527
1396.41	114.149433375
1397.97	114.3854608426
1399.48	114.6203335837
1401.08	115.5572848326
1402.59	115.7921575737
1404.19	116.0291088225
1405.71	116.1642125089
1407.26	116.4000090312
1408.82	116.6360364988
1410.37	116.7718330212
1411.89	117.6069367076
1413.4	117.7418094487
1414.95	117.977605971
1416.55	118.1145572198
1418.06	118.2494299609
1419.62	118.4854574286
1421.13	118.7203301697
1422.73	118.8572814185
1424.24	119.0921541596
1425.8	119.2281816272
1427.36	119.3642090948
1428.87	119.5990818359
1430.47	119.7360330848
1431.98	119.8709058259
1433.54	120.0069332935
1435.09	120.1427298158
1436.6	120.2776025569
1438.07	120.5115515168
1439.53	120.6452695314
1441.04	120.8801422725
1442.56	121.9152459589
1444.02	122.1489639734
1445.48	122.282681988
1447	122.5177856744
1448.51	122.6526584155
1450.02	122.8875311566
1451.57	123.0233276789
1453.08	123.15820042
1454.69	123.2953826142
1456.2	123.5302553553
1457.8	123.6672066041
1459.31	123.8020793452
1460.87	123.9381068128
1462.42	124.1739033352
1463.98	124.4099308028
1465.54	124.6459582704
1467.05	124.7808310115
1468.56	126.1157037526
1470.16	126.3526550015
1471.67	126.5875277426
1473.23	126.7235552102
1474.78	126.9593517325
1476.34	127.0953792001
1477.89	127.3311757224
1479.45	127.4672031901
1480.96	127.7020759312
1482.52	127.8381033988
1484.12	128.0750546476
1485.63	128.2099273887
1487.14	128.3448001298
1488.7	128.4808275974
1490.25	128.7166241198
1491.81	128.8526515874
1493.37	129.088679055
1494.92	129.2244755773
1496.43	129.4593483184
1498.04	129.5965305126
1499.55	129.8314032537
1501.1	130.067199776
1502.66	130.9032272436
1504.17	131.1380999847
1505.77	131.3750512336
1507.28	131.5099239747
1508.84	131.7459514423
1510.4	131.8819789099
1511.95	132.1177754322
1513.46	132.1526481733
1515.02	132.188675641
1516.53	132.3235483821
1518.09	132.4595758497
1519.69	132.5965270985
1521.2	132.8313998396
1522.71	133.1662725807
1524.31	134.6032238296
1525.82	134.6380965707
1527.38	134.8741240383
1528.94	135.0101515059
1530.49	135.2459480282
1532.05	135.3819754958
1533.6	135.6177720182
1535.16	135.7537994858
1536.67	135.9886722269
1538.18	136.123544968
1539.78	136.2604962168
1541.29	136.3953689579
1542.85	136.5313964256
1544.36	136.6662691667
1545.92	136.9022966343
1547.52	137.0392478831
1549.08	137.2752753507
1550.59	137.5101480918
1552.14	138.5459446142
1553.7	138.7819720818
1555.26	139.1179995494
1556.77	139.9528722905
1558.32	140.2886688128
1559.83	140.5235415539
1561.44	140.6607237481
1562.95	140.7955964892
1564.5	141.0313930115
1566.01	141.2662657526
1567.62	141.5034479467
1569.13	141.7383206878
1570.68	141.9741172102
1572.24	142.1101446778
1573.75	142.3450174189
1575.35	142.5819686677
1576.86	142.8168414088
1578.42	143.0528688764
1579.98	143.1888963441
1581.49	143.4237690852
1583.09	143.560720334
1584.6	143.5955930751
1586.16	143.7316205427
1587.67	145.2664932838
1589.22	145.4022898062
1590.82	145.539241055
1592.34	145.6743447414
1593.89	145.8101412637
1595.45	145.9461687313
1596.96	146.1810414724
1598.56	146.4179927213
1600.07	146.6528654624
1601.63	146.88889293
1603.14	147.0237656711
1604.7	147.1597931387
1606.3	147.3967443876
1607.81	147.6316171287
1609.32	147.8664898698
1610.92	148.0034411186
1612.48	148.2394685862
1614.03	148.4752651086
1615.59	148.7112925762
1617.1	149.7461653173
1618.61	149.8810380584
1620.21	150.0179893072
1621.72	150.2528620483
1623.28	150.5888895159
1624.84	151.2249169836
1626.39	151.2607135059
1627.9	151.695586247
1629.46	151.7316137146
1631.02	151.7676411822
1632.57	151.8034377046
1634.13	151.9394651722
1635.69	152.1754926398
1637.2	152.5103653809
1638.8	152.7473166297
1640.31	152.9821893708
1641.87	153.3182168385
1643.42	153.5540133608
1644.93	153.7888861019
1646.49	154.0249135695
1648.05	154.2609410371
1649.6	154.7967375594
1651.11	155.4316103005
1652.71	155.6685615494
1654.23	156.0036652358
1655.78	156.4394617581
1657.29	157.0743344992
1658.89	157.4112857481
1660.45	157.8473132157
1661.96	157.9821859568
1663.52	158.1182134244
1665.07	158.1540099467
1666.63	158.3900374143
1668.19	158.626064882
1669.7	158.8609376231
1671.25	159.0967341454
1672.76	159.2316068865
1674.32	159.4676343541
1675.88	159.7036618217
1677.43	159.9394583441
1678.99	160.0754858117
1680.5	160.3103585528
1682.1	160.5473098016
1683.61	160.7821825427
1685.12	161.7170552838
1686.68	161.8530827514
1688.28	161.9900340003
1689.84	162.3260614679
1691.35	162.660934209
1692.86	162.7958069501
1694.42	162.9318344177
1695.97	162.96763094
1697.53	163.0036584077
1699.09	163.1396858753
1700.64	163.4754823976
1702.15	164.9103551387
1703.76	164.9475373329
1705.27	165.082410074
1706.87	165.2193613228
1708.38	165.3542340639
1709.89	165.689106805
1711.49	166.0260580538
1713.05	166.3620855215
1714.56	166.6969582626
1716.07	166.8318310037
1717.63	166.9678584713
1719.18	167.1036549936
1720.74	167.3396824612
1722.29	167.5754789835
1723.85	167.8115064512
1725.36	168.0463791923
1726.92	168.1824066599
1728.47	168.3182031822
1730.03	168.4542306498
1731.59	168.5902581175
1733.1	168.8251308586
1734.65	170.0609273809
1736.21	170.9969548485
1737.72	171.1318275896
1739.32	171.2687788384
1740.88	171.4048063061
1742.39	171.5396790472
1743.95	171.7757065148
1745.5	172.1115030371
1747.06	172.3475305047
1748.57	172.5824032458
1750.08	172.7172759869
1751.64	172.8533034546
1753.19	172.8890999769
1754.8	173.126282171
1756.31	173.2611549121
1757.82	173.5960276532
1759.42	173.8329789021
1760.98	174.0690063697
1762.53	175.004802892
1764.04	175.2396756331
1765.55	175.9745483742
1767.11	175.9105758418
1768.71	176.0475270907
1770.22	176.2823998318
1771.78	176.7184272994
1773.34	177.154454767
1774.89	177.3902512893
1776.4	177.5251240304
1777.96	177.6611514981
1779.52	177.7971789657
1781.12	178.0341302145
1782.63	178.2690029556
1784.18	178.5047994779
1785.69	178.739672219
1787.3	178.9768544132
1788.81	179.2117271543
1790.36	179.4475236766
1791.87	179.6823964177
1793.43	180.1184238853
1794.99	180.854451353
1796.54	181.8902478753
1798.1	181.7262753429
1799.61	181.661148084
1801.17	181.8971755516
1802.72	182.2329720739
1804.28	182.4689995416
1805.79	182.6038722827
1807.35	182.8398997503
1808.95	183.1768509991
1810.51	183.6128784668
1812.02	183.9477512079
1813.57	184.1835477302
1815.13	184.4195751978
1816.64	184.6544479389
1818.2	184.8904754065
1819.75	185.7262719288
1821.26	185.8611446699
1822.87	186.0983268641
1824.42	186.4341233864
1825.93	186.6689961275
1827.49	186.9050235951
1829.05	187.0410510627
1830.56	187.2759238038
1832.11	187.4117203262
1833.67	188.4477477938
1835.22	188.5835443161
1836.74	188.6186480025
1838.34	188.7555992514
1839.85	189.1904719925
1841.4	189.7262685148
1842.92	189.8613722012
1844.47	189.8971687235
1846.03	189.9331961911
1847.58	190.1689927134
1849.1	190.5040963998
1850.65	190.8398929222
1852.25	191.176844171
1853.81	191.3128716386
1855.32	191.5477443797
1856.88	191.6837718474
1858.39	191.9186445884
1859.99	192.1555958373
1861.5	192.9904685784
1863.01	193.2253413195
1864.57	193.4613687871
1866.17	193.698320036
1867.68	194.6331927771
1869.24	194.9692202447
1870.75	195.1040929858
1872.35	195.1410442346
1873.86	195.4759169757
1875.46	195.8128682246
1876.97	196.1477409657
1878.53	196.3837684333
1880.09	196.6197959009
1881.64	196.8555924232
1883.15	197.1904651643
1884.66	197.4253379054
1886.27	197.5625200996
1887.78	197.6973928407
1889.33	197.833189363
1890.89	197.9692168306
1892.45	198.1052442982
1893.96	198.3401170393
1895.51	200.2759135617
1897.11	200.5128648105
1898.63	200.6479684969
1900.18	200.7837650192
1901.69	200.9186377603
1903.29	201.0555890092
1904.81	201.1906926956
1906.36	201.2264892179
1907.92	201.3625166855
1909.43	201.3973894266
1910.98	201.6331859489
1912.59	201.9703681431
1914.1	202.3052408842
1915.61	202.5401136253
1917.21	202.8770648741
1918.72	203.8119376152
1920.32	204.9488888641
1921.83	205.2837616052
1923.39	205.3197890728
1924.95	205.3558165404
1926.5	205.5916130627
1928.01	205.8264858038
1929.57	206.0625132715
1931.13	206.2985407391
1932.68	206.4343372614
1934.19	206.6692100025
1935.8	207.0063921966
1937.31	207.2412649377
1938.86	207.5770614601
1940.37	207.8119342012
1941.98	208.0491163953
1943.49	208.2839891364
1945.04	209.2197856587
1946.55	209.3546583998
1948.16	209.691840594
1949.67	210.8267133351
1951.27	211.0636645839
1952.78	211.198537325
1954.34	211.3345647926
1955.89	211.470361315
1957.45	211.9063887826
1958.96	212.2412615237
1960.51	212.577058046
1962.07	212.7130855136
1963.58	212.8479582547
1965.18	212.9849095036
1966.69	213.2197822447
1968.25	213.4558097123
1969.81	213.7918371799
1971.36	214.0276337022
1972.87	214.2625064433
1974.43	215.1985339109
1975.99	215.4345613786
1977.5	215.6694341197
1979.05	216.705230642
1980.61	217.1412581096
1982.17	217.3772855772
1983.72	217.5130820996
1985.28	217.7491095672
1986.84	217.9851370348
1988.35	218.3200097759
1989.9	218.5558062982
1991.46	218.6918337658
1992.97	218.8267065069
1994.57	218.9636577558
1996.08	219.1985304969
1997.64	219.4345579645
1999.15	219.6694307056
2000.71	219.9054581732
2002.26	220.0412546956
2003.82	220.1772821632
2005.38	220.3133096308
2006.89	220.5481823719
2008.44	221.7839788942
2010	222.7200063618
2011.56	223.0560338295
2013.11	223.1918303518
2014.62	223.2267030929
2016.22	223.3636543417
2017.74	223.6987580281
2019.29	224.0345545504
2020.85	224.2705820181
2022.4	224.4063785404
2023.92	224.6414822268
2025.47	224.7772787491
2027.03	224.9133062167
2028.54	225.1481789578
2030.14	225.3851302067
2031.7	225.6211576743
2033.21	225.9560304154
2034.72	226.1909031565
2036.32	226.6278544053
2037.83	227.3627271464
2039.39	228.2987546141
2040.94	228.6345511364
2042.5	229.170578604
2044.06	229.5066060716
2045.57	229.7414788127
2047.12	230.0772753351
2048.63	230.2121480761
2050.24	230.4493302703
2051.79	230.5851267926
2053.3	230.8199995337
2054.86	230.9560270013
2056.42	231.292054469
2057.93	231.5269272101
2059.53	231.7638784589
2061.04	231.9987512
2062.6	232.7347786676
2064.11	233.7696514087
2065.66	233.905447931
2067.22	234.0414753987
2068.78	234.2775028663
2070.29	234.5123756074
2071.89	234.7493268562
2073.4	234.9841995973
2074.96	235.120227065
2076.51	235.3560235873
2078.07	235.6920510549
2079.58	235.926923796
2081.18	236.1638750448
2082.74	236.3999025125
2084.25	236.7347752536
2085.76	236.9696479947
2087.36	237.9065992435
2088.92	238.7426267111
2090.47	238.7784232335
2091.98	239.1132959745
2093.54	239.5493234422
2095.1	239.7853509098
2096.61	240.0202236509
2098.16	240.2560201732
2099.72	240.6920476408
2101.23	241.1269203819
2102.83	241.5638716308
2104.39	241.6998990984
2105.9	241.8347718395
2107.46	241.9707993071
2109.01	242.2065958294
2110.57	242.4426232971
2112.13	242.6786507647
2113.64	242.9135235058
2115.24	243.9504747546
2116.75	244.2853474957
2118.31	245.1213749634
2119.82	245.2562477045
2121.42	245.5931989533
2122.93	245.8280716944
2124.49	246.064099162
2126.04	246.2998956843
2127.6	246.535923152
2129.16	246.6719506196
2130.71	246.8077471419
2132.22	246.942619883
2133.78	247.1786473506
2135.29	247.5135200917
2136.85	247.8495475594
2138.4	248.0853440817
2139.96	248.3213715493
2141.47	249.3562442904
