# Supplementary material for: Indentation of a floating elastic sheet: geometry versus applied tension
Source: Proc Math Phys Eng Sci. 2017 Oct 11;473(2206):20170335. doi: 10.1098/rspa.2017.0335 (PMC5666232; doi:10.1098/rspa.2017.0335)
Supplement: Raw experimental and numerical data [file rspa20170335supp1.zip › DataFiles/figure2-3/Polyimide_H8um.txt]

0 0
0.690000000000000	0.0279541690000000\
1.37000000000000	0.0555032060000000\
2.10000000000000	0.0850779060000000\
2.79000000000000	0.113032075000000\
3.48000000000000	0.140986245000000\
4.21000000000000	0.170560945000000\
4.90000000000000	0.198515115000000\
5.63000000000000	0.228089815000000\
6.32000000000000	0.256043985000000\
7.05000000000000	0.385618685000000\
7.74000000000000	0.413572855000000\
8.42000000000000	0.441121891000000\
9.15000000000000	0.470696592000000\
9.84000000000000	0.598650761000000\
10.5300000000000	0.626604930000000\
11.2600000000000	0.656179631000000\
11.9500000000000	0.684133800000000\
12.6300000000000	0.811682836000000\
13.3200000000000	0.839637005000000\
14.0500000000000	0.869211706000000\
14.7800000000000	0.898786407000000\
15.5200000000000	1.02876624100000\
16.2000000000000	1.05631527700000\
16.8900000000000	1.08426944600000\
17.5800000000000	1.11222361500000\
18.3100000000000	1.14179831600000\
19	1.16975248500000\
19.6800000000000	1.29730152200000\
20.4200000000000	1.32728135500000\
21.1000000000000	1.35483039200000\
21.8300000000000	1.38440509200000\
22.5200000000000	1.41235926200000\
23.2500000000000	1.54193396200000\
23.9400000000000	1.56988813100000\
24.6700000000000	1.59946283200000\
25.3600000000000	1.62741700100000\
26.0900000000000	1.65699170200000\
26.7800000000000	1.68494587100000\
27.5100000000000	1.81452057200000\
28.2000000000000	1.84247474100000\
28.8800000000000	1.87002377800000\
29.5700000000000	1.89797794700000\
30.3000000000000	2.02755264800000\
30.9900000000000	2.05550681700000\
31.7200000000000	2.08508151800000\
32.4100000000000	2.11303568700000\
33.1000000000000	2.24098985600000\
33.8300000000000	2.27056455700000\
34.5100000000000	2.29811359300000\
35.2000000000000	2.32606776200000\
35.8900000000000	2.45402193100000\
36.6200000000000	2.48359663200000\
37.3100000000000	2.51155080100000\
38.0400000000000	2.64112550200000\
38.7300000000000	2.66907967100000\
39.4600000000000	2.69865437200000\
40.1400000000000	2.82620340800000\
40.8300000000000	2.85415757800000\
41.5200000000000	2.98211174700000\
42.2500000000000	3.01168644800000\
42.9400000000000	3.13964061700000\
43.6200000000000	3.16718965300000\
44.3600000000000	3.29716948700000\
45.0400000000000	3.32471852300000\
45.7800000000000	3.45469835700000\
46.4600000000000	3.48224739300000\
47.1900000000000	3.61182209400000\
47.9300000000000	3.64180192700000\
48.6100000000000	4.06935096400000\
49.3000000000000	4.19730513300000\
49.9900000000000	4.32525930200000\
50.7200000000000	4.35483400300000\
51.4100000000000	4.48278817200000\
52.0900000000000	4.61033720800000\
52.7800000000000	4.73829137800000\
53.5100000000000	4.86786607800000\
54.2400000000000	4.99744077900000\
54.9300000000000	5.12539494800000\
55.6200000000000	5.25334911800000\
56.3000000000000	5.28089815400000\
57.0400000000000	5.41087798700000\
57.7700000000000	5.54045268800000\
58.5000000000000	5.67002738900000\
59.1900000000000	5.79798155800000\
59.8700000000000	6.42553059400000\
60.5600000000000	6.55348476400000\
61.2500000000000	6.68143893300000\
61.9800000000000	6.81101363400000\
62.6700000000000	6.93896780300000\
63.4000000000000	7.06854250400000\
64.0900000000000	7.19649667300000\
64.7700000000000	7.32404570900000\
65.5000000000000	7.45362041000000\
66.1900000000000	7.68157457900000\
66.9200000000000	7.81114928000000\
67.6100000000000	7.93910344900000\
68.3400000000000	8.06867815000000\
69.0300000000000	8.19663231900000\
69.7600000000000	8.32620702000000\
70.4500000000000	8.55416118900000\
71.1400000000000	8.68211535800000\
71.8200000000000	8.80966439400000\
72.5500000000000	8.93923909500000\
73.2400000000000	9.06719326400000\
73.9300000000000	9.29514743400000\
74.6100000000000	9.42269647000000\
75.3500000000000	9.55267630400000\
76.0300000000000	9.78022534000000\
76.7200000000000	9.90817950900000\
77.4100000000000	10.7361336800000\
78.1400000000000	10.9657083800000\
78.8300000000000	11.0936625500000\
79.5600000000000	11.2232372500000\
80.2400000000000	11.4507862900000\
80.9300000000000	11.5787404500000\
81.6200000000000	11.7066946200000\
82.3000000000000	11.8342436600000\
83.0400000000000	12.0642234900000\
83.7200000000000	12.1917725300000\
84.4100000000000	12.4197267000000\
85.1400000000000	12.5493014000000\
85.8300000000000	12.7772555700000\
86.5600000000000	12.9068302700000\
87.2900000000000	13.1364049700000\
87.9800000000000	13.3643591400000\
88.6700000000000	13.4923133100000\
89.4000000000000	13.7218880100000\
90.0900000000000	13.9498421800000\
90.7700000000000	14.0773912200000\
91.4600000000000	14.3053453800000\
92.1900000000000	15.2349200900000\
92.8800000000000	15.3628742500000\
93.5700000000000	15.9908284200000\
94.3000000000000	16.1204031200000\
94.9800000000000	16.3479521600000\
95.7200000000000	16.5779319900000\
96.4000000000000	16.7054810300000\
97.0900000000000	16.9334352000000\
97.8200000000000	17.1630099000000\
98.5100000000000	17.2909640700000\
99.2400000000000	17.5205387700000\
99.9300000000000	17.7484929400000\
100.660000000000	17.9780676400000\
101.390000000000	18.2076423400000\
102.080000000000	18.4355965100000\
102.810000000000	18.6651712100000\
103.500000000000	18.8931253800000\
104.190000000000	19.1210795500000\
104.920000000000	19.3506542500000\
105.600000000000	19.5782032900000\
106.290000000000	20.5061574600000\
106.980000000000	20.7341116300000\
107.710000000000	20.9636863300000\
108.400000000000	21.7916405000000\
109.130000000000	22.0212152000000\
109.820000000000	22.2491693700000\
110.550000000000	22.4787440700000\
111.280000000000	22.7083187700000\
111.970000000000	22.9362729400000\
112.700000000000	23.1658476400000\
113.390000000000	23.3938018100000\
114.070000000000	23.6213508400000\
114.810000000000	23.8513306800000\
115.490000000000	24.0788797100000\
116.230000000000	24.3088595500000\
116.910000000000	24.5364085800000\
117.640000000000	24.8659832800000\
118.330000000000	24.9939374500000\
119.020000000000	25.2218916200000\
119.750000000000	25.4514663200000\
120.480000000000	25.9810410200000\
121.170000000000	26.8089951900000\
121.860000000000	27.6369493600000\
122.590000000000	27.9665240600000\
123.320000000000	28.1960987600000\
124.010000000000	28.5240529300000\
124.690000000000	28.7516019700000\
125.430000000000	28.9815818000000\
126.160000000000	29.2111565000000\
126.850000000000	29.4391106700000\
127.530000000000	29.6666597100000\
128.260000000000	29.8962344100000\
129	30.1262142400000\
129.680000000000	30.3537632800000\
130.370000000000	30.6817174500000\
131.060000000000	30.9096716200000\
131.740000000000	31.1372206500000\
132.480000000000	31.4672004900000\
133.160000000000	32.4947495200000\
133.890000000000	33.3243242200000\
134.580000000000	33.5522783900000\
135.270000000000	33.8802325600000\
136	34.1098072600000\
136.690000000000	34.4377614300000\
137.420000000000	34.7673361300000\
138.110000000000	35.0952903000000\
138.840000000000	35.3248650000000\
139.530000000000	35.6528191700000\
140.260000000000	35.9823938700000\
140.940000000000	36.2099429100000\
141.630000000000	36.5378970800000\
142.360000000000	36.7674717800000\
143.050000000000	37.0954259500000\
143.740000000000	37.3233801200000\
144.470000000000	38.3529548200000\
145.160000000000	38.6809089900000\
145.890000000000	39.5104836900000\
146.620000000000	39.8400583900000\
147.350000000000	40.1696330900000\
148.130000000000	40.6012334600000\
148.910000000000	40.9328338200000\
149.640000000000	41.2624085200000\
150.470000000000	41.5960345500000\
151.200000000000	41.9256092500000\
151.980000000000	42.2572096200000\
152.750000000000	42.5884048500000\
153.530000000000	42.9200052100000\
154.310000000000	43.2516055800000\
155.090000000000	43.5832059400000\
155.870000000000	44.6148063100000\
156.600000000000	45.5443810100000\
157.420000000000	45.8776019100000\
158.160000000000	46.2075817400000\
158.930000000000	46.6387769700000\
159.710000000000	46.9703773400000\
160.490000000000	47.3019777000000\
161.270000000000	47.7335780700000\
162.050000000000	48.0651784300000\
162.780000000000	48.3947531300000\
163.600000000000	48.7279740300000\
164.340000000000	49.1579538700000\
165.110000000000	49.4891491000000\
165.940000000000	49.9227751300000\
166.670000000000	50.9523498300000\
167.450000000000	51.8839501900000\
168.230000000000	52.2155505600000\
169.010000000000	52.6471509200000\
169.780000000000	52.9783461600000\
170.560000000000	53.3099465200000\
171.290000000000	53.7395212200000\
172.120000000000	54.0731472500000\
172.850000000000	54.5027219500000\
173.630000000000	54.8343223200000\
174.410000000000	55.2659226800000\
175.180000000000	55.6971179100000\
175.960000000000	56.9287182800000\
176.740000000000	57.9603186400000\
177.520000000000	58.2919190100000\
178.250000000000	58.7214937100000\
179.080000000000	59.0551197400000\
179.810000000000	59.3846944400000\
180.590000000000	59.8162948100000\
181.360000000000	60.1474900400000\
182.140000000000	60.4790904000000\
182.920000000000	60.9106907700000\
183.700000000000	61.2422911300000\
184.480000000000	61.6738915000000\
185.260000000000	63.7054918600000\
185.990000000000	64.0350665700000\
186.810000000000	64.3682874600000\
187.540000000000	64.6978621600000\
188.320000000000	65.1294625300000\
189.100000000000	65.5610628900000\
189.880000000000	65.8926632600000\
190.660000000000	66.2242636200000\
191.440000000000	66.6558639900000\
192.210000000000	66.9870592200000\
192.950000000000	67.4170390500000\
193.770000000000	68.7502599500000\
194.500000000000	69.7798346500000\
195.280000000000	70.2114350200000\
196.060000000000	70.6430353800000\
196.840000000000	70.9746357500000\
197.620000000000	71.4062361100000\
198.390000000000	71.9374313500000\
199.170000000000	72.2690317100000}
