# Supplementary material for: Indentation of a floating elastic sheet: geometry versus applied tension
Source: Proc Math Phys Eng Sci. 2017 Oct 11;473(2206):20170335. doi: 10.1098/rspa.2017.0335 (PMC5666232; doi:10.1098/rspa.2017.0335)
Supplement: Raw experimental and numerical data [file rspa20170335supp1.zip › DataFiles/figure4/ProfileTau=0.01W0=5.txt]

0.0001	-5
0.000105082558858	-4.99999999849
0.000110165117716	-4.99999999408
0.000115247676574	-4.99999998689
0.000120330235432	-4.99999997707
0.000127954073719	-4.99999995761
0.000135577912006	-4.99999993278
0.000140660470864	-4.99999991337
0.00015082558858	-4.99999986802
0.000160990706296	-4.99999981436
0.000171155824012	-4.99999975278
0.000181320941728	-4.99999968362
0.000191486059444	-4.99999960717
0.00020165117716	-4.99999952368
0.000211816294876	-4.99999943337
0.000221981412592	-4.99999933642
0.000237229089167	-4.9999991789
0.000252476765741	-4.99999900731
0.000267724442315	-4.99999882206
0.000282972118889	-4.99999862351
0.000298219795463	-4.99999841196
0.000313467472037	-4.99999818769
0.000328715148611	-4.99999795095
0.000343962825185	-4.99999770195
0.000359210501759	-4.99999744089
0.000374458178333	-4.99999716794
0.000389705854907	-4.99999688328
0.000404953531481	-4.99999658704
0.000420201208055	-4.99999627938
0.000435448884629	-4.99999596041
0.000465944237777	-4.99999528902
0.000496439590926	-4.99999457374
0.000526934944074	-4.99999381534
0.000557430297222	-4.99999301449
0.00058792565037	-4.99999217182
0.000618421003518	-4.99999128788
0.000648916356666	-4.99999036318
0.000679411709814	-4.9999893982
0.000709907062962	-4.99998839339
0.00074040241611	-4.99998734914
0.000770897769259	-4.99998626585
0.000801393122407	-4.99998514388
0.000831888475555	-4.99998398358
0.000877631505277	-4.99998217193
0.000923374534999	-4.99998027579
0.000969117564721	-4.99997829609
0.00101486059444	-4.99997623374
0.00106060362417	-4.99997408957
0.00110634665389	-4.99997186439
0.00115208968361	-4.99996955895
0.00122070422819	-4.99996595184
0.00128931877278	-4.99996216801
0.00138080483222	-4.99995685166
0.00147229089167	-4.99995122957
0.00156377695111	-4.99994530609
0.00165526301055	-4.99993908524
0.00174674907	-4.9999325708
0.00183823512944	-4.99992576632
0.00192972118889	-4.99991867514
0.00202120724833	-4.99991130044
0.00211269330778	-4.99990364522
0.00220417936722	-4.99989571235
0.00229566542666	-4.99988750456
0.00243289451583	-4.99987468312
0.002570123605	-4.99986125736
0.00266160966444	-4.99985197504
0.00284458178333	-4.99983262406
0.0029818108725	-4.99981743107
0.00311903996166	-4.99980166294
0.00325626905083	-4.99978532608
0.00339349814	-4.99976842663
0.00353072722916	-4.99975097046
0.00373657086291	-4.99972375459
0.00394241449666	-4.99969531679
0.004216872675	-4.99965552836
0.00449133085333	-4.99961363596
0.00476578903166	-4.99956967523
0.00504024721	-4.99952367965
0.00524609084374	-4.99948786664
0.00545193447749	-4.99945093949
0.00565777811124	-4.99941291038
0.00586362174499	-4.99937379105
0.00613807992333	-4.99931995549
0.00641253810166	-4.9992642275
0.00668699627999	-4.99920663163
0.00709868354749	-4.99911678675
0.00751037081499	-4.99902286727
0.00792205808249	-4.99892494429
0.00833374534999	-4.99882308507
0.00874543261749	-4.99871735344
0.00915711988499	-4.99860781009
0.00956880715249	-4.99849451288
0.00998049441999	-4.99837751711
0.0103921816875	-4.9982568757
0.010803868955	-4.99813263942
0.0114213998562	-4.99793965074
0.0120389307575	-4.99773883977
0.0126564616587	-4.99753035501
0.01327399256	-4.9973143374
0.014097367095	-4.99701482708
0.01492074163	-4.99670246374
0.0155382725312	-4.99645992762
0.0161558034325	-4.9962104353
0.0167733343337	-4.99595409604
0.017390865235	-4.99569101491
0.0180083961362	-4.9954212931
0.0186259270375	-4.99514502815
0.0195522233894	-4.99471856746
0.0204785197412	-4.99427790057
0.0210960506425	-4.99397637414
0.022331112445	-4.99335509547
0.0232574087969	-4.99287349887
0.0241837051487	-4.99237878138
0.0251100015006	-4.99187118622
0.0260362978525	-4.99135094711
0.0269625942043	-4.99081828889
0.0278888905562	-4.99027342817
0.0288151869081	-4.98971657385
0.02974148326	-4.98914792766
0.0306677796118	-4.98856768456
0.0320572241397	-4.98767598671
0.0334466686675	-4.9867592307
0.0352992613712	-4.98549891587
0.037151854075	-4.9841964038
0.0390044467787	-4.98285293709
0.0408570394825	-4.98146969283
0.0427096321862	-4.98004778854
0.04456222489	-4.97858828741
0.0464148175937	-4.97709220284
0.0482674102975	-4.97556050239
0.0501200030012	-4.97399411133
0.0519725957049	-4.97239391575
0.0533620402328	-4.97117209732
0.0547514847606	-4.96993208837
0.0575303738162	-4.967398832
0.0603092628718	-4.96479671884
0.0630881519274	-4.96212818037
0.0658670409831	-4.95939551978
0.0686459300387	-4.95660092288
0.0714248190943	-4.9537464676
0.0742037081499	-4.95083413241
0.0760563008537	-4.94886135531
0.0779088935574	-4.94686423164
0.0816140789649	-4.94279901564
0.0853192643724	-4.93864247774
0.0890244497799	-4.93439838748
0.0918033388355	-4.9311600152
0.0945822278912	-4.92787583739
0.0973611169468	-4.92454723172
0.100140006002	-4.92117552309
0.102918895058	-4.91776198657
0.105697784114	-4.91430785017
0.108476673169	-4.91081429735
0.112645006753	-4.90550254768
0.116813340336	-4.90010835396
0.119592229392	-4.89646815655
0.122371118447	-4.89279386723
0.127928896559	-4.88534681928
0.13348667467	-4.87777451782
0.137655008253	-4.87201723034
0.141823341837	-4.8661960817
0.14599167542	-4.86031368018
0.150160009004	-4.85437251711
0.154328342587	-4.8483749738
0.15849667617	-4.84232332792
0.162665009754	-4.83621975939
0.166833343337	-4.83006635584
0.173085843712	-4.82074716283
0.179338344088	-4.81132672967
0.185590844463	-4.80181107755
0.191843344838	-4.79220587078
0.196011678421	-4.78575529385
0.200180012005	-4.77926879543
0.20643251238	-4.7694748432
0.212685012755	-4.75960795981
0.21893751313	-4.74967253746
0.225190013505	-4.73967272657
0.231442513881	-4.72961245179
0.237695014256	-4.71949542662
0.243947514631	-4.70932516693
0.250200015006	-4.69910500332
0.256452515381	-4.68883809261
0.262705015756	-4.67852742839
0.268957516131	-4.66817585085
0.275210016507	-4.65778605585
0.284588767069	-4.64213527024
0.293967517632	-4.62641233256
0.303346268195	-4.61062475578
0.312725018758	-4.59477950763
0.318977519133	-4.5841871821
0.325230019508	-4.5735739092
0.331482519883	-4.56294140361
0.337735020258	-4.55229129842
0.343987520633	-4.54162514946
0.350240021008	-4.53094443928
0.356492521384	-4.52025058095
0.362745021759	-4.50954492159
0.372123772321	-4.49346709911
0.381502522884	-4.47736968802
0.390881273447	-4.46125649681
0.40026002401	-4.44513107529
0.406512524385	-4.43437564351
0.41276502476	-4.42361717667
0.419017525135	-4.41285655787
0.42527002551	-4.40209463034
0.431522525885	-4.39133219928
0.437775026261	-4.38057003369
0.444027526636	-4.36980886802
0.450280027011	-4.35904940379
0.462785027761	-4.33753823012
0.475290028511	-4.31604152232
0.487795029262	-4.29456385284
0.500300030012	-4.27310939564
0.512805030762	-4.25168196111
0.525310031513	-4.23028502774
0.537815032263	-4.20892177071
0.550320033013	-4.18759508791
0.562825033764	-4.16630762356
0.575330034514	-4.14506178967
0.587835035264	-4.12385978557
0.600340036014	-4.10270361578
0.608155661483	-4.08950510318
0.615971286952	-4.07632562386
0.623786912421	-4.06316556692
0.63160253789	-4.05002529905
0.645670663734	-4.02642377514
0.659738789578	-4.00288932863
0.673806915422	-3.97942362106
0.687875041267	-3.95602813949
0.700380042017	-3.93529218833
0.712885042767	-3.9146136131
0.72226379333	-3.89914279142
0.731642543893	-3.8837049597
0.741021294455	-3.86830038549
0.750400045018	-3.85292931525
0.759778795581	-3.8375919757
0.769157546143	-3.82228857498
0.778536296706	-3.80701930386
0.787915047269	-3.79178433682
0.797293797832	-3.77658383304
0.806672548394	-3.76141793741
0.816051298957	-3.74628678137
0.82543004952	-3.73119048385
0.834808800083	-3.71612915198
0.844187550645	-3.70110288187
0.853566301208	-3.68611175937
0.862945051771	-3.67115586064
0.872323802333	-3.65623525288
0.881702552896	-3.64134999483
0.891081303459	-3.62650013739
0.900460054022	-3.6116857241
0.909838804584	-3.59690679166
0.919217555147	-3.58216337039
0.92859630571	-3.56745548464
0.937975056273	-3.55278315324
0.956732557398	-3.52354520339
0.975490058523	-3.4944495748
0.994247559649	-3.46549625537
1.01300506077	-3.43668517633
1.0317625619	-3.40801622071
1.05052006303	-3.37948923071
1.06927756415	-3.35110401433
1.08803506528	-3.32286035114
1.1067925664	-3.29475799743
1.12555006753	-3.26679669078
1.14430756865	-3.23897615404
1.16306506978	-3.21129609883
1.1818225709	-3.18375622868
1.20058007203	-3.15635624168
1.2164067136	-3.13334608345
1.23223335518	-3.11043510914
1.26388663833	-3.06490997917
1.29553992148	-3.01977939881
1.32719320463	-2.975041948
1.35884648777	-2.9306962535
1.39049977092	-2.88674099911
1.42215305407	-2.84317493297
1.45380633722	-2.79999687242
1.48545962037	-2.75720570685
1.51711290352	-2.71480039886
1.54876618667	-2.67277998419
1.58041946982	-2.6311435704
1.62262384735	-2.57622427456
1.66482822488	-2.52198442563
1.70703260242	-2.46842245385
1.74923697995	-2.41553696949
1.79144135748	-2.36332674447
1.83364573501	-2.31179069315
1.87585011255	-2.26092785243
1.91805449008	-2.21073736172
1.96025886761	-2.16121844298
2.00246324514	-2.11237038101
2.04466762267	-2.06419250422
2.08687200021	-2.01668416596
2.12907637774	-1.96984472644
2.17128075527	-1.92367353554
2.2134851328	-1.8781699162
2.25568951034	-1.83333314883
2.29789388787	-1.78916245643
2.3400982654	-1.74565699058
2.4034048317	-1.68164402483
2.466711398	-1.61912212829
2.53265573789	-1.55557623462
2.59860007779	-1.49363832155
2.64608000251	-1.45003519663
2.69355992723	-1.40725977989
2.74103985196	-1.36530918044
2.78851977668	-1.32418024023
2.8359997014	-1.28386952563
2.88347962613	-1.24437332034
2.93095955085	-1.20568761972
2.97843947558	-1.16780812648
3.0259194003	-1.13073024761
3.07339932502	-1.09444909244
3.12087924975	-1.05895947201
3.21583909919	-0.990332591317
3.31079894864	-0.924802168858
3.40575879809	-0.862316125648
3.50071864754	-0.802817890237
3.59567849698	-0.746246598695
3.69063834643	-0.692537337894
3.78559819588	-0.641621425464
3.88055804533	-0.593426719962
3.97551789478	-0.547877955103
4.07047774422	-0.504897092142
4.16543759367	-0.464403684895
4.26039744312	-0.426315252209
4.35535729257	-0.390547653131
4.45031714201	-0.357015460429
4.54527699146	-0.325632328548
4.64023684091	-0.296311352551
4.73519669036	-0.268965414986
4.8301565398	-0.243507518119
4.92511638925	-0.219851099318
5.0200762387	-0.197910327848
5.11503608815	-0.177600381661
5.20999593759	-0.15883770316
5.30495578704	-0.141540233238
5.39991563649	-0.125627623183
5.49487548594	-0.111021424338
5.58983533538	-0.0976452556388
5.66995770836	-0.0872611182643
5.75008008133	-0.0776565545909
5.8302024543	-0.0687895340838
5.91032482727	-0.0606192945866
5.99044720024	-0.0531063733419
6.07056957321	-0.0462126314144
6.15069194618	-0.0399012718375
6.23081431916	-0.0341368518208
6.31093669213	-0.0288852893633
6.3910590651	-0.0241138646277
6.55130381104	-0.0158873349704
6.71154855698	-0.00922250374356
6.87179330293	-0.00390574293812
7.03203804887	0.000256112399982
7.19228279481	0.00343661200092
7.35252754076	0.00579067834913
7.5127722867	0.00745569841726
7.67301703264	0.00855268637451
7.83326177858	0.00918748824778
7.99350652453	0.00945200329123
8.15375127047	0.00942540051223
8.31399601641	0.00917531232948
8.47424076235	0.00875899064636
8.6344855083	0.00822441366973
8.79473025424	0.00761133456863
8.95497500018	0.00695226553625
9.11521974613	0.00627339299137
9.27546449207	0.00559542153838
9.43570923801	0.00493434590906
9.59595398395	0.0043021514525
9.7561987299	0.00370744483899
10.0766882218	0.00265133031916
10.3971777137	0.00178714610191
10.7176672056	0.00111169646569
11.0381566974	0.000607372275578
11.3586461893	0.000249285562438
11.6791356812	1.01747184749e-05
11.9996251731	-0.000136427212752
12.320114665	-0.000214330044849
12.6406041569	-0.000243766972075
12.9610936488	-0.000241123696869
13.2815831406	-0.000219085591194
13.6020726325	-0.000187028914389
13.9225621244	-0.000151530164538
14.2430516163	-0.000116906896039
14.5635411082	-8.57342287002e-05
14.8840306001	-5.93046643287e-05
15.204520092	-3.80157938462e-05
15.8454990757	-9.77094018431e-06
16.446416873	3.08151067162e-06
17.0473346703	7.55701064754e-06
17.6482524676	7.56137615736e-06
18.2491702649	5.74682834548e-06
18.8500880622	3.62602755965e-06
19.4510058594	1.88827844806e-06
20.0519236567	7.23347300834e-07
20.652841454	7.19423239399e-08
21.2537592513	-2.12906770404e-07
21.8546770486	-2.79038514911e-07
22.4555948459	-2.39406940394e-07
23.0565126432	-1.65715601346e-07
24.2583482377	-4.35228890888e-08
25.4601838323	4.30980356793e-09
26.6620194269	9.7951408561e-09
27.8638550214	4.64583484903e-09
29.065690616	8.73785452388e-10
30.2675262106	-3.1874603883e-10
31.4693618051	-3.26395957917e-10
32.6711973997	-1.24831024336e-10
33.8730329943	-1.23115977077e-11
35.0748685889	1.48727490164e-11
36.9715153865	5.59335724115e-12
38.8681621842	-3.3906696558e-13
40.7648089819	-3.78404881982e-13
42.6614557796	-1.77479232787e-14
44.5581025773	2.15908600749e-14
46.454749375	3.30610878218e-15
48.3513961726	-1.00456367321e-15
50.2480429703	-3.08624992578e-16
52.144689768	3.11905908753e-17
54.0413365657	2.24911632042e-17
57.8346301611	-1.9035132615e-18
61.6279237564	1.1110195287e-19
65.4212173518	-2.30740731457e-22
70.5290186287	-4.43011409028e-21
75.6368199056	2.58223621585e-22
80.7446211826	1.29377603723e-22
85.8524224595	-1.58900278014e-23
90.9602237364	-3.28786756567e-24
96.0680250133	7.11038904532e-25
101.17582629	6.51412911252e-26
106.283627567	-2.70569071549e-26
116.499230121	-1.03339880568e-26
126.714832675	-9.89948380138e-28
136.930435229	1.36543382764e-27
147.146037783	9.90580859937e-28
158.638590656	3.84837354778e-28
170.131143529	4.73257630474e-29
181.623696402	-5.39312118974e-29
193.116249275	-4.86927098223e-29
216.101355021	-3.50240319377e-29
239.086460767	-2.16541399667e-29
263.119416922	-1.12700514558e-29
287.152373078	-3.86298640628e-30
335.218285388	-1.26469085273e-30
368.301402966	1.32969245256e-30
401.384520544	2.64627683374e-30
467.550755701	2.86628378466e-30
526.199122448	2.78659080174e-30
584.847489196	2.3701160127e-30
702.144222691	2.03942842817e-30
819.440956186	1.6270034178e-30
936.737689681	1.13306170885e-30
1000	1.20262355004e-49
