# Supplementary material for: Indentation of a floating elastic sheet: geometry versus applied tension
Source: Proc Math Phys Eng Sci. 2017 Oct 11;473(2206):20170335. doi: 10.1098/rspa.2017.0335 (PMC5666232; doi:10.1098/rspa.2017.0335)
Supplement: Raw experimental and numerical data [file rspa20170335supp1.zip › DataFiles/figure4/ProfileTau=0.01W0=8.txt]

0.0001	-8
0.000105082558858	-7.9999999967
0.000110165117716	-7.99999998703
0.000115247676574	-7.9999999713
0.000120330235432	-7.99999994979
0.000127954073719	-7.99999990721
0.000135577912006	-7.99999985287
0.000140660470864	-7.99999981041
0.00015082558858	-7.99999971122
0.000160990706296	-7.99999959389
0.000171155824012	-7.99999945928
0.000181320941728	-7.99999930817
0.000191486059444	-7.99999914118
0.00020165117716	-7.99999895887
0.000211816294876	-7.99999876171
0.000221981412592	-7.99999855012
0.000237229089167	-7.99999820649
0.000252476765741	-7.9999978323
0.000267724442315	-7.99999742848
0.000282972118889	-7.99999699584
0.000298219795463	-7.99999653505
0.000313467472037	-7.99999604675
0.000328715148611	-7.99999553147
0.000343962825185	-7.9999949897
0.000359210501759	-7.99999442189
0.000374458178333	-7.99999382843
0.000389705854907	-7.9999932097
0.000404953531481	-7.99999256602
0.000420201208055	-7.99999189771
0.000435448884629	-7.99999120507
0.000465944237777	-7.99998974781
0.000496439590926	-7.9999881962
0.000526934944074	-7.99998655197
0.000557430297222	-7.99998481666
0.00058792565037	-7.99998299168
0.000618421003518	-7.99998107829
0.000648916356666	-7.99997907768
0.000679411709814	-7.99997699093
0.000709907062962	-7.99997481904
0.00074040241611	-7.99997256295
0.000770897769259	-7.99997022354
0.000801393122407	-7.99996780165
0.000831888475555	-7.99996529806
0.000877631505277	-7.99996139111
0.000923374534999	-7.99995730435
0.000969117564721	-7.99995304
0.00101486059444	-7.99994860011
0.00106060362417	-7.99994398662
0.00110634665389	-7.99993920137
0.00115208968361	-7.99993424608
0.00122070422819	-7.9999264979
0.00128931877278	-7.99991837608
0.00138080483222	-7.99990697418
0.00147229089167	-7.99989492749
0.00156377695111	-7.99988224601
0.00165526301055	-7.99986893907
0.00174674907	-7.99985501538
0.00183823512944	-7.99984048315
0.00192972118889	-7.99982535012
0.00202120724833	-7.99980962362
0.00211269330778	-7.99979331061
0.00220417936722	-7.99977641773
0.00229566542666	-7.9997589513
0.00243289451583	-7.99973168944
0.002570123605	-7.99970317007
0.00266160966444	-7.99968346761
0.00284458178333	-7.99964243092
0.0029818108725	-7.99961024481
0.00311903996166	-7.99957686872
0.00325626905083	-7.9995423175
0.00339349814	-7.99950660535
0.00353072722916	-7.99946974586
0.00373657086291	-7.99941233372
0.00394241449666	-7.99935241113
0.004216872675	-7.99926867725
0.00449133085333	-7.99918063859
0.00476578903166	-7.99908837762
0.00504024721	-7.99899197179
0.00524609084374	-7.99891699145
0.00545193447749	-7.99883975013
0.00565777811124	-7.99876027602
0.00586362174499	-7.99867859623
0.00613807992333	-7.99856630383
0.00641253810166	-7.99845019603
0.00668699627999	-7.99833032961
0.00709868354749	-7.99814360089
0.00751037081499	-7.99794871137
0.00792205808249	-7.99774582531
0.00833374534999	-7.99753509804
0.00874543261749	-7.99731667688
0.00915711988499	-7.99709070187
0.00956880715249	-7.9968573065
0.00998049441999	-7.99661661823
0.0103921816875	-7.99636875906
0.010803868955	-7.99611384591
0.0114213998562	-7.99571849438
0.0120389307575	-7.99530788408
0.0126564616587	-7.99488235652
0.01327399256	-7.9944422356
0.014097367095	-7.99383323708
0.01492074163	-7.99319953111
0.0155382725312	-7.99270842966
0.0161558034325	-7.99220405705
0.0167733343337	-7.99168666321
0.017390865235	-7.99115648826
0.0180083961362	-7.99061376323
0.0186259270375	-7.99005871065
0.0195522233894	-7.98920348508
0.0204785197412	-7.98832169733
0.0210960506425	-7.98771940907
0.022331112445	-7.98648104232
0.0232574087969	-7.98552340342
0.0241837051487	-7.98454166394
0.0251100015006	-7.98353637339
0.0260362978525	-7.98250805886
0.0269625942043	-7.98145722665
0.0278888905562	-7.98038436365
0.0288151869081	-7.97928993869
0.02974148326	-7.97817440365
0.0306677796118	-7.97703819455
0.0320572241397	-7.97529603426
0.0334466686675	-7.97350966421
0.0352992613712	-7.97106130047
0.037151854075	-7.96853955277
0.0390044467787	-7.96594716165
0.0408570394825	-7.96328671303
0.0427096321862	-7.96056065232
0.04456222489	-7.95777129661
0.0464148175937	-7.95492084543
0.0482674102975	-7.95201139014
0.0501200030012	-7.94904492225
0.0519725957049	-7.94602334084
0.0533620402328	-7.94372208038
0.0547514847606	-7.94139157537
0.0575303738162	-7.93664565389
0.0603092628718	-7.93179099942
0.0630881519274	-7.92683270377
0.0658670409831	-7.92177555725
0.0686459300387	-7.91662407464
0.0714248190943	-7.91138251796
0.0742037081499	-7.90605491662
0.0760563008537	-7.90245727199
0.0779088935574	-7.89882416544
0.0816140789649	-7.89145570436
0.0853192643724	-7.8839574639
0.0890244497799	-7.87633685717
0.0918033388355	-7.87054529145
0.0945822278912	-7.86469157518
0.0973611169468	-7.85877834753
0.100140006002	-7.85280812741
0.102918895058	-7.84678332066
0.105697784114	-7.84070622664
0.108476673169	-7.83457904426
0.112645006753	-7.82529893316
0.116813340336	-7.81591756509
0.12098167392	-7.80644125057
0.125150007503	-7.79687591446
0.127928896559	-7.79045233093
0.130707785614	-7.78399323112
0.13348667467	-7.77750012029
0.137655008253	-7.76769983156
0.141823341837	-7.75783090544
0.14599167542	-7.74789772327
0.150160009004	-7.73790441917
0.154328342587	-7.72785489652
0.15849667617	-7.71775284304
0.162665009754	-7.70760174468
0.166833343337	-7.69740489839
0.173085843712	-7.68203063022
0.179338344088	-7.66657024782
0.185590844463	-7.65103282173
0.191843344838	-7.63542672208
0.196011678421	-7.62498834561
0.200180012005	-7.61452503865
0.20643251238	-7.59878775535
0.212685012755	-7.58300536873
0.21893751313	-7.567183836
0.225190013505	-7.55132867304
0.231442513881	-7.53544498928
0.237695014256	-7.5195375194
0.243947514631	-7.50361065226
0.250200015006	-7.48766845722
0.256452515381	-7.47171470823
0.262705015756	-7.45575290582
0.268957516131	-7.4397862973
0.275210016507	-7.42381789526
0.279899391788	-7.41184210573
0.284588767069	-7.39986798737
0.289278142351	-7.38789658348
0.293967517632	-7.37592888013
0.298656892913	-7.36396580923
0.303346268195	-7.35200825133
0.308035643476	-7.3400570384
0.312725018758	-7.32811295633
0.318977519133	-7.3121998829
0.325230019508	-7.29630244719
0.331482519883	-7.28042217313
0.337735020258	-7.26456047096
0.343987520633	-7.24871864494
0.350240021008	-7.23289790041
0.356492521384	-7.21709935045
0.362745021759	-7.20132402201
0.36743439704	-7.18950833705
0.372123772321	-7.1777066195
0.376813147603	-7.16591921812
0.381502522884	-7.15414646024
0.386191898166	-7.14238865279
0.390881273447	-7.13064608331
0.395570648728	-7.11891902092
0.40026002401	-7.10720771723
0.406512524385	-7.09161756297
0.41276502476	-7.07605635352
0.419017525135	-7.06052455555
0.42527002551	-7.04502259195
0.431522525885	-7.02955084468
0.437775026261	-7.01410965739
0.444027526636	-6.99869933794
0.450280027011	-6.98332016068
0.456532527386	-6.96797236869
0.462785027761	-6.95265617571
0.469037528136	-6.93737176815
0.475290028511	-6.9221193068
0.481542528887	-6.90689892854
0.487795029262	-6.89171074788
0.494047529637	-6.87655485848
0.500300030012	-6.86143133444
0.506552530387	-6.8463402317
0.512805030762	-6.83128158915
0.519057531137	-6.81625542986
0.525310031513	-6.80126176205
0.531562531888	-6.78630058021
0.537815032263	-6.77137186592
0.544067532638	-6.75647558884
0.550320033013	-6.74161170747
0.556572533388	-6.72678016995
0.562825033764	-6.71198091482
0.569077534139	-6.69721387166
0.575330034514	-6.68247896179
0.581582534889	-6.66777609885
0.587835035264	-6.65310518935
0.594087535639	-6.63846613326
0.600340036014	-6.62385882449
0.608155661483	-6.60564416254
0.615971286952	-6.58747870156
0.623786912421	-6.56936220096
0.63160253789	-6.55129441004
0.638636600812	-6.53507483051
0.645670663734	-6.51889430064
0.652704726656	-6.50275262083
0.659738789578	-6.48664958728
0.6667728525	-6.47058499251
0.673806915422	-6.45455862578
0.680840978344	-6.43857027349
0.687875041267	-6.42261971962
0.694127541642	-6.40847300525
0.700380042017	-6.39435582962
0.706632542392	-6.38026803747
0.712885042767	-6.36620947278
0.72226379333	-6.34517608448
0.731642543893	-6.3242075751
0.741021294455	-6.30330341298
0.750400045018	-6.28246306611
0.759778795581	-6.26168600292
0.769157546143	-6.24097169305
0.778536296706	-6.22031960801
0.787915047269	-6.19972922182
0.797293797832	-6.17920001153
0.806672548394	-6.15873145771
0.816051298957	-6.13832304493
0.82543004952	-6.11797426211
0.834808800083	-6.09768460286
0.844187550645	-6.07745356586
0.853566301208	-6.05728065508
0.862945051771	-6.03716538
0.872323802333	-6.01710725589
0.881702552896	-5.99710580394
0.891081303459	-5.97716055144
0.900460054022	-5.9572710319
0.909838804584	-5.93743678517
0.923906930428	-5.90778806091
0.937975056273	-5.87826117741
0.947353806835	-5.85864355024
0.956732557398	-5.83907899296
0.975490058523	-5.80010741194
0.994247559649	-5.76134314879
1.01300506077	-5.72278302444
1.0317625619	-5.68442396557
1.05052006303	-5.64626300346
1.06927756415	-5.60829727243
1.08803506528	-5.57052400808
1.1067925664	-5.53294054519
1.12555006753	-5.49554431557
1.14430756865	-5.45833284569
1.16306506978	-5.42130375426
1.1818225709	-5.38445474971
1.20702796304	-5.33521862774
1.23223335518	-5.2862986028
1.26388663833	-5.22530446363
1.29553992148	-5.16479217853
1.32719320463	-5.10475331232
1.35884648777	-5.04517999299
1.39049977092	-4.98606487969
1.42215305407	-4.92740113201
1.45380633722	-4.86918238057
1.48545962037	-4.81140269916
1.51711290352	-4.75405657817
1.54876618667	-4.69713889945
1.58041946982	-4.64064491259
1.62262384735	-4.56597110632
1.66482822488	-4.49203318113
1.70703260242	-4.41882252352
1.74923697995	-4.34633138417
1.79144135748	-4.27455280667
1.83364573501	-4.20348056164
1.87585011255	-4.13310908579
1.91805449008	-4.06343342554
1.96025886761	-3.99444918488
2.00246324514	-3.92615247695
2.04466762267	-3.85853987922
2.08687200021	-3.79160839178
2.12907637774	-3.72535539862
2.17128075527	-3.65977863157
2.2134851328	-3.59487613667
2.25568951034	-3.53064624281
2.29789388787	-3.46708753245
2.3400982654	-3.40419881415
2.4034048317	-3.31111985309
2.466711398	-3.21954356153
2.53265573789	-3.12574744143
2.59860007779	-3.03357827565
2.66981996487	-2.93586183902
2.74103985196	-2.84004112919
2.81225973904	-2.74611560129
2.88347962613	-2.65408477977
2.95469951321	-2.56394808659
3.0259194003	-2.47570468569
3.09713928738	-2.38935334257
3.16835917447	-2.30489229759
3.23957906156	-2.22231915237
3.31079894864	-2.14163076819
3.35827887337	-2.08888367805
3.40575879809	-2.03697111648
3.50071864754	-1.93564303431
3.59567849698	-1.83763141077
3.69063834643	-1.74291775146
3.78559819588	-1.65147999995
3.88055804533	-1.56329240801
3.97551789478	-1.47832545143
4.07047774422	-1.39654578866
4.16543759367	-1.31791625951
4.26039744312	-1.24239592136
4.35535729257	-1.16994011987
4.45031714201	-1.10050059153
4.54527699146	-1.03402559502
4.64023684091	-0.970460068659
4.73519669036	-0.90974581066
4.8301565398	-0.85182167957
4.92511638925	-0.796623811692
5.0200762387	-0.744085852686
5.11503608815	-0.694139200457
5.20999593759	-0.646713256575
5.30495578704	-0.601735683546
5.39991563649	-0.559132665408
5.49487548594	-0.518829169257
5.58983533538	-0.480749205459
5.66995770836	-0.450292240685
5.75008008133	-0.421317326606
5.8302024543	-0.393778016555
5.91032482727	-0.3676278437
5.99044720024	-0.342820419607
6.07056957321	-0.319309529044
6.15069194618	-0.297049220724
6.23081431916	-0.275993893709
6.31093669213	-0.256098379259
6.3910590651	-0.237318017934
6.47118143807	-0.219608731823
6.55130381104	-0.202927091801
6.63142618401	-0.187230379744
6.71154855698	-0.172476645686
6.79167092996	-0.158624759924
6.87179330293	-0.145634460102
6.9519156759	-0.133466393344
7.03203804887	-0.122082153518
7.11216042184	-0.111444313755
7.19228279481	-0.101516454331
7.27240516778	-0.0922631860864
7.35252754076	-0.0836501695126
7.43264991373	-0.0756441297128
7.5127722867	-0.0682128673963
7.59289465967	-0.0613252661102
7.67301703264	-0.0549512959048
7.83326177858	-0.0436295605202
7.99350652453	-0.0340290859147
8.15375127047	-0.0259483899892
8.31399601641	-0.0192026952039
8.47424076235	-0.0136234031614
8.6344855083	-0.00905745722974
8.79473025424	-0.00536661646596
8.95497500018	-0.00242666239393
9.11521974613	-0.00012655830219
9.27546449207	0.0016324212672
9.43570923801	0.00293757519914
9.59595398395	0.0038656610343
9.7561987299	0.00448376908774
9.91644347584	0.00485017567255
10.0766882218	0.00501516740312
10.2369329677	0.00502183018186
10.3971777137	0.00490679796008
10.5574224596	0.0047009577028
10.7176672056	0.0044301081772
10.8779119515	0.00411557122682
11.0381566974	0.00377475509379
11.1984014434	0.0034216701154
11.3586461893	0.00306739775868
11.6791356812	0.00238746049108
11.9996251731	0.00178007716916
12.320114665	0.00126632925847
12.6406041569	0.000851247967235
12.9610936488	0.000529834974828
13.2815831406	0.000291457932844
13.6020726325	0.000122937687559
13.9225621244	1.06120310156e-05
14.2430516163	-5.83772912121e-05
14.5635411082	-9.53674396492e-05
14.8840306001	-0.000109859002855
15.204520092	-0.000109469531205
15.5250095838	-0.000100054754696
15.8454990757	-8.59227589817e-05
16.1459579744	-7.10859193555e-05
16.446416873	-5.64139334939e-05
16.7468757717	-4.29354846241e-05
17.0473346703	-3.12113297809e-05
17.6482524676	-1.36934554896e-05
18.2491702649	-3.40423558477e-06
18.8500880622	1.54492613526e-06
19.4510058594	3.17180242926e-06
20.0519236567	3.07285666255e-06
20.652841454	2.29994973387e-06
21.2537592513	1.43774690482e-06
21.8546770486	7.44255466307e-07
22.4555948459	2.84253719014e-07
23.0565126432	2.87576508728e-08
23.6574304404	-8.25239708641e-08
24.2583482377	-1.08397322871e-07
24.859266035	-9.31595301171e-08
25.4601838323	-6.46976041974e-08
26.0611016296	-3.75803763559e-08
26.6620194269	-1.74675556838e-08
27.2629372241	-5.02148454099e-09
27.8638550214	1.30608507847e-09
29.065690616	3.69308974172e-09
30.2675262106	1.81351111116e-09
31.4693618051	3.70379527432e-10
32.6711973997	-1.05810428551e-10
33.8730329943	-1.21953389508e-10
35.0748685889	-4.91797756715e-11
36.0231919877	-1.20040744798e-11
36.9715153865	2.86067874427e-12
37.9198387854	5.27066965445e-12
38.8681621842	3.44176995611e-12
40.7648089819	2.05297284856e-13
42.6614557796	-1.88361762462e-13
44.5581025773	-3.21703801507e-14
46.454749375	8.22434950096e-15
48.3513961726	2.83576878356e-15
50.2480429703	-2.14209198812e-16
52.144689768	-1.97890516905e-16
54.0413365657	-7.17473864455e-18
55.9379833634	1.15768440865e-17
57.8346301611	1.64399314344e-18
59.7312769587	-5.53717018953e-19
61.6279237564	-1.60079577503e-19
65.4212173518	9.5927987781e-21
67.9751179902	-2.94612660505e-21
70.5290186287	1.12572946798e-22
73.0829192672	5.39397365879e-23
75.6368199056	-8.58315617358e-24
80.7446211826	1.1864442913e-24
85.8524224595	2.10634707933e-25
90.9602237364	-5.061512144e-26
96.0680250133	-3.90095380643e-27
101.17582629	1.87314987342e-27
106.283627567	1.647894159e-29
111.391428844	-6.19217211807e-29
116.499230121	3.15395454489e-30
121.607031398	1.8276410445e-30
126.714832675	-2.12640713662e-31
136.930435229	-1.57768080299e-31
147.146037783	-5.28451749833e-32
158.638590656	-4.54871993514e-33
170.131143529	8.78443676455e-33
181.623696402	7.25130436789e-33
193.116249275	3.13572975868e-33
204.608802148	5.71099254613e-34
216.101355021	-3.08158046612e-34
239.086460767	-3.8316094457e-34
263.119416922	-3.49353728629e-34
287.152373078	-2.70572021026e-34
311.185329233	-1.8276806402e-34
335.218285388	-1.05345391834e-34
368.301402966	-6.05536552615e-35
401.384520544	-2.63601658927e-35
434.467638122	-2.45802102409e-36
467.550755701	1.19247548448e-35
526.199122448	1.61499147035e-35
584.847489196	1.77474573515e-35
643.495855943	1.68109002778e-35
702.144222691	1.340397297e-35
819.440956186	1.07933985469e-35
936.737689681	7.57710688155e-36
1000	-1.69849791968e-59
