# Supplementary material for: Indentation of a floating elastic sheet: geometry versus applied tension
Source: Proc Math Phys Eng Sci. 2017 Oct 11;473(2206):20170335. doi: 10.1098/rspa.2017.0335 (PMC5666232; doi:10.1098/rspa.2017.0335)
Supplement: Raw experimental and numerical data [file rspa20170335supp1.zip › DataFiles/figure5/StressProfileTau=0.1w0=1.txt]

0.0001	1.39837316503	0.749186582517
0.000105082558858	1.36773311964	0.779826627596
0.000110165117716	1.34123525092	0.806324494303
0.000115247676574	1.31816523153	0.829394508695
0.000120330235432	1.29795633297	0.849603398355
0.000127954073719	1.27203813836	0.875521570867
0.000135577912006	1.25036805971	0.897191615643
0.000140660470864	1.23783710797	0.909722537786
0.00015082558858	1.21646852551	0.93109104353
0.000160990706296	1.19901836653	0.948541102001
0.000171155824012	1.18458401791	0.962975326256
0.000181320941728	1.17250855156	0.975050644612
0.000191486059444	1.16230463574	0.985254389266
0.00020165117716	1.15360458381	0.993954247369
0.000211816294876	1.14612676116	1.00143185409
0.000221981412592	1.1396525025	1.00790587531
0.000237229089167	1.13145673261	1.0161012499
0.000252476765741	1.12470049055	1.02285705132
0.000267724442315	1.11906537182	1.02849168577
0.000282972118889	1.11431637317	1.03324015804
0.000298219795463	1.11027698784	1.03727897632
0.000313467472037	1.10681256428	1.04074279343
0.000328715148611	1.10381893718	1.04373577589
0.000343962825185	1.10121450469	1.04633952658
0.000359210501759	1.09893460777	1.04861870556
0.000374458178333	1.09692747765	1.05062508247
0.000389705854907	1.09515127074	1.05240050175
0.000404953531481	1.09357186972	1.05397908145
0.000420201208055	1.09216123278	1.05538886411
0.000435448884629	1.09089614007	1.05665307021
0.000465944237777	1.08872826347	1.05881907903
0.000496439590926	1.08694736895	1.06059798325
0.000526934944074	1.08546651522	1.06207672801
0.000557430297222	1.08422187148	1.06331914751
0.00058792565037	1.08316571927	1.06437296326
0.000618421003518	1.08226180738	1.06527442923
0.000648916356666	1.08148219722	1.06605148647
0.000679411709814	1.08080507614	1.06672594993
0.000709907062962	1.08021321353	1.06731505228
0.00074040241611	1.07969285255	1.06783255231
0.000770897769259	1.0792329024	1.06828954259
0.000801393122407	1.07882434154	1.06869504633
0.000831888475555	1.07845977113	1.06905646393
0.000877631505277	1.07798230915	1.06952902041
0.000923374534999	1.0775737908	1.06993242578
0.000969117564721	1.0772215024	1.0702793979
0.00101486059444	1.0769155295	1.07057985511
0.00106060362417	1.07664804855	1.07084162455
0.00110634665389	1.07641281932	1.0710709498
0.00115208968361	1.07620481541	1.07127286043
0.00119783271333	1.07601995154	1.07145144466
0.00124357574305	1.07585487979	1.0716100532
0.00128931877278	1.07570683551	1.07175145334
0.00138080483222	1.07545300695	1.07199146068
0.00147229089167	1.07524415603	1.0721857951
0.00156377695111	1.07507003312	1.07234472316
0.00165526301055	1.07492314113	1.07247575745
0.00174674907	1.07479789408	1.07258449829
0.00183823512944	1.07469006111	1.07267518984
0.00192972118889	1.07459639044	1.07275109629
0.00202120724833	1.07451434966	1.07281476166
0.00211269330778	1.07444194299	1.07286819264
0.00220417936722	1.07437758047	1.07291298948
0.00229566542666	1.07431998288	1.07295044113
0.00243289451583	1.07424405162	1.07299508552
0.002570123605	1.07417829676	1.07302829777
0.00266160966444	1.07413906914	1.0730451462
0.00284458178333	1.07406951951	1.07306832962
0.0029818108725	1.07402368817	1.07307800743
0.00311903996166	1.07398219152	1.07308219371
0.00325626905083	1.07394426722	1.07308167199
0.00339349814	1.0739093047	1.07307707287
0.00353072722916	1.07387681043	1.07306890891
0.00373657086291	1.07383183707	1.07305087815
0.00394241449666	1.07379045867	1.07302688313
0.004216872675	1.07373950996	1.072987074
0.00449133085333	1.07369211789	1.07293970938
0.00476578903166	1.07364726686	1.07288591388
0.00504024721	1.0736042156	1.07282652983
0.00524609084374	1.07357277182	1.07277871758
0.00545193447749	1.07354184826	1.07272834438
0.00565777811124	1.07351129836	1.0726755924
0.00586362174499	1.07348100206	1.07262061573
0.00613807992333	1.07344083291	1.07254407738
0.00641253810166	1.07340075149	1.07246407801
0.00668699627999	1.07336060954	1.07238083519
0.00709868354749	1.07330003391	1.07225028161
0.00751037081499	1.0732387658	1.07211334205
0.00792205808249	1.07317659224	1.07197042333
0.00833374534999	1.07311336056	1.07182185918
0.00874543261749	1.07304896117	1.07166792883
0.00915711988499	1.07298331581	1.07150887008
0.00956880715249	1.07291636918	1.07134488859
0.00998049441999	1.07284808303	1.07117616475
0.0103921816875	1.07277843194	1.07100285864
0.010803868955	1.07270740011	1.07082511391
0.0114213998562	1.07259824655	1.07055045579
0.0120389307575	1.0724859623	1.07026649394
0.0126564616587	1.07237056034	1.06997357666
0.01327399256	1.07225206655	1.06967201652
0.014097367095	1.07208932585	1.06925697842
0.01492074163	1.07192124714	1.06882768417
0.0155382725312	1.07179174886	1.06849668882
0.0161558034325	1.07165935458	1.06815819505
0.0167733343337	1.07152411179	1.06781240135
0.017390865235	1.07138606805	1.06745949429
0.0180083961362	1.07124527064	1.06709964987
0.0186259270375	1.07110176623	1.06673303463
0.0195522233894	1.07088153409	1.06617076009
0.0204785197412	1.07065546514	1.06559410668
0.0210960506425	1.07050158204	1.06520191502
0.022331112445	1.07018639439	1.06439950393
0.0232574087969	1.0699436678	1.06378240358
0.0241837051487	1.06969565486	1.0631526285
0.0251100015006	1.06944247985	1.06251054489
0.0260362978525	1.06918426205	1.06185649963
0.0269625942043	1.06892111595	1.06119082202
0.0278888905562	1.06865315151	1.06051382534
0.0288151869081	1.06838047438	1.05982580813
0.02974148326	1.06810318612	1.05912705536
0.0306677796118	1.06782138444	1.05841783949
0.0320572241397	1.06739042408	1.05733496496
0.0334466686675	1.06694982254	1.05622996836
0.0352992613712	1.06634785051	1.05472358006
0.037151854075	1.06572988762	1.05318099914
0.0390044467787	1.06509653228	1.0516038441
0.0408570394825	1.06444834521	1.04999362336
0.0427096321862	1.06378585311	1.04835174705
0.04456222489	1.06310955183	1.04667953716
0.0464148175937	1.06241990922	1.04497823614
0.0482674102975	1.06171736759	1.04324901442
0.0501200030012	1.06100234588	1.04149297691
0.0519725957049	1.0602752416	1.03971116869
0.0533620402328	1.05972221217	1.03835849814
0.0547514847606	1.05916275179	1.03699228862
0.0575303738162	1.05802512175	1.03422077452
0.0603092628718	1.05686346927	1.03139953397
0.0630881519274	1.0556788387	1.02853127282
0.0658670409831	1.05447220844	1.02561851632
0.0686459300387	1.05324449733	1.02266362714
0.0714248190943	1.05199657024	1.01966882098
0.0742037081499	1.05072924293	1.01663618017
0.0779088935574	1.04901062145	1.01253717793
0.0816140789649	1.04726059171	1.00837873195
0.0853192643724	1.04548075275	1.0041648736
0.0890244497799	1.04367259927	0.999899353404
0.0918033388355	1.04229874854	0.996668423096
0.0945822278912	1.0409103194	0.993411795384
0.0973611169468	1.03950784573	0.990130793374
0.100140006002	1.03809183797	0.986826677639
0.102918895058	1.03666278469	0.9835006504
0.105697784114	1.03522115395	0.980153859321
0.108476673169	1.03376739459	0.976787400984
0.112645006753	1.03156495204	0.97170311888
0.116813340336	1.02933756863	0.966580286501
0.119592229392	1.02783943755	0.963145208653
0.122371118447	1.0263311713	0.959695282273
0.127928896559	1.02328564014	0.952754242956
0.13348667467	1.02020366505	0.945763561504
0.137655008253	1.01786978107	0.940491544379
0.141823341837	1.0155178049	0.935197266566
0.14599167542	1.0131486824	0.929882930588
0.150160009004	1.01076331387	0.924550620395
0.154328342587	1.00836255711	0.919202309579
0.15849667617	1.00594723024	0.913839868843
0.162665009754	1.00351811418	0.908465072798
0.166833343337	1.00107595505	0.903079606172
0.171001676921	0.998621466225	0.897685069487
0.175170010504	0.996155330315	0.892282984272
0.181422510879	0.992435710483	0.884168849707
0.187675011255	0.98869344144	0.876045565593
0.191843344838	0.986186988016	0.87062708147
0.200180012005	0.981148700519	0.859788336655
0.20643251238	0.977349818065	0.851662069027
0.212685012755	0.973535482431	0.843542051629
0.21893751313	0.969707242578	0.835431504681
0.225190013505	0.965866561839	0.827333434507
0.231442513881	0.962014823925	0.819250649329
0.237695014256	0.958153338377	0.811185773594
0.243947514631	0.954283345529	0.80314126099
0.250200015006	0.950406021043	0.7951194063
0.256452515381	0.946522480045	0.787122356231
0.262705015756	0.942633780932	0.779152119316
0.268957516131	0.938740928855	0.771210574996
0.278336266694	0.932895940296	0.759355873057
0.287715017257	0.927046773397	0.747575126062
0.29709376782	0.921196237868	0.735873279744
0.306472518382	0.915346943482	0.724254806446
0.312725018758	0.911449308597	0.716557488
0.325230019508	0.903661613396	0.701283747478
0.337735020258	0.895888168736	0.686177695273
0.350240021008	0.888133561249	0.671246218359
0.362745021759	0.880401966134	0.656495270603
0.375250022509	0.872697186293	0.641929971503
0.387755023259	0.865022686888	0.627554692917
0.40026002401	0.857381625959	0.613373135536
0.41276502476	0.849776881658	0.59938839653
0.42527002551	0.842211076553	0.585603029588
0.437775026261	0.834686599386	0.572019098361
0.450280027011	0.827205624605	0.558638224157
0.462785027761	0.819770129955	0.545461628627
0.475290028511	0.812381912349	0.532490172041
0.487795029262	0.805042602229	0.51972438771
0.500300030012	0.797753676599	0.507164512977
0.512805030762	0.790516470859	0.494810517201
0.525310031513	0.783332189584	0.482662127047
0.537815032263	0.776201916366	0.470718849401
0.550320033013	0.769126622802	0.458979992144
0.562825033764	0.762107176729	0.447444683037
0.575330034514	0.755144349772	0.436111886888
0.587835035264	0.748238824285	0.424980421199
0.600340036014	0.741391199726	0.414048970426
0.612845036765	0.734601998536	0.403316099003
0.625350037515	0.727871671563	0.392780263242
0.63160253789	0.724528708457	0.387585724476
0.637855038265	0.721200603059	0.38243982224
0.64410753864	0.717887393754	0.377342337863
0.650360039016	0.714589115327	0.372293047793
0.656612539391	0.71130579909	0.36729172387
0.662865039766	0.708037472995	0.362338133581
0.669117540141	0.704784161761	0.357432040302
0.675370040516	0.701545886983	0.352573203534
0.681622540891	0.698322667238	0.347761379131
0.687875041267	0.695114518195	0.342996319513
0.694127541642	0.691921452713	0.338277773871
0.700380042017	0.688743480939	0.333605488369
0.712885042767	0.682432846108	0.324398668424
0.725390043517	0.676182644126	0.315373775458
0.737895044268	0.669992867717	0.306528688166
0.750400045018	0.663863474465	0.297861253209
0.762905045768	0.657794389211	0.289369289862
0.775410046519	0.651785506281	0.281050594287
0.787915047269	0.645836691578	0.27290294347
0.800420048019	0.639947784526	0.26492409885
0.81292504877	0.634118599899	0.257111809651
0.82543004952	0.628348929522	0.249463815969
0.83793505027	0.622638543872	0.241977851597
0.85044005102	0.616987193571	0.234651646639
0.862945051771	0.611394610793	0.227482929914
0.875450052521	0.605860510575	0.220469431169
0.887955053271	0.600384592055	0.213608883114
0.900460054022	0.594966539627	0.206899023299
0.912965054772	0.589606024032	0.200337595836
0.925470055522	0.584302703377	0.193922352985
0.937975056273	0.579056224098	0.187651056607
0.950480057023	0.573866221863	0.1815214795
0.962985057773	0.568732322418	0.175531406626
0.975490058523	0.563654142391	0.16967863623
0.987995059274	0.55863129004	0.163960980868
1.00050006002	0.553663365961	0.158376268345
1.01300506077	0.54874996376	0.152922342571
1.02551006152	0.543890670671	0.14759706434
1.03801506227	0.539085068155	0.142398312037
1.05052006303	0.534332732456	0.137323982283
1.06302506378	0.529633235121	0.132371990515
1.07553006453	0.524986143501	0.12754027151
1.08803506528	0.520391021214	0.122826779856
1.10054006603	0.515847428584	0.118229490377
1.11304506678	0.511354923058	0.113746398502
1.12555006753	0.506913059594	0.109375520605
1.13805506828	0.502521391031	0.105114894296
1.15056006903	0.498179468439	0.100962578675
1.16306506978	0.493886841439	0.0969166545588
1.17557007053	0.489643058519	0.0929752246672
1.18807507128	0.485447667325	0.0891364137844
1.20058007203	0.481300214928	0.0853983688909
1.22168226079	0.474408830675	0.07931382097
1.24278444956	0.467650491026	0.0735023638304
1.26388663833	0.461023020567	0.0679555269837
1.28498882709	0.454524249178	0.0626650224052
1.30609101586	0.448152014553	0.0576227443946
1.32719320463	0.441904164473	0.0528207690782
1.34829539339	0.43577855886	0.0482513535922
1.36939758216	0.429773071619	0.043906934987
1.39049977092	0.4238855923	0.039780128884
1.41160195969	0.418114027585	0.0358637279158
1.43270414846	0.412456302621	0.0321506999763
1.45380633722	0.406910362212	0.0286341863046
1.47490852599	0.401474171876	0.0253074994232
1.49601071475	0.396145718785	0.0221641209519
1.51711290352	0.390923012598	0.0191976993116
1.53821509229	0.385804086186	0.0164020473361
1.55931728105	0.380786996276	0.0137711398043
1.58041946982	0.375869823996	0.011299110905
1.60152165859	0.371050675357	0.0089802516466
1.62262384735	0.366327681656	0.00680900722058
1.66482822488	0.35716281275	0.00288789845199
1.70703260242	0.348360784672	-0.000505672398018
1.74923697995	0.339907585396	-0.0034108688949
1.79144135748	0.331789626832	-0.0058646490113
1.83364573501	0.323993745791	-0.00790185297527
1.87585011255	0.316507202847	-0.00955529055784
1.91805449008	0.309317679444	-0.0108558273802
1.96025886761	0.302413273527	-0.0118324699034
2.04466762267	0.289414254749	-0.0129213009246
2.12907637774	0.277423022743	-0.0130197747154
2.2134851328	0.266358671059	-0.0123012735715
2.29789388787	0.256146227588	-0.0109169439246
2.38230264293	0.246716351225	-0.00899792204331
2.466711398	0.238005017234	-0.0066574084064
2.55112015306	0.229953198952	-0.00399259059656
2.64608000251	0.221615737126	-0.000709805171168
2.74103985196	0.213973523964	0.00277963024867
2.8359997014	0.206962228287	0.00639408879314
2.93095955085	0.200523462771	0.0100670871347
3.0259194003	0.194604292229	0.0137451405167
3.12087924975	0.18915677005	0.0173858545968
3.21583909919	0.184137503699	0.0209562368902
3.31079894864	0.179507249507	0.0244312104625
3.40575879809	0.175230536429	0.0277923126884
3.50071864754	0.171275318054	0.031026562296
3.59567849698	0.167612651881	0.0341254785081
3.69063834643	0.164216404667	0.0370842368312
3.78559819588	0.161062982498	0.0399009468923
3.88055804533	0.158131084173	0.0425760386481
3.97551789478	0.155401476447	0.045111744263
4.07047774422	0.152856789637	0.0475116639511
4.16543759367	0.15048133215	0.0497804050696
4.26039744312	0.148260922494	0.051923284741
4.45031714201	0.144235173937	0.05585486686
4.64023684091	0.140690882859	0.0593550415666
4.8301565398	0.137555257709	0.0624725596505
5.0200762387	0.134768324157	0.0652535939843
5.20999593759	0.13228046578	0.0677403081298
5.39991563649	0.130050449216	0.0699702651748
5.58983533538	0.128043841557	0.0719763664392
5.75008008133	0.126503096821	0.0735160163864
5.91032482727	0.12508592924	0.0749315283416
6.07056957321	0.123779451816	0.0762359557014
6.23081431916	0.122572417757	0.07744073568
6.3910590651	0.121454976853	0.0785558890366
6.55130381104	0.120418472319	0.0795902046285
6.71154855698	0.119455270937	0.080551405403
6.87179330293	0.118558620596	0.0814462947823
7.19228279481	0.116941669635	0.0830605009029
7.5127722867	0.115527111221	0.0844732635184
7.83326177858	0.114282544114	0.0857167624585
8.15375127047	0.113181797803	0.0868169294426
8.47424076235	0.112203546863	0.0877948957993
8.79473025424	0.111330273389	0.088668045046
9.11521974613	0.110547480226	0.0894507919794
9.43570923801	0.109843087572	0.0901551713095
10.0766882218	0.108630568483	0.0913676880153
10.7176672056	0.107629019932	0.0923692343695
11.3586461893	0.106792192932	0.0932060578161
11.9996251731	0.106085850812	0.0939123976086
12.6406041569	0.105484210832	0.0945140366259
13.2815831406	0.104967557447	0.0950306897412
14.5635411082	0.104131360672	0.0958668864661
15.8454990757	0.103489782047	0.0965084650876
17.0473346703	0.103014949218	0.0969832979148
18.2491702649	0.102630802833	0.0973674442993
19.4510058594	0.102315638349	0.0976826087834
20.652841454	0.102053876376	0.0979443707557
23.0565126432	0.101647786848	0.0983504602838
25.4601838323	0.101351184097	0.0986470630352
27.8638550214	0.101127975033	0.0988702720989
30.2675262106	0.100955800606	0.0990424465264
32.6711973997	0.100820210426	0.0991780367062
35.0748685889	0.100711528798	0.0992867183343
38.3498705841	0.100595048284	0.0994031988477
41.6248725793	0.100504963802	0.0994932833303
48.1748765697	0.100376763562	0.0996214835703
54.7248805601	0.100291774262	0.0997064728705
61.2748845505	0.100232552239	0.0997656948926
71.4904871044	0.100170607206	0.0998276399262
81.7060896582	0.100130407128	0.0998678400036
91.9216922121	0.100102848504	0.0998953986281
102.137294766	0.100083137342	0.0999151097902
122.568499874	0.1000574629	0.0999407842324
142.999704981	0.100041983246	0.0999562638862
179.595598836	0.100026295955	0.0999719511769
216.191492691	0.100017875325	0.0999803718074
269.845940516	0.100011159711	0.0999870874206
323.500388341	0.100007498272	0.0999907488596
453.005685128	0.100003394392	0.0999948527398
668.886083282	0.100001082478	0.0999971646542
884.766481435	0.100000243163	0.0999980039686
1000	0.1	0.099998247132
