# Supplementary material for: Indentation of a floating elastic sheet: geometry versus applied tension
Source: Proc Math Phys Eng Sci. 2017 Oct 11;473(2206):20170335. doi: 10.1098/rspa.2017.0335 (PMC5666232; doi:10.1098/rspa.2017.0335)
Supplement: Raw experimental and numerical data [file rspa20170335supp1.zip › DataFiles/figure5/StressProfileTau=0.1w0=100.txt]

0.0001	8816.43652626	4408.26826313
0.000105082558858	8608.38157382	4616.32222147
0.000110165117716	8428.45307473	4796.2443565
0.000115247676574	8271.80023935	4952.88148796
0.000120330235432	8134.57444011	5090.07941518
0.000127954073719	7958.57773425	5266.00730213
0.000135577912006	7811.4229996	5413.05716089
0.000140660470864	7726.32569927	5498.06330592
0.00015082558858	7581.20195289	5642.95227252
0.000160990706296	7462.6735089	5761.17553726
0.000171155824012	7364.61008479	5858.86424838
0.000181320941728	7282.55009379	5940.48178264
0.000191486059444	7213.18388386	6009.34005095
0.00020165117716	7154.01447438	6067.93849631
0.000211816294876	7103.12938555	6118.19211003
0.000221981412592	7059.04385104	6161.58813041
0.000237229089167	7003.17933627	6216.31473252
0.000252476765741	6957.0570462	6261.18140687
0.000267724442315	6918.51583376	6298.35621121
0.000282972118889	6885.96097645	6329.44014666
0.000298219795463	6858.19500349	6355.63637231
0.000313467472037	6834.30465781	6377.86329798
0.000328715148611	6813.58367311	6396.83186401
0.000343962825185	6795.4789617	6413.09940755
0.000359210501759	6779.55244028	6427.10788595
0.000374458178333	6765.45350831	6439.21144223
0.000389705854907	6752.89891258	6449.69657899
0.000412577369768	6736.4692102	6462.88966287
0.000435448884629	6722.39031125	6473.58107454
0.000465944237777	6706.48865407	6484.74538086
0.000496439590926	6693.13723562	6493.12275425
0.000526934944074	6681.75029192	6499.31392601
0.000557430297222	6671.89851118	6503.76142841
0.00058792565037	6663.26157794	6506.79735193
0.000618421003518	6655.59668677	6508.67506793
0.000648916356666	6648.71716853	6509.59079013
0.000679411709814	6642.47768205	6509.69853346
0.000709907062962	6636.76376463	6509.12068562
0.00074040241611	6631.48433523	6507.95560389
0.000770897769259	6626.56623437	6506.28315767
0.000801393122407	6621.95019266	6504.16882879
0.000831888475555	6617.58781643	6501.66678368
0.000877631505277	6611.43472937	6497.28356931
0.000923374534999	6605.65761793	6492.25152044
0.000969117564721	6600.17499021	6486.66734545
0.00101486059444	6594.92393582	6480.60787123
0.00106060362417	6589.85537357	6474.13496758
0.00110634665389	6584.93065125	6467.299089
0.00115208968361	6580.119076	6460.14186205
0.00122070422819	6573.06149427	6448.8779058
0.00128931877278	6566.14061419	6437.06298595
0.00138080483222	6557.04672027	6420.58032405
0.00147229089167	6548.03613819	6403.38902126
0.00156377695111	6539.05604381	6385.59595116
0.00165526301055	6530.07054042	6367.28545865
0.00174674907	6521.05522159	6348.52564187
0.00183823512944	6511.9936153	6329.37258292
0.00192972118889	6502.87480686	6309.87327161
0.00202120724833	6493.69181911	6290.06767409
0.00211269330778	6484.44048976	6269.99022786
0.00220417936722	6475.11868178	6249.67094368
0.00229566542666	6465.72572066	6229.13623241
0.00243289451583	6451.5039174	6197.98082781
0.002570123605	6437.12733314	6166.4619347
0.00266160966444	6427.46017311	6145.27697394
0.00284458178333	6407.93779322	6102.56258422
0.0029818108725	6393.14162167	6070.27839915
0.00311903996166	6378.22317592	6037.82584446
0.00325626905083	6363.19157597	6005.24014851
0.00339349814	6348.05581315	5972.55277708
0.00353072722916	6332.82463956	5939.79196521
0.00373657086291	6309.81736296	5890.5680046
0.00394241449666	6286.64135383	5841.31128456
0.004216872675	6255.52074559	5775.69667221
0.00449133085333	6224.19916674	5710.27135697
0.00476578903166	6192.72550209	5645.14532605
0.00504024721	6161.14347166	5580.41056105
0.00524609084374	6137.4094829	5532.16312002
0.00555485629437	6101.76780483	5460.34633087
0.00586362174499	6066.11707211	5389.26450111
0.00613807992333	6034.45222477	5326.75067768
0.00641253810166	6002.83651466	5264.9069322
0.00668699627999	5971.29205354	5203.76440267
0.00709868354749	5924.15154614	5113.41986113
0.00751037081499	5877.27316922	5024.7756712
0.00792205808249	5830.70570123	4937.8782072
0.00833374534999	5784.49015919	4852.75765163
0.00874543261749	5738.66093667	4769.43100352
0.00915711988499	5693.24675646	4687.90450745
0.00956880715249	5648.27147176	4608.17563
0.00998049441999	5603.75474286	4530.23467865
0.0103921816875	5559.71261133	4454.0661351
0.010803868955	5516.15798916	4379.64975858
0.0114213998562	5451.76180036	4271.25704653
0.0120389307575	5388.50973921	4166.65858009
0.0126564616587	5326.41695635	4065.75018584
0.01327399256	5265.49075553	3968.4204218
0.0136856798275	5225.52207737	3905.46489976
0.0143032107287	5166.53968553	3813.84058991
0.01492074163	5108.71543203	3725.48120289
0.0155382725312	5052.03862599	3640.2678285
0.0161558034325	4996.49568485	3558.08269595
0.0167733343337	4942.07072376	3478.80995721
0.017390865235	4888.74604342	3402.33627057
0.0180083961362	4836.50253493	3328.55122675
0.0186259270375	4785.32001591	3257.34765104
0.0190890752134	4747.61680521	3205.57652138
0.0195522233894	4710.4895475	3155.15659187
0.0200153715653	4673.92904692	3106.04655854
0.0204785197412	4637.92601846	3058.20627257
0.0209416679172	4602.47112332	3011.59674106
0.0214048160931	4567.55499975	2966.18012184
0.021867964269	4533.16828974	2921.91971316
0.022099538357	4516.17054716	2900.2119269
0.022331112445	4499.30166202	2878.77993942
0.0227942606209	4465.9458324	2836.72633301
0.0232574087969	4433.09158051	2795.72551463
0.0237205569728	4400.72976484	2755.74517036
0.0241837051487	4368.85133535	2716.75402767
0.0246468533247	4337.44734417	2678.72183007
0.0251100015006	4306.50895471	2641.61931093
0.0258047237645	4260.955338	2587.64702151
0.0264994460284	4216.4008508	2535.61143947
0.0270783812483	4180.01495616	2493.66493177
0.0276573164683	4144.2873315	2452.95472583
0.0282362516882	4109.2023592	2413.43473614
0.0288151869081	4074.74477027	2375.06079942
0.02974148326	4020.88048348	2315.94132344
0.0306677796118	3968.52499864	2259.48393785
0.0313625018758	3930.21420275	2218.79532242
0.0320572241397	3892.69685839	2179.45682397
0.0329256269695	3846.88180083	2132.09440105
0.0337940297994	3802.22908167	2086.64450992
0.0346624326293	3758.69798601	2043.00688614
0.0355308354592	3716.24940427	2001.08737044
0.036572918855	3666.68725376	1952.9276874
0.0376150022509	3618.56787332	1906.97219298
0.0383965647978	3583.38951343	1873.87193876
0.0391781273447	3548.96556362	1841.8843105
0.0396991690426	3526.42399036	1821.15272045
0.0402202107405	3504.20086839	1800.87945145
0.0407412524385	3482.28975391	1781.05094444
0.0412622941364	3460.68436041	1761.65411867
0.0417833358343	3439.37855475	1742.67635277
0.0422464840103	3420.68672605	1726.14917472
0.0424780580982	3411.42651819	1718.00354516
0.0427096321862	3402.222773	1709.93520336
0.0431727803621	3383.98267859	1694.02642137
0.0436359285381	3365.96251256	1678.41505789
0.044099076714	3348.15842941	1663.09357992
0.04456222489	3330.56666643	1648.05468413
0.0454885212418	3296.00545245	1618.79652653
0.0464148175937	3262.25035173	1590.58645675
0.0473700607066	3228.25580118	1562.53867553
0.0483253038194	3195.06081379	1535.49882198
0.0489621325614	3173.36142334	1518.0076953
0.0500042159572	3138.57309341	1490.26851372
0.0509884058311	3106.51211375	1465.03154831
0.0520015424659	3074.28590555	1439.97846737
0.0530146791008	3042.8212452	1415.8186033
0.0537962416477	3019.05207121	1397.76343807
0.0545778041946	2995.70860456	1380.19448978
0.0550988458925	2980.37720356	1368.74294263
0.0561409292884	2950.25399178	1346.44317659
0.0571830126842	2920.82939625	1324.91506174
0.0577691845944	2904.57600376	1313.13051472
0.0583553565046	2888.53190369	1301.57196349
0.0589415284148	2872.69306877	1290.23329707
0.0595277003249	2857.05557122	1279.10860854
0.0600704520936	2842.7525925	1268.99379144
0.0606132038623	2828.6159729	1259.053139
0.061155955631	2814.64280986	1249.28239591
0.0616987073996	2800.83026613	1239.67743582
0.0619592282486	2794.25648027	1235.12476135
0.0622197490976	2787.71875945	1230.60892678
0.0627407907955	2774.75032249	1221.68607779
0.0633486727764	2759.79817228	1211.45573739
0.0639565547573	2745.03391555	1201.41397938
0.0645644367382	2730.45399719	1191.55583581
0.0651723187192	2716.05494916	1181.87650168
0.066214402115	2691.78196331	1165.68605166
0.0672564855109	2668.01411965	1149.98509299
0.0681248883408	2648.5820254	1137.25956132
0.0689932911706	2629.48091767	1124.84757523
0.0698616940005	2610.70228144	1112.73800679
0.0707300968304	2592.23788631	1100.92022197
0.0717721802263	2570.48422523	1087.10975265
0.0728142636221	2549.15837327	1073.68810951
0.0741168678669	2523.08331074	1057.43375502
0.0755497325362	2495.12149688	1040.19230945
0.0769825972055	2467.88561894	1023.58444057
0.0780898108136	2447.31880551	1011.16352142
0.0791970244217	2427.15582685	999.085974185
0.0808686998693	2397.45219786	981.47116122
0.0825403753168	2368.60220865	964.562627171
0.0842192874546	2340.44899143	948.249940466
0.0858981995923	2313.08370055	932.568885557
0.0879823663841	2280.15889016	913.927512358
0.0900665331758	2248.33649663	896.140664156
0.0924112208165	2213.78428626	877.07999521
0.0947559084571	2180.482079	858.952748228
0.0968400752488	2151.87373322	843.568233258
0.0989242420406	2124.1535391	828.824035154
0.101160379328	2095.35174149	813.671359313
0.103396516614	2067.47508442	799.164582646
0.106791428928	2026.81991692	778.283078167
0.110186341241	1988.04638132	758.665226107
0.113326160222	1953.74578028	741.546385708
0.116465979204	1920.84542661	725.329487753
0.12100338399	1875.59844507	703.343141966
0.125540788776	1832.85595269	682.900431299
0.128884139671	1802.83987912	668.728567273
0.132227490567	1773.99222704	655.247757405
0.136308983867	1740.25796226	639.652411741
0.140390477167	1708.04459776	624.925853863
0.143207358847	1686.64374178	615.229588152
0.146024240526	1665.88497507	605.889381834
0.150273986875	1635.71623499	592.42716336
0.154523733224	1606.84644275	579.665731468
0.15849667617	1580.95536784	568.319123937
0.162469619117	1556.05953736	557.493967949
0.165139957819	1539.85568008	550.492180905
0.17027710331	1509.810914	537.59916083
0.1754142488	1481.15878695	525.409326087
0.179273213875	1460.4911012	516.67861937
0.183278721928	1439.76858422	507.97577651
0.187284229981	1419.75004345	499.616005588
0.191375221437	1399.99222409	491.409768898
0.195466212894	1380.89302058	483.5182978
0.200753972	1357.12698135	473.753752025
0.206041731107	1334.33612564	464.445828594
0.211579834466	1311.44411255	455.150159394
0.217117937826	1289.48836438	446.283662257
0.221550862896	1272.54847742	439.474637544
0.226276873922	1255.07541685	432.479669525
0.231002884948	1238.17685253	425.741440724
0.236107465332	1220.53598069	418.73459219
0.241212045717	1203.49629798	411.992414058
0.246487592908	1186.48359494	405.285628685
0.2517631401	1170.04597909	398.828406627
0.258046170262	1151.17744758	391.44316276
0.264329200424	1133.03409978	384.368103529
0.269507052297	1118.59628267	378.755946291
0.275570267993	1102.2478384	372.419728218
0.281633483689	1086.46950805	366.322699665
0.288337824911	1069.64902162	359.842077825
0.295042166134	1053.44866086	353.618435654
0.300684070769	1040.26971234	348.568181063
0.306325975405	1027.48470789	343.679421232
0.312260965995	1014.44039321	338.701892039
0.318195956586	1001.79135354	333.884920665
0.323691318244	990.415307355	329.560667872
0.329186679901	979.347937166	325.360758306
0.334975127514	968.009586754	321.064978884
0.340763575127	956.98453999	316.894459829
0.347553399753	944.433137515	312.154174634
0.35434322438	932.273418331	307.569286972
0.362842717077	917.574654905	302.036464489
0.371342209775	903.424617919	296.719510845
0.376910842921	894.435889581	293.346493003
0.382479476068	885.660402167	290.056770888
0.389611234308	874.720302351	285.959957057
0.396742992549	864.101001728	281.9877272
0.404656313336	852.675418944	277.718572926
0.412569634123	841.607585759	273.58748027
0.42048295491	830.87983352	269.587226819
0.428396275698	820.475670475	265.711103271
0.437775026261	808.542707821	261.269363881
0.447153776823	797.018806479	256.983616402
0.455555574202	787.024527555	253.26948506
0.463957371581	777.325986131	249.667513367
0.471870692369	768.449341167	246.372587005
0.479784013156	759.811915831	243.167974203
0.487697333943	751.403497828	240.049642287
0.495610654731	743.214464691	237.013804089
0.504403233383	734.361821553	233.733079144
0.513195812036	725.757116189	230.545226124
0.523160734509	716.290983822	227.039195163
0.533125656982	707.114208778	223.641128094
0.54338366541	697.955019927	220.250178122
0.553641673838	689.073374035	216.962392955
0.563313510355	680.941481255	213.952364403
0.572985346873	673.034015458	211.025479164
0.584977447202	663.526516304	207.506275577
0.596969547531	654.331470903	204.102454261
0.606201755116	647.455199229	201.556700627
0.616313220567	640.117233351	198.839631262
0.626424686017	632.972881009	196.19377059
0.634289159145	627.544803991	194.183140722
0.642153632273	622.22530375	192.21236342
0.654023613454	614.394465431	189.310431973
0.665893594635	606.791828908	186.492095045
0.676591231996	600.126813548	184.020447424
0.687288869356	593.631294358	181.610764027
0.696276838646	588.299865673	179.632212571
0.705264807935	583.079370207	177.694152803
0.719039847824	575.285312022	174.799335467
0.732814887713	567.730682414	171.991774267
0.746809742068	560.288665422	169.224312043
0.760804596424	553.070285056	166.538216329
0.773773649936	546.571332905	164.118207359
0.786742703449	540.247279675	161.761747249
0.800810829293	533.576339329	159.2742382
0.814878955137	527.093383139	156.85495693
0.829056988214	520.741411793	154.482665169
0.843235021291	514.563690563	152.173557521
0.85675361097	508.828592949	150.028136865
0.870272200648	503.238755703	147.935350835
0.884779955425	497.394807755	145.745546101
0.899287710201	491.704539904	143.611396828
0.911157691382	487.158651661	141.9050256
0.923027672563	482.707961365	140.233118113
0.940832644335	476.203471181	137.787351923
0.958637616106	469.895840919	135.412836447
0.976442587877	463.7755691	133.106128061
0.994247559649	457.833775261	130.864011751
1.01205253142	452.062149181	128.683482045
1.02985750319	446.452905059	126.56172584
1.04172748437	442.799996131	125.178564962
1.05989881359	437.336736881	123.107781366
1.0780701428	432.023205146	121.091214386
1.09037975292	428.505438716	119.754751117
1.1035686209	424.807096342	118.348435232
1.12159340713	419.866918495	116.467858308
1.13961819337	415.05363553	114.633274656
1.16072038214	409.572812878	112.541395414
1.1818225709	404.250884162	110.507154916
1.2029064418	399.08489941	108.529600754
1.22399031269	394.063278756	106.604469518
1.24443305806	389.326088909	104.785741554
1.26487580343	384.712995808	103.012129998
1.27822953225	381.764107464	101.877024851
1.2982601255	377.432858874	100.207882923
1.31829071874	373.208166676	98.5775473342
1.33832131198	369.085815809	96.9845088844
1.36169033743	364.400445914	95.1712031897
1.38505936288	359.842983486	93.4045861482
1.40657370377	355.75547412	91.8177248143
1.42808804466	351.767492181	90.2672570954
1.45380633722	347.125409814	88.4596343213
1.47952462978	342.613709078	86.6997817198
1.50623208744	338.060176517	84.9205488814
1.5329395451	333.634725094	83.1883525855
1.55964700275	329.33156254	81.5011211244
1.58635446041	325.145252859	79.8569101066
1.61306191807	321.070688864	78.2538925801
1.63976937572	317.103067234	76.6903500738
1.66647683338	313.237865842	75.1646644591
1.69318429104	309.470823098	73.6753105433
1.7198917487	305.797919111	72.2208493199
1.74659920635	302.21535848	70.7999218066
1.77165805551	298.932896925	69.4960534674
1.79671690467	295.724003518	68.2195696065
1.82837018782	291.771689088	66.6448308511
1.86002347097	287.927440565	65.1104462348
1.88376343333	285.112295617	63.985108409
1.90750339569	282.353349056	62.8808237472
1.93124335806	279.64878317	61.7969398027
1.95498332042	276.996860791	60.7328328009
1.99059326396	273.114069858	59.1724558117
2.0262032075	269.340698849	57.6533328942
2.06181315105	265.67177523	56.1736757452
2.09742309459	262.102634742	54.7318057915
2.13303303813	258.628897431	53.3261456627
2.16864298168	255.2464459	51.9552114588
2.20820958561	251.590525105	50.4709822214
2.24777618955	248.037534036	49.0260996797
2.28973327581	244.37712291	47.5350256286
2.33169036206	240.82198065	46.0844103393
2.37282314407	237.434160575	44.6998634813
2.41395592608	234.138508087	43.3509396359
2.45395528975	231.018212388	42.0719537094
2.49395465342	227.977743999	40.8239940461
2.53275877592	225.101290698	39.6418392753
2.57156289843	222.294013932	38.4867197468
2.60800745002	219.718032283	37.4255839983
2.64445200162	217.198582349	36.3866599307
2.7010920073	213.390510124	34.8143964968
2.75773201299	209.707081416	33.291434136
2.80502646926	206.722144164	32.0557858972
2.85232092553	203.815967312	30.8515276267
2.89738976032	201.116767424	29.7320209715
2.94245859512	198.483309457	28.6388952145
2.98752742992	195.913008856	27.5711984447
3.03259626471	193.40342094	26.5280289696
3.07933431561	190.862539114	25.4712166814
3.12607236651	188.382019177	24.4389592898
3.18282571403	185.44778805	23.2172846405
3.23957906156	182.595258261	22.0291080394
3.29967084128	179.659925958	20.8060412203
3.35976262101	176.808030166	19.6174919712
3.41837065309	174.103287343	18.4901816142
3.47697868518	171.470981546	17.3931149575
3.53929608638	168.748052228	16.2584838484
3.60161348758	166.099993346	15.1554082604
3.66393088878	163.523510678	14.082647282
3.72624828998	161.015510238	13.0390326899
3.78856569118	158.57308295	12.0234634641
3.87313930709	155.358368446	10.6881991771
3.957712923	152.253022517	9.40025511939
4.03783529598	149.406650649	8.2217048606
4.11795766895	146.648489597	7.08182104464
4.19808004192	143.974210637	5.97894006329
4.27820241489	141.379779186	4.91150611604
4.3316173302	139.692648027	4.21885293166
4.38503224552	138.038271974	3.54089550015
4.43844716083	136.415642924	2.87724167842
4.49186207615	134.82379616	2.22751530495
4.53192326263	133.649554819	1.7491426807
4.57198444912	132.491732873	1.27825387991
4.6120456356	131.349966838	0.814706264757
4.65210682209	130.223904541	0.358361378456
4.69216800857	129.113204671	-0.0909152172864
4.73222919506	128.017536354	-0.533254097167
4.77229038155	126.936578744	-0.968782119923
4.83238216127	125.342046697	-1.60957253479
4.892473941	123.778904152	-2.23571680404
4.95256572073	122.246183876	-2.84760016599
5.01265750046	120.74296049	-3.44559229467
5.07274928019	119.268348172	-4.03004813908
5.13284105992	117.821498511	-4.6013087078
5.21296343289	115.934151644	-5.34302823628
5.295380978	114.040800595	-6.08290763212
5.37779852312	112.194318219	-6.80013397209
5.46617424238	110.264392352	-7.54487065429
5.55454996164	108.384224407	-8.2652518493
5.64612501177	106.486389545	-8.98688156206
5.73770006189	104.637813133	-9.68408319663
5.82881144088	102.845555285	-10.3543146074
5.92715608965	100.961491578	-11.0523904198
6.02550073842	99.1277443333	-11.7250146162
6.12690561671	97.2874863071	-12.3928244989
6.228310495	95.4964857793	-13.0353781922
6.38041781244	92.898064919	-13.9536938473
6.53252512988	90.3998811885	-14.8197607143
6.68463244731	87.9962521961	-15.6360693823
6.83673976475	85.6819477889	-16.4049380163
6.98884708219	83.4521444023	-17.128529486
7.14095439963	81.3023849006	-17.8088664668
7.29932127745	79.1447694829	-18.4732805082
7.45768815528	77.0651387195	-19.09486841
7.62231459349	74.981691609	-19.6976497877
7.78694103171	72.974044679	-20.2581796613
7.95720107427	70.9733339033	-20.7954382871
8.12746111684	69.0456282025	-21.2914601689
8.27956843428	67.3821976784	-21.7012261589
8.43167575171	65.7716656948	-22.0807972543
8.5878517834	64.170693064	-22.4403498616
8.79645163335	62.1115364671	-22.87500986
9.00505148329	60.1382905834	-23.2600609407
9.16091453696	58.7171360292	-23.5169498314
9.31677759063	57.3394459198	-23.748638461
9.46387725976	56.077517253	-23.9450814574
9.61097692889	54.8513703899	-24.1207694988
9.73408161652	53.8517809956	-24.2524116501
9.85718630416	52.8756000125	-24.3705027672
9.99030628842	51.8455330152	-24.4834466415
10.1234262727	50.8411689751	-24.5815719798
10.2586327771	49.8465377827	-24.6665925239
10.3938392815	48.8767707675	-24.7373741109
10.5290457859	47.9310896485	-24.7944226992
10.6642522902	47.0087492871	-24.8382304777
10.7785935933	46.246431795	-24.8652993408
10.8929348964	45.4998806631	-24.8835243257
10.9655457969	45.0337952274	-24.8906329019
11.0381566974	44.5738061835	-24.8943562489
11.1320501033	43.9878727056	-24.8942635575
11.2259435091	43.4117641402	-24.8887712247
11.3135773545	42.8827502956	-24.878900136
11.4012112	42.361961936	-24.8645654051
11.4913488696	41.8347124653	-24.8452834313
11.5814865392	41.315837653	-24.8215198446
11.6828914174	40.741914912	-24.7895772122
11.7842962957	40.1781675048	-24.7522801984
11.885701174	39.6243799741	-24.7097927293
11.9871060523	39.0803427786	-24.6622758606
12.0885109306	38.5458520689	-24.6098878418
12.1899158089	38.0207094737	-24.552784175
12.2913206872	37.5047218963	-24.4911176706
12.3927255655	36.9977013206	-24.4250384982
12.4941304438	36.4994646259	-24.3546942352
12.5955353221	36.0098334112	-24.2802299104
12.6969402004	35.5286338262	-24.2017880463
12.7983450787	35.0556964111	-24.1195086968
12.8997499569	34.5908559432	-24.0335294832
13.0011548352	34.1339512905	-23.9439856274
13.1025597135	33.6848252719	-23.8510099826
13.2039645918	33.2433245236	-23.754733062
13.3053694701	32.8092993711	-23.6552830652
13.4067743484	32.3826037076	-23.5527859029
13.5053624245	31.9746520993	-23.4503319662
13.6039505006	31.5733655174	-23.3452262713
13.6987828405	31.1935384061	-23.2417245728
13.7936151804	30.8196533796	-23.1359665546
13.900184196	30.406453745	-23.0145441228
14.0067532116	30.0004754903	-22.8905222735
14.1039328867	29.6364390057	-22.7752702408
14.2011125617	29.2781802383	-22.6580590458
14.3400748023	28.7757177461	-22.4872347287
14.4790370429	28.2845567142	-22.3128634373
14.593117531	27.8895833505	-22.1672460364
14.7071980191	27.501875087	-22.0195540347
14.8100112985	27.1585569445	-21.8847851051
14.9128245779	26.8209069472	-21.7485404496
15.0250271978	26.4587642189	-21.5982819571
15.1372298178	26.1031096409	-21.4465016248
15.2747836573	25.6757565441	-21.2585251453
15.4123374968	25.2577179237	-21.0686518785
15.5335382349	24.896912877	-20.899943579
15.6547389729	24.5430054158	-20.7300587577
15.7582564528	24.2460812873	-20.5841284682
15.8617739327	23.9539873856	-20.4375166854
15.9814097807	23.6223118627	-20.2673297119
16.1010456286	23.2968324215	-20.0964536978
16.2267845479	22.9612822037	-19.9162421758
16.3525234672	22.6322799869	-19.7355218998
16.5356156085	22.1646185056	-19.4717119917
16.7187077499	21.7100919501	-19.2074455242
16.8877158804	21.301820448	-18.9633992258
17.0567240109	20.9040573094	-18.7195122646
17.2468581577	20.4687463826	-18.4456308041
17.4369923045	20.0459109453	-18.1725816323
17.6271264513	19.6351366644	-17.9006685293
17.8172605981	19.23602376	-17.6301749535
18.0073947449	18.8481864486	-17.3613645672
18.1975288917	18.4712524164	-17.0944817839
18.3876630385	18.1048623185	-16.8297523364
18.5777971853	17.7486693039	-16.5673838641
18.7679313321	17.4023385623	-16.3075665171
18.9580654789	17.0655468934	-16.0504735758
19.1481996256	16.7379822941	-15.7962620824
19.3383337724	16.4193435652	-15.5450734838
19.5073419029	16.1433671703	-15.3244350585
19.6763500334	15.8740158989	-15.1063645873
19.8453581639	15.6110983106	-14.8909328601
20.0143662944	15.3544288684	-14.6782024788
20.1833744249	15.1038277586	-14.4682282234
20.3523825554	14.8591207164	-14.2610574167
20.5213906859	14.6201388576	-14.056730286
20.6903988163	14.3867185153	-13.8552803219
20.9227849958	14.0745559571	-13.5830332448
21.1551711752	13.7722117	-13.3163282616
21.345305322	13.5318756481	-13.1022603728
21.5354394688	13.2976568749	-12.8919327958
21.7255736156	13.0693620293	-12.685346385
21.9157077624	12.846804493	-12.4824949616
22.103494574	12.632449995	-12.2858016201
22.2912813857	12.4233487951	-12.0927213591
22.5400989111	12.1541060726	-11.8424151753
22.7607484148	11.9225311797	-11.6256647518
22.9813979185	11.6974608338	-11.4137635245
23.2442994548	11.4374632729	-11.1675301596
23.5072009911	11.1859976448	-10.9279770796
23.8170492303	10.9000971546	-10.6540504941
24.1268974696	10.625000596	-10.3890052238
24.3804096653	10.4075918325	-10.1785919992
24.6949525748	10.1470046303	-9.92536854612
25.0094954843	9.89610361827	-9.68058701156
25.2348396583	9.72204962794	-9.5102628069
25.4601838323	9.55256599929	-9.34403507056
25.7982000933	9.30657091302	-9.1021568145
26.1362163542	9.0700105016	-8.86893708439
26.4742326152	8.84241495896	-8.64404410357
26.8122488762	8.62334232292	-8.42715110874
27.1127077748	8.43542933001	-8.24081440847
27.4882813981	8.20912641991	-8.01609251686
27.8638550214	7.99189389084	-7.80009235573
28.2018712824	7.80374640211	-7.61281676402
28.5398875434	7.62223513427	-7.43199776408
28.7652317174	7.50476208026	-7.31490415695
29.2159200653	7.27791052909	-7.08865354074
29.6666084133	7.06131131867	-6.87249079203
30.1172967613	6.85435748743	-6.66585224319
30.5679851092	6.65648593586	-6.46820720158
31.0186734572	6.46717376832	-6.27905688217
31.4693618051	6.28593496637	-6.09793309644
31.9200501531	6.11231736356	-5.9243967841
32.3707385011	5.94589989409	-5.7580364555
32.821426849	5.78629008989	-5.59846659772
33.272115197	5.63312180266	-5.44532608392
33.722803545	5.4860531297	-5.29827661522
34.1734918929	5.34476452401	-5.15700121576
34.4739507916	5.253634856	-5.06587794413
35.0748685889	5.07835091744	-4.8906027836
35.688931463	4.90830092906	-4.72055809397
36.3029943371	4.74680683488	-4.55906707889
36.7123695865	4.64361669463	-4.45587822523
37.3264324606	4.49515084076	-4.307413589
37.9404953347	4.35383518668	-4.16609862318
38.5545582088	4.2192178581	-4.03148167958
39.1686210829	4.09088211922	-3.90314615378
39.782683957	3.96844314497	-3.78070729623
40.3967468311	3.85154513359	-3.66380934808
40.8061220805	3.77652777276	-3.58879201212
41.2154973299	3.70373463423	-3.51599888992
41.829560204	3.59852604245	-3.41079031266
42.4436230781	3.49785072493	-3.31011500272
43.0576859522	3.40145193144	-3.21371621315
43.6717488263	3.30909083455	-3.12135511826
44.2858117004	3.22054504898	-3.0328093337
44.8998745745	3.13560729173	-2.94787157696
45.5395234017	3.05075876291	-2.8630230484
46.1791722289	2.96941158488	-2.78167587049
46.6397193844	2.91290245748	-2.72516674314
47.10026654	2.85804285389	-2.67030713958
47.5608136956	2.80476919293	-2.61703347863
48.1748765697	2.73610043307	-2.54836471877
48.7889394438	2.67000813891	-2.48227242462
49.4797601772	2.59857579365	-2.41084007936
50.1705809105	2.53007383558	-2.34233812129
50.6311280661	2.48595532962	-2.29821961534
51.4498785649	2.41042787126	-2.22269215698
51.9104257205	2.36950536176	-2.18176964748
52.370972876	2.32965770839	-2.14192199411
53.2920671872	2.25303931364	-2.06530359936
53.9061300613	2.20412779542	-2.01639208114
54.7248805601	2.14145606198	-1.9537203477
55.5436310589	2.08153532113	-1.89379960685
56.157693933	2.03830421344	-1.85056849916
56.7717568071	1.99646831287	-1.80873259859
57.3858196812	1.95596822187	-1.76823250759
57.9998825553	1.91674767045	-1.72901195617
58.8186330541	1.86635220717	-1.67861649288
59.6373835529	1.81801807247	-1.63028235819
60.4561340517	1.77163436066	-1.58389864638
61.2748845505	1.72709752576	-1.53936181147
61.9133597101	1.6935861862	-1.50585047191
62.5518348697	1.66109576501	-1.47336005073
63.2701194243	1.62571332309	-1.43797760881
63.9884039789	1.59151570901	-1.40377999472
64.7066885334	1.55845060655	-1.37071489227
65.424973088	1.5264685555	-1.33873284121
66.3826858274	1.48543006012	-1.29769434583
67.0211609871	1.45904299498	-1.2713072807
67.9788737265	1.42084772491	-1.23311201063
68.9365864659	1.38423327282	-1.19649755853
69.9342039028	1.34768150534	-1.15994579106
70.9318213397	1.3126611086	-1.12492539432
71.6501058943	1.28834705465	-1.10061134036
72.3683904488	1.26475338123	-1.07701766695
73.0866750034	1.24185190882	-1.05411619454
74.0443877428	1.21234720915	-1.02461149487
75.0021004823	1.18396552708	-0.996229812797
75.9598132217	1.15665058449	-0.968914870208
76.5982883813	1.13900704808	-0.951271333792
77.5560011207	1.11335428234	-0.925618568054
78.5137138601	1.08863451907	-0.900898804789
79.4714265996	1.06480305582	-0.877067341536
80.429139339	1.04181783565	-0.85408212137
81.3868520784	1.01963926151	-0.831903547226
82.4642789103	0.99560619099	-0.807870476706
83.5417057421	0.972496965648	-0.784761251364
84.2599902967	0.957580853106	-0.769845138822
85.5369406159	0.931985220623	-0.744249506339
86.4946533553	0.913527851786	-0.725792137501
87.4523660948	0.895673550193	-0.707937835908
88.4100788342	0.878396326709	-0.690660612425
89.3677915736	0.861671577265	-0.67393586298
90.6447418928	0.840191208947	-0.652455494662
91.9216922121	0.819599805731	-0.631864091447
93.1986425313	0.799848982746	-0.612113268462
94.4755928505	0.780893602764	-0.59315788848
95.7525431698	0.762691518086	-0.574955803802
97.029493489	0.74520333605	-0.557467621765
98.3064438082	0.728392205718	-0.540656491433
99.5833941275	0.712223623587	-0.524487909303
101.019963237	0.694761835091	-0.507026120806
102.456532346	0.678029393475	-0.490293679191
103.414245085	0.667259728466	-0.479524014181
105.329670564	0.646595025552	-0.458859311268
107.245096043	0.627027635683	-0.439291921398
108.522046362	0.614554353693	-0.426818639409
110.437471841	0.596649429299	-0.408913715015
112.35289732	0.579652421561	-0.391916707276
113.629847639	0.568795463927	-0.381059749643
114.906797958	0.558298448883	-0.370562734598
116.822223437	0.543193628306	-0.355457914022
118.737648916	0.528813889155	-0.34107817487
120.653074395	0.515113554848	-0.327377840564
122.568499874	0.502050489722	-0.314314775438
123.845450193	0.493676475357	-0.305940761073
125.122400512	0.485557536199	-0.297821821915
127.037825991	0.47383510026	-0.286099385976
128.95325147	0.462631137618	-0.274895423334
130.868676949	0.451915517523	-0.264179803239
132.784102427	0.441660266631	-0.253924552347
135.338003066	0.428658056246	-0.240922341961
137.891903704	0.416371577564	-0.228635863279
140.445804343	0.404749246744	-0.217013532459
142.999704981	0.393744044729	-0.206008330445
145.286948347	0.384376501835	-0.19664078755
147.574191713	0.37544113557	-0.187705421285
149.861435079	0.366911764144	-0.17917604986
152.434583866	0.357771414742	-0.170035700458
155.007732652	0.349082469502	-0.161346755218
156.723165177	0.343526080557	-0.155790366273
159.010408543	0.336395450412	-0.148659736128
161.297651909	0.329566006998	-0.141830292714
163.584895275	0.323021023876	-0.135285309591
167.015760323	0.313703118422	-0.125967404138
170.446625372	0.304942201789	-0.117206487505
172.733868738	0.299389358448	-0.111653644163
175.021112104	0.294052789544	-0.10631707526
177.30835547	0.288921407781	-0.101185693497
180.739220519	0.281586520842	-0.0938508065572
184.170085568	0.27465772366	-0.0869220093752
186.457328934	0.270249485155	-0.0825137708704
188.7445723	0.266000533293	-0.078264819009
193.319059032	0.257950604347	-0.0702148900623
197.893545763	0.250452441468	-0.0627167271841
202.468032495	0.243456746843	-0.0557210325589
207.042519227	0.236919607824	-0.0491838935398
211.617005959	0.230801806137	-0.0430660918528
216.191492691	0.225068228301	-0.0373325140162
219.54489568	0.221090840372	-0.0333551260874
222.898298669	0.217291612575	-0.0295558982904
227.928403152	0.211904097507	-0.0241683832226
232.958507636	0.206861786867	-0.0191260725827
237.98861212	0.202135806517	-0.0144000922329
243.018716603	0.197700239302	-0.00996452501779
246.372119592	0.194892923449	-0.00715720916426
249.725522581	0.192197939437	-0.00446222515283
256.43232856	0.18712169448	0.000614019803932
263.139134538	0.182428626334	0.00530708795082
269.845940516	0.178081118307	0.00965459597699
276.552746494	0.174046058986	0.0136896552981
283.259552472	0.170294209899	0.017441504385
289.96635845	0.166799674361	0.0209360399231
296.673164428	0.163539449398	0.0241962648864
303.379970407	0.16049304623	0.0272426680545
310.086776385	0.15764216758	0.0300935467044
316.793582363	0.154970432289	0.0327652819952
323.500388341	0.152463139474	0.0352725748107
331.59446939	0.149637479931	0.0380982343538
339.688550439	0.147011392989	0.0407243212955
347.782631489	0.144566517681	0.0431691966036
355.876712538	0.142286557022	0.0454491572625
363.970793587	0.140157005725	0.0475787085591
370.041354374	0.138650708317	0.0490850059673
376.111915161	0.137216756975	0.0505189573093
388.253036735	0.134548006741	0.0531877075438
396.347117784	0.132903456783	0.0548322575009
408.488239358	0.130617502213	0.0571182120712
420.629360932	0.128526623107	0.0592090911776
428.723441981	0.127230296881	0.0605054174029
440.864563555	0.125418039959	0.062317674325
453.005685128	0.123749533601	0.0639861806829
466.498210013	0.122045995714	0.0656897185701
479.990734898	0.120484088017	0.0672516262673
493.483259782	0.119048534831	0.0686871794531
506.975784667	0.117726065758	0.0700096485259
520.468309551	0.116505107892	0.0712306063922
530.587703215	0.115649864608	0.0720858496759
540.707096878	0.114842188473	0.0728935258115
560.945884205	0.113355994508	0.0743797197762
574.43840909	0.112451263448	0.0752844508366
587.930933974	0.111608103293	0.0761276109912
601.423458859	0.110821051302	0.0769146629828
614.915983744	0.110085237398	0.0776504768861
635.15477107	0.109068191267	0.0786675230178
655.393558397	0.108143902751	0.0795918115337
668.886083282	0.107573769281	0.080161945003
695.871133051	0.10653138243	0.0812043318538
722.85618282	0.105603542677	0.0821321716071
749.841232589	0.104774061422	0.0829616528619
776.826282359	0.104029512062	0.0837062022221
803.811332128	0.103358683216	0.0843770310685
830.796381897	0.10275215419	0.0849835600943
857.781431666	0.102201962418	0.0855337518662
884.766481435	0.101701340787	0.0860343734974
913.574861076	0.10121509302	0.0865206212645
942.383240718	0.100772753366	0.0869629609187
971.191620359	0.100369190134	0.0873665241504
1000	0.1	0.0877357142843
