# Supplementary material for: Indentation of a floating elastic sheet: geometry versus applied tension
Source: Proc Math Phys Eng Sci. 2017 Oct 11;473(2206):20170335. doi: 10.1098/rspa.2017.0335 (PMC5666232; doi:10.1098/rspa.2017.0335)
Supplement: Raw experimental and numerical data [file rspa20170335supp1.zip › DataFiles/figure5/StressProfileTau=0.1w0=1000.txt]

0.0001	818667.88556	409333.99278
0.000105082558858	799348.274033	428650.644074
0.000110165117716	782640.006111	445340.090232
0.000115247676574	768091.803114	459842.201324
0.000120330235432	755345.239992	472507.591114
0.000127954073719	738989.754106	488664.644359
0.000135577912006	725301.428293	502054.04464
0.000140660470864	717375.997076	509722.100818
0.00015082558858	703831.891881	522611.053134
0.000160990706296	692725.660323	532878.429551
0.000171155824012	683485.370592	541103.994842
0.000181320941728	675695.260028	547713.487385
0.000191486059444	669047.4422	553025.58678
0.00020165117716	663310.154215	557282.929502
0.000211816294876	658306.376604	560673.087843
0.000221981412592	653899.129302	563343.066685
0.000237229089167	648178.426982	566246.410774
0.000252476765741	643290.70339	568088.554449
0.000267724442315	639039.831052	569091.419885
0.000282972118889	635282.327434	569421.349467
0.000298219795463	631911.496165	569205.278868
0.000313467472037	628846.845341	568541.633387
0.000328715148611	626026.872065	567507.834411
0.000343962825185	623404.046097	566165.574803
0.000359210501759	620941.261134	564564.593704
0.000374458178333	618609.28457	562745.422054
0.000389705854907	616384.898488	560741.409442
0.000412577369768	613210.427505	557448.113869
0.000435448884629	610188.826523	553875.481639
0.000465944237777	606338.179715	548776.849174
0.000496439590926	602638.107168	543390.479587
0.000526934944074	599048.210328	537795.448576
0.000557430297222	595540.707243	532051.807212
0.00058792565037	592096.320721	526205.899552
0.000618421003518	588701.600177	520293.978953
0.000648916356666	585347.140989	514344.72732
0.000679411709814	582026.379084	508381.048388
0.000709907062962	578734.762029	502421.369338
0.00074040241611	575469.171153	496480.602343
0.000786145445833	570615.213575	487630.795066
0.000831888475555	565811.097862	478882.168131
0.000877631505277	561054.947353	470258.201554
0.000923374534999	556346.257995	461776.115459
0.000969117564721	551685.316912	453448.395772
0.00101486059444	547072.836983	445283.90301
0.00106060362417	542509.727232	437288.693069
0.00110634665389	537996.949675	429466.634734
0.00115208968361	533535.431719	421819.880879
0.00122070422819	526941.075866	410679.898523
0.00128931877278	520466.26033	399934.341161
0.00138080483222	512021.944887	386210.744614
0.00147229089167	503795.281538	373158.647374
0.00156377695111	495786.643634	360753.079935
0.00165526301055	487994.852774	348966.148968
0.00174674907	480417.47386	337768.534449
0.00183823512944	473051.083435	327130.492887
0.00192972118889	465891.500866	317022.528089
0.00202120724833	458933.981639	307415.834602
0.00211269330778	452173.376025	298282.583928
0.0021584363375	448865.227811	293885.115738
0.00220417936722	445604.257494	289596.101511
0.00224992239694	442389.760497	285412.403464
0.00229566542666	439221.02669	281330.965329
0.00236427997125	434552.170648	275394.061586
0.00243289451583	429982.263108	269670.876964
0.00250150906041	425508.895747	264152.129723
0.00260443087729	418974.628025	256238.017043
0.00270735269416	412644.222989	248735.697339
0.00281027451104	406509.874356	241618.770478
0.00291319632791	400563.978581	234862.646164
0.0029818108725	396701.091913	230547.640842
0.00311903996166	389208.289101	222342.861501
0.00325626905083	382012.53276	214665.950492
0.00339349814	375098.246684	207473.788521
0.00353072722916	368450.679133	200727.244265
0.00363364904604	363631.621989	195938.277559
0.00373657086291	358949.148864	191366.153404
0.00383949267979	354397.914799	186998.056917
0.00394241449666	349972.810106	182822.055833
0.00401102904125	347090.39186	180139.253857
0.00407964358583	344260.464036	177533.767201
0.00414825813041	341481.676114	175002.632901
0.004216872675	338752.718366	172543.022476
0.00426833358343	336737.935601	170743.622902
0.00431979449187	334749.945513	168981.839511
0.00437125540031	332788.238427	167256.614893
0.00442271630875	330852.31629	165566.927164
0.00452563812562	327055.891202	162290.244455
0.0046285599425	323356.908263	159144.277219
0.00476578903166	318570.321443	155140.911303
0.00490301812083	313942.522881	151342.070978
0.00504024721	309465.916228	147733.631532
0.0051817647082	305000.205766	144198.147883
0.0053232822064	300680.307261	140838.355386
0.00543906925039	297249.441072	138211.738381
0.00555485629437	293907.942249	135688.674466
0.00570923901968	289585.742396	132475.976277
0.00586362174499	285408.708639	129425.03784
0.00600085083416	281811.851659	126839.74724
0.00606946537874	280052.818	125589.384341
0.00613807992333	278319.285758	124366.054173
0.00620669446791	276610.703437	123168.931231
0.00627530901249	274926.534806	121997.221183
0.00634392355708	273266.258406	120850.159501
0.00641253810166	271629.367067	119727.010162
0.00648115264624	270015.367453	118627.064406
0.00654976719083	268423.779609	117549.63956
0.00668699627999	265305.983793	115459.745677
0.00684137900531	261898.942057	113206.989155
0.00697646388995	259001.405936	111316.310444
0.00710189985427	256377.914881	109624.191918
0.00722733581859	253816.629046	107990.10185
0.00742031422523	249992.577963	105582.897205
0.00760686001831	246423.823254	103371.056107
0.0077934058114	242974.244918	101264.388941
0.00796065376382	239977.919556	99459.1358914
0.00812790171624	237068.527152	97727.8444645
0.00839163887198	232648.111533	95137.4416722
0.00865537602773	228420.587526	92704.4347257
0.00884835443437	225442.133903	91015.830697
0.00910565897655	221613.032326	88875.4006818
0.0094401548814	216862.92892	86266.7633992
0.00977465078624	212351.758118	83836.0056795
0.0101742769033	207250.264621	81140.4561913
0.0105739030204	202436.405018	78647.2943523
0.010979961751	197814.485054	76298.2336335
0.0113860204817	193441.46209	74114.8056785
0.0119054540262	188178.169707	71535.7480689
0.0124248875708	183251.656384	69168.4855201
0.0128751705196	179228.204168	67267.577286
0.0133254534684	175414.585516	65491.8712128
0.0138529277799	171191.737061	63554.3095983
0.0143804020914	167210.177309	61754.2078116
0.0150027574528	162794.2214	59787.0474342
0.0156251128142	158654.745826	57970.0931903
0.0163053616976	154415.462934	56135.4643913
0.016985610581	150445.111974	54440.3341034
0.0176513860839	146794.616729	52900.7869562
0.0183171615869	143355.481791	51466.4790128
0.0190381168529	139848.00142	50019.2171773
0.019759072119	136545.501334	48670.4118982
0.020239708963	134448.548963	47820.7564162
0.0209271945367	131583.58739	46668.1912505
0.0213903427126	129736.938756	45930.2379339
0.0218534908885	127953.231604	45221.036535
0.0227797872404	124561.517035	43882.0089093
0.0237133202825	121360.412717	42629.3346961
0.0246468533247	118356.0225	41463.1078022
0.0253849957301	116107.420134	40596.0704339
0.0261231381355	113962.027519	39773.3399967
0.0267889136384	112109.39037	39066.337384
0.0278346153794	109345.350346	38017.331733
0.0288803171203	106744.746016	37036.5227374
0.0298599840628	104443.411806	36173.4203995
0.0308396510053	102261.659643	35359.2421802
0.0314927623002	100868.804787	34841.4866554
0.0324262953424	98957.6411008	34133.5740367
0.0333598283845	97134.1284448	33460.7771239
0.0346081574524	94821.9213866	32611.2977376
0.0358564865204	92642.0618626	31814.0522673
0.036833439704	91020.7919945	31223.3131106
0.0380057835243	89165.766683	30549.6575042
0.0391781273447	87402.1375753	29911.3731697
0.0405603351822	85430.7404641	29200.3460759
0.0419425430198	83566.5315259	28530.2975878
0.0432234371939	81926.7923365	27942.7448399
0.044504331368	80364.9601092	27384.6489421
0.0459371960373	78703.0870363	26792.4169678
0.0473700607066	77124.3150897	26231.301812
0.0484049074122	76032.1089931	25843.9561246
0.0494397541178	74977.6664273	25470.640766
0.0504746008234	73958.944027	25110.5569179
0.051509447529	72974.0472134	24762.967125
0.0530146791008	71598.265567	24278.2954163
0.0547243471721	70111.6835833	23755.7049286
0.0559251854603	69112.5299925	23405.100965
0.0571260237485	68148.1470997	23067.1741287
0.0583268620367	67216.6408021	22741.2040957
0.0595277003249	66316.2558692	22426.5257562
0.0611749519429	65128.8188609	22012.1168529
0.0628222035608	63993.0343638	21616.352434
0.0646153197166	62811.3040722	21205.2059064
0.0664084358723	61682.5488391	20813.0753032
0.0676038466428	60957.6356893	20561.5353342
0.0696880134345	59743.1569371	20140.6271027
0.0717721802263	58587.2967141	19740.6130138
0.0736609563813	57586.7438293	19394.7919787
0.0755497325362	56627.7602707	19063.7178261
0.077373378479	55738.7599996	18757.1291864
0.0791970244217	54883.7813811	18462.562625
0.0817081559382	53758.4466441	18075.2728573
0.0842192874546	52688.9686828	17707.6414976
0.0856810988849	52090.3875025	17502.0611504
0.0871429103152	51508.4894491	17302.3328282
0.0900665331758	50391.8606166	16919.3969364
0.0924112208165	49538.8520691	16627.1539031
0.0948536037755	48687.6305839	16335.764987
0.0972959867345	47871.9876913	16056.7768607
0.0989242420406	47346.8371928	15877.2631995
0.101160379328	46648.5530055	15638.7005712
0.103396516614	45975.4081423	15408.8685016
0.105093972771	45480.3330689	15239.9221257
0.106791428928	44998.3473965	15075.512424
0.110186341241	44071.4951913	14759.5445693
0.113326160222	43255.4959986	14481.5687934
0.116465979204	42476.1729023	14216.2584474
0.119869032794	41669.9555847	13941.9636782
0.123272086383	40900.8577527	13680.4556252
0.125540788776	40407.4229717	13512.757295
0.128884139671	39706.6447714	13274.6947603
0.132227490567	39035.4151274	13046.7810161
0.136308983867	38253.2306672	12781.3254785
0.140390477167	37509.0004253	12528.8787525
0.143207358847	37015.9894716	12361.7134132
0.146024240526	36538.8274436	12199.9709955
0.150273986875	35847.1844922	11965.6096079
0.154523733224	35187.2905644	11742.094831
0.15849667617	34597.0812416	11542.2535838
0.162469619117	34030.9519722	11350.6257987
0.166373361213	33496.6513938	11169.8235653
0.17027710331	32982.7849584	10995.9817864
0.172845676055	32655.2234771	10885.1898315
0.1754142488	32335.6526187	10777.1169786
0.179273213875	31869.8867573	10619.6318384
0.183278721928	31403.735482	10462.0485122
0.187284229981	30954.2143962	10310.1161522
0.191375221437	30511.3000778	10160.4434338
0.195466212894	30083.8485201	10016.0198463
0.200753972	29552.8922416	9836.6557745
0.206041731107	29044.6854387	9665.00666174
0.211579834466	28535.1536734	9492.93717069
0.217117937826	28047.3213343	9328.21896399
0.221550862896	27671.5015942	9201.33644378
0.226276873922	27284.3615367	9070.64385456
0.231002884948	26910.4345829	8944.4221899
0.236107465332	26520.5831173	8812.83483061
0.241212045717	26144.496936	8685.90199629
0.246487592908	25769.4699284	8559.33362742
0.2517631401	25407.5545561	8437.19584863
0.258046170262	24992.6359516	8297.17601729
0.264329200424	24594.1809038	8162.71582489
0.269507052297	24277.4623838	8055.8395351
0.275570267993	23919.2091003	7934.9479822
0.281633483689	23573.8258633	7818.39887986
0.288337824911	23206.0332677	7694.28591503
0.295042166134	22852.1893568	7574.87685824
0.300684070769	22564.6172781	7477.82886069
0.306325975405	22285.878412	7383.75833735
0.312260965995	22001.7249246	7287.85616103
0.318195956586	21726.4107427	7194.93239443
0.323691318244	21478.9951474	7111.4202287
0.329186679901	21238.4655176	7030.22752374
0.334975127514	20992.2221955	6947.10064223
0.340763575127	20752.9526425	6866.32210915
0.347553399753	20480.7599858	6774.42084284
0.35434322438	20217.2660004	6685.44791785
0.360717843903	19977.4119655	6604.44933768
0.367092463426	19744.5020362	6525.78780841
0.374785969747	19472.2023715	6433.81226709
0.382479476068	19209.0383507	6344.91057131
0.389611234308	18972.828836	6265.10383605
0.396742992549	18743.6984045	6187.67843334
0.404656313336	18497.3386318	6104.4188212
0.412569634123	18258.8581693	6023.80920043
0.42048295491	18027.8607612	5945.71606662
0.428396275698	17803.9770494	5870.01500314
0.43543033862	17610.6620871	5804.63929369
0.442464401542	17422.4680367	5740.98531033
0.449009987872	17251.7548577	5683.23498281
0.455555574202	17085.12757	5626.85824217
0.463713133286	16882.9510079	5558.4417925
0.471870692369	16686.5990746	5491.98326246
0.479784013156	16501.4413174	5429.30116276
0.487697333943	16321.2889337	5368.30144777
0.496050283663	16136.3226042	5305.65875675
0.504403233383	15956.4593235	5244.7311643
0.511290753328	15811.8319886	5195.72974336
0.518178273272	15670.4052423	5147.80396686
0.525725236616	15518.9798983	5096.48000491
0.533272199959	15371.1227448	5046.3551929
0.541121408194	15220.9866675	4995.4470774
0.548970616428	15074.4246511	4945.74006096
0.557351042957	14921.7369738	4893.94376422
0.565731469485	14772.8151095	4843.41299755
0.573855445802	14631.9063772	4795.58993079
0.58197942212	14494.2717511	4748.86715861
0.591062796993	14344.1122176	4697.87985456
0.600146171867	14197.7360755	4648.16401934
0.608580788767	14065.0703935	4603.09322959
0.617015405667	13935.4226544	4559.03669968
0.624954676774	13816.0487139	4518.4614504
0.63289394788	13699.1660102	4478.72348092
0.640491285372	13589.5738168	4441.45538645
0.648088622864	13482.1184022	4404.90547549
0.657774197786	13348.1215034	4359.31568594
0.667459772708	13217.359873	4314.813355
0.676278301679	13101.0133461	4275.20558049
0.685096830651	12987.1576223	4236.43509347
0.693962680792	12875.1164927	4198.27194663
0.702828530933	12765.4256567	4160.89891879
0.712656069365	12646.4885472	4120.36358844
0.722483607796	12530.2419175	4080.73282597
0.730273282946	12439.948035	4049.94119592
0.738062958096	12351.2379566	4019.68210926
0.745935063671	12263.1531835	3989.62874097
0.753807169246	12176.5970171	3960.08940359
0.765045183836	12055.5972736	3918.7826025
0.776283198426	11937.510033	3878.4553176
0.787805140036	11819.3469931	3838.08712901
0.799327081645	11704.0155073	3798.67137685
0.811049374981	11589.4735296	3759.51044382
0.822771668318	11477.6439886	3721.26203067
0.834610738089	11367.3499298	3683.52402059
0.846449807861	11259.6194174	3646.64859298
0.858103409177	11155.988475	3611.16247438
0.869757010492	11054.6643345	3576.45269245
0.881307573777	10956.4322613	3542.78898498
0.892858137062	10860.3108972	3509.83575632
0.904604472605	10764.6508383	3477.02773747
0.916350808149	10671.0271021	3444.90529511
0.928591726242	10575.5538673	3412.13491054
0.940832644335	10482.1431632	3380.05907377
0.950847940956	10407.2008286	3354.31519358
0.960863237577	10333.5547277	3329.00790323
0.970878534199	10261.1691873	3304.12522727
0.98089383082	10190.0098713	3279.6556389
0.992207406633	10111.0597217	3252.49703673
1.00352098245	10033.5863574	3225.83603282
1.01743111664	9940.29164305	3193.71641013
1.03134125084	9849.08510285	3162.30056671
1.0454574611	9758.58597576	3131.11322028
1.05957367136	9670.0872292	3100.60025602
1.07240305109	9591.33207107	3073.43397278
1.08523243083	9514.12090539	3046.78835737
1.09812363339	9438.04428762	3020.52247401
1.11101483594	9363.43123079	2994.75027068
1.12531651466	9282.3127414	2966.71767029
1.13961819337	9202.88204804	2939.25455633
1.15148817455	9138.19853232	2916.87998318
1.16335815573	9074.60857406	2894.87449939
1.17522355745	9012.10663667	2873.23649384
1.18708895916	8950.63963408	2851.94788563
1.19891085593	8890.40012029	2831.07569701
1.21073275269	8831.13480566	2810.53249078
1.22247221903	8773.22196087	2790.44974334
1.23421168537	8716.22126695	2770.67510961
1.25009242192	8640.5236713	2744.40135251
1.26597315846	8566.39898765	2718.65908011
1.28169933795	8494.49466896	2693.67393237
1.29742551745	8424.03359022	2669.17663916
1.31270493048	8356.91281456	2645.82785036
1.32798434351	8291.07043944	2622.91136015
1.34252478066	8229.56417633	2601.4927337
1.35706521781	8169.14843895	2580.44301181
1.37319227965	8103.37843646	2557.51531872
1.38931934148	8038.87168744	2535.01512619
1.40332510785	7983.84482944	2515.81128258
1.41733087422	7929.71724165	2496.9118806
1.43100917284	7877.70071405	2478.74065607
1.44468747147	7826.49843705	2460.84518934
1.45901490969	7773.71718734	2442.38869055
1.47334234792	7721.78439893	2424.21964103
1.48811800157	7669.0926057	2405.77552349
1.50289365523	7617.2569879	2387.62158066
1.51791660016	7565.40871504	2369.45360166
1.5329395451	7514.40003075	2351.57028951
1.54796249003	7464.20921748	2333.96433709
1.56298543496	7414.81532366	2316.62869444
1.57800837989	7366.19812963	2299.55655726
1.59303132482	7318.33811539	2282.74135619
1.61071458292	7262.94752729	2263.26908016
1.62839784102	7208.55032974	2244.13404693
1.64545514308	7156.99332061	2225.98693836
1.66251244514	7106.30959665	2208.13644268
1.67777012358	7061.6938394	2192.41406659
1.69302780203	7017.74157135	2176.91714888
1.70312134315	6989.02238038	2166.78665081
1.71321488428	6960.58218767	2156.75099268
1.73176172988	6909.03632369	2138.55288394
1.75030857547	6858.39165178	2120.66124359
1.7676292685	6811.88669852	2104.22169025
1.78494996152	6766.1259981	2088.03536679
1.80176061629	6722.40645603	2072.56175105
1.81857127107	6679.35320675	2057.31495291
1.8355880019	6636.43415507	2042.10665253
1.85260473273	6594.16487986	2027.11965793
1.8687404884	6554.66981483	2013.10815074
1.88487624407	6515.73182429	1999.28646999
1.90064106282	6478.21490193	1985.96178991
1.91640588158	6441.20632952	1972.81041615
1.93291257416	6402.98895602	1959.22183274
1.94941926674	6365.30450437	1945.81502147
1.9691716573	6320.8939345	1930.00531796
1.98892404786	6277.20969163	1914.44349139
2.00818958372	6235.28368971	1899.49788528
2.02745511958	6194.01352724	1884.77623496
2.04435593263	6158.33605068	1872.04159717
2.06125674568	6123.13989491	1859.47141291
2.07815755873	6088.41463982	1847.06216438
2.09505837178	6054.15017359	1834.81043742
2.11219102039	6019.87593797	1822.54802795
2.12932366901	5986.05520917	1810.44073374
2.14681952669	5951.9755055	1798.23346825
2.16431538437	5918.3487356	1786.18120706
2.1823058246	5884.23353307	1773.94644783
2.20029626482	5850.57681588	1761.86868164
2.22031309283	5813.65591039	1748.6109524
2.24032992084	5777.2771427	1735.53897357
2.26281048476	5737.05125295	1721.07414964
2.28529104869	5697.47558265	1706.83226092
2.30826039928	5657.69347775	1692.50504546
2.33122974987	5618.55523887	1678.39875062
2.35202644697	5583.6604703	1665.81259508
2.37282314407	5549.26782137	1653.3988488
2.39208614423	5517.84936618	1642.05096729
2.41134914439	5486.842797	1630.84460604
2.43044985965	5456.49559439	1619.86949791
2.44955057492	5426.53660715	1609.02786234
2.4684484743	5397.2699505	1598.43004728
2.48734637369	5368.36796749	1587.95769081
2.50600092623	5340.18867134	1577.74081301
2.52465547876	5312.35074959	1567.64145258
2.5428234181	5285.56078164	1557.91634843
2.56099135744	5259.08230622	1548.2985419
2.57966353914	5232.18737998	1538.52352506
2.59833572084	5205.60914697	1528.85766587
2.61839726574	5177.39933555	1518.59190639
2.63845881064	5149.54091775	1508.44734556
2.66135046009	5118.17272174	1497.01667696
2.68424210953	5087.24271657	1485.73725612
2.70568263837	5058.66204544	1475.30704914
2.7271231672	5030.44927384	1465.00392568
2.74510583429	5007.06468142	1456.45855985
2.76308850139	4983.92913729	1447.99928203
2.78103216698	4961.08774684	1439.64271243
2.79897583257	4938.4859135	1431.36900227
2.8158868337	4917.40045654	1423.64605457
2.83279783484	4896.5208574	1415.994354
2.85184480228	4873.24648761	1407.46013468
2.87089176973	4850.22461655	1399.0133605
2.89524333425	4821.15188142	1388.33913217
2.91959489876	4792.47566651	1377.80233244
2.94380790531	4764.34713379	1367.45881255
2.96802091185	4736.59369473	1357.2454082
2.99046934179	4711.19090254	1347.89017458
3.01291777174	4686.09734689	1338.64230165
3.0393733799	4656.91315453	1327.87863949
3.06582898806	4628.14037131	1317.25793682
3.08985657142	4602.35692187	1307.73318001
3.11388415479	4576.8983185	1298.32140702
3.13623423574	4553.50294902	1289.66617778
3.15858431669	4530.37775944	1281.10499896
3.18000741761	4508.46063452	1272.98558973
3.20143051852	4486.7827833	1264.94953954
3.22451264745	4463.68911648	1256.38281036
3.24759477639	4440.86316911	1247.90942706
3.26144405375	4427.29401421	1242.86949015
3.27529333111	4413.81836936	1237.86217985
3.30354394428	4386.61549422	1227.7476345
3.33179455744	4359.7887274	1217.76442013
3.35993891264	4333.42851499	1207.94650253
3.38808326784	4307.42520802	1198.25334248
3.41630586755	4281.70016017	1188.65583581
3.44452846725	4256.3185238	1179.17849756
3.47301381394	4231.04127844	1169.73220687
3.50149916062	4206.09893481	1160.40323295
3.53088721706	4180.70955712	1150.89897946
3.56027527349	4155.66137268	1141.51437871
3.58978890753	4130.84206985	1132.20754477
3.61930254156	4106.35212594	1123.01634399
3.63902015679	4090.17077448	1116.93907249
3.65873777201	4074.13121466	1110.91162932
3.68900970155	4049.77744719	1101.75325383
3.7192816311	4025.74604083	1092.70827189
3.75181395745	4000.27170029	1083.11161611
3.7843462838	3975.1533855	1073.64034892
3.82056914263	3947.59468071	1063.23881171
3.85679200146	3920.45664537	1052.98562944
3.8882520883	3897.22013831	1044.19820429
3.91971217515	3874.28653112	1035.51774356
3.9487850801	3853.35687255	1027.58915056
3.97785798506	3832.67552474	1019.74834989
4.00691929824	3812.24581467	1011.99677837
4.03598061142	3792.05480473	1004.32969896
4.07407699145	3765.94048669	994.404338213
4.11217337148	3740.2187257	984.618116516
4.14938877634	3715.46167305	975.189406532
4.18660418121	3691.06151124	965.887385743
4.2256916583	3665.80908724	956.250713777
4.26477913539	3640.93184118	946.74742829
4.3084917321	3613.54422989	936.273819543
4.35220432881	3586.60237505	925.958957145
4.39017899517	3563.54974603	917.123790054
4.42815366153	3540.81722682	908.402813976
4.47191407433	3515.00882911	898.49150822
4.51567448712	3489.60529405	888.724870113
4.56107586107	3463.66607401	878.741106433
4.60647723501	3438.14050012	868.905422255
4.64937478479	3414.39304324	859.744889617
4.69227233458	3390.99662352	850.710254928
4.74294543204	3363.80017269	840.196246254
4.79361852949	3337.06845007	829.849237526
4.83702140838	3314.53175454	821.116151567
4.88042428726	3292.31876302	812.499619833
4.92320447029	3270.73388134	804.11822254
4.96598465331	3249.44915709	795.845099051
5.00983200445	3227.93787029	787.475501975
5.05367935559	3206.72771773	779.214732
5.10095723924	3184.18765536	770.426859745
5.14823512288	3161.98143352	761.759870325
5.20130690344	3137.44161588	752.17130327
5.254378684	3113.30141273	742.727749057
5.28431916113	3099.85501897	737.462754324
5.31425963826	3086.53060115	732.242102339
5.36416043347	3064.58941425	723.637857484
5.41406122869	3042.97393066	715.15222358
5.44548586099	3029.52534436	709.86809544
5.47691049329	3016.20089653	704.629255275
5.52928488045	2994.26429044	695.99673352
5.58165926762	2972.65892861	687.485278128
5.61431000218	2959.35393347	682.23915376
5.64696073673	2946.17259546	677.038309834
5.70137862766	2924.4734197	668.469089529
5.75579651859	2903.1041086	660.020891277
5.78959497506	2889.99428972	654.833461497
5.82339343153	2877.00667059	649.690953146
5.87972419232	2855.62716465	641.218172937
5.9360549531	2834.5735931	632.865449817
5.9905551034	2814.50682307	624.895775626
6.04505525369	2794.73051678	617.033359948
6.08744425948	2779.54537416	610.990765081
6.12983326526	2764.52867847	605.010508425
6.18474949702	2745.31960575	597.353858678
6.23966572877	2726.38171379	589.797788147
6.30264766489	2704.98817318	581.252936694
6.36562960102	2683.93405437	572.834313335
6.44217840075	2658.78905278	562.767753418
6.51872720047	2634.11743335	552.877804013
6.59237117296	2610.81533216	543.525088701
6.66601514544	2587.92563007	534.326766378
6.73553294286	2566.68611519	525.781706165
6.80505074029	2545.79392599	517.367109796
6.86922101483	2526.80911402	509.712762858
6.93339128937	2508.10536952	502.164321589
7.00629193906	2487.18942549	493.714376319
7.07919258875	2466.61791784	485.394631757
7.15297348912	2446.1392896	477.103656708
7.22675438948	2425.99481458	468.939432856
7.31470671451	2402.40538751	459.368310143
7.40265903953	2379.26380267	449.967715371
7.4837515221	2358.3120349	441.447176232
7.56484400468	2337.71885922	433.063732345
7.64302412083	2318.19544136	425.107844722
7.72120423697	2298.98744651	417.273009551
7.80041946272	2279.83836323	409.454877549
7.87963468846	2260.99629757	401.75501982
7.95886947533	2242.44870238	394.168714749
8.0381042622	2224.19254571	386.695113797
8.1206257258	2205.4809186	379.028444839
8.20314718939	2187.06922288	371.478221445
8.29096811357	2167.79582153	363.567885583
8.37878903775	2148.84419158	355.782995334
8.47392220636	2128.66755029	347.487820555
8.56905537497	2108.84759517	339.332328919
8.65788206705	2090.65448528	331.840313862
8.74670875913	2072.75539853	324.463965933
8.84393374568	2053.49192399	316.519499959
8.94115873222	2034.5617186	308.706745595
9.06403485014	2011.09934068	299.015891607
9.18691096806	1988.13630511	289.523465616
9.29094253883	1969.07249702	281.637293337
9.3949741096	1950.3443016	273.885245583
9.48603726498	1934.21865568	267.206896729
9.57710042035	1918.33663511	260.626388693
9.66640261591	1902.99257759	254.266050572
9.75570481146	1887.87162618	247.995720598
9.84834345254	1872.41587181	241.584179041
9.94098209363	1857.18886282	235.265345705
10.034962302	1841.96944329	228.947670649
10.1289425103	1826.97425431	222.721304599
10.2247137842	1811.91842788	216.468176504
10.3204850582	1797.08442469	210.305813491
10.4146229781	1782.71446249	204.335114795
10.508760898	1768.54884562	198.448434908
10.6077430493	1753.86951208	192.34754362
10.7067252006	1739.40560631	186.335665311
10.8170291687	1723.53483499	179.738688715
10.9273331369	1707.91841626	173.247372241
11.0541827614	1690.26543755	165.909810053
11.1810323859	1672.93051968	158.705177724
11.3183875577	1654.50791766	151.049784739
11.4557427296	1636.43619277	143.542034407
11.5821821817	1620.10154454	136.757981185
11.7086216338	1604.04707026	130.092622599
11.8198058527	1590.15498043	124.327232937
11.9309900715	1576.46849225	118.649480215
12.0405152623	1563.18248673	113.140341723
12.1500404531	1550.08671896	107.712753558
12.2720431973	1535.71766476	101.760831456
12.3940459415	1521.57338883	95.9058424623
12.5344679312	1505.5646166	89.2841202591
12.6748899208	1489.83787958	82.7848468265
12.7711453327	1479.21643605	78.3989431778
12.8674007445	1468.72129921	74.0682125585
12.9395501247	1460.93591598	70.8576872042
13.0116995048	1453.21915345	67.6772668199
13.0837645277	1445.57894565	64.5302474259
13.1558295505	1438.00528261	61.4125306558
13.2278945733	1430.4972354	58.32376099
13.2999595961	1423.0538933	55.2635895221
13.3832478151	1414.53078291	51.7620131647
13.4665360341	1406.0915592	48.297660821
13.5554358512	1397.17480408	44.6403938834
13.6443356683	1388.35054906	41.0243545302
13.7332354854	1379.61726275	37.4489525592
13.8221353024	1370.97344941	33.9136107468
13.9757683877	1356.24221548	27.8967635384
14.129401473	1341.76654104	21.9950483584
14.2318235298	1332.25458948	18.1231840006
14.3467738768	1321.70818767	13.8362391248
14.4617242237	1311.29561136	9.6101558805
14.5766745706	1301.01417035	5.44388479356
14.6916249175	1290.86125049	1.33640425649
14.7530478599	1285.48790857	-0.834645606185
14.8144708023	1280.15015642	-2.98934258926
14.937316687	1269.57993245	-7.25026238208
15.0601625718	1259.14765542	-11.4475039187
15.2131335461	1246.34565935	-16.5866916407
15.3661045203	1233.74786644	-21.6309632686
15.5339433036	1220.15451865	-27.0587045469
15.7017820869	1206.79434184	-32.3771963414
15.8543635898	1194.84573482	-37.1195055587
16.0867704001	1176.99621797	-44.1773389967
16.3191772104	1159.55598124	-51.0407820791
16.5206175544	1144.75936913	-56.8369849945
16.7220578984	1130.25025989	-62.4951869989
16.9091450177	1117.0249078	-67.629684622
17.0962321371	1104.03344521	-72.650862883
17.3428329896	1087.25588073	-79.100571459
17.5894338421	1070.85964458	-85.363622209
17.8558970698	1053.55610972	-91.9276046226
18.1223602975	1036.66642312	-98.2865797497
18.4032668571	1019.2927593	-104.775149109
18.6841734168	1002.34556731	-111.04981169
18.9509615808	986.630579642	-116.817112006
19.2177497448	971.273117142	-122.402896065
19.4313979317	959.224157785	-126.748700561
19.6450461186	947.39061422	-130.983996954
19.8973307773	933.686573188	-135.846295054
20.1496154359	920.265740689	-140.561880828
20.4195455103	906.209966905	-145.449099927
20.6894755847	892.458237918	-150.177131448
20.9560690448	879.165417963	-154.694641988
21.2226625049	866.150740379	-159.064987055
21.5160533229	852.139140469	-163.709065007
21.809444141	838.44318797	-168.18436895
22.1264648091	823.987013979	-172.835790995
22.4434854772	809.874852365	-177.301258238
22.7566498431	796.260552258	-181.535127615
23.069814209	782.959564581	-185.597833509
23.3945212631	769.488137613	-189.63468322
23.7192283171	756.331479588	-193.497846774
23.9902477208	745.583603627	-196.592873745
24.2612671245	735.041923288	-199.573135573
24.5367817667	724.530997169	-202.487967888
24.8122964089	714.221760912	-205.289720257
25.1504891785	701.835010995	-208.578164853
25.488681948	689.73440977	-211.704978471
25.77392443	679.744075449	-214.219960301
26.0591669119	669.945519021	-216.625884196
26.3594195018	659.832958967	-219.043434654
26.6596720917	649.921605933	-221.345934274
27.0539120725	637.204140527	-224.199223082
27.4481520533	624.812369059	-226.865264637
27.8226077889	613.333816507	-229.229585334
28.1970635244	602.129793447	-231.435344353
28.5740415754	591.118755062	-233.50064764
28.9510196264	580.368567406	-235.414840776
29.3528265538	569.188369269	-237.293900482
29.7546334813	558.285844918	-239.01187975
30.0630513131	550.100043389	-240.224555101
30.371469145	542.068635103	-241.347690994
30.6893496717	533.948401431	-242.413950276
31.0072301983	525.984196127	-243.389864035
31.2835188804	519.185787364	-244.16651963
31.5598075625	512.499897547	-244.878196965
31.8747172431	505.013607725	-245.611999573
32.1896269237	497.667010022	-246.265443078
32.5149345655	490.221029297	-246.858302691
32.8402422073	482.91709639	-247.36990364
33.1477247728	476.140900604	-247.780767105
33.4552073384	469.485804444	-248.122840537
33.7806140084	462.571670772	-248.411925358
34.1060206783	455.787064526	-248.628063098
34.4485555595	448.781986648	-248.779017463
34.7910904406	441.913736354	-248.853746568
35.1508562288	434.843731621	-248.852668278
35.510622017	427.917395465	-248.772628565
35.8877214081	420.807701611	-248.606748759
36.2648207993	413.848016873	-248.359782437
36.5946376627	407.8809486	-248.079517135
36.9244545261	402.023242435	-247.741217662
37.2827946062	395.780112437	-247.309990961
37.6411346863	389.660262575	-246.814670372
37.9837216031	383.922053311	-246.28325277
38.3263085198	378.291423911	-245.69720733
38.6019696795	373.837249203	-245.18726187
38.8776308391	369.449972981	-244.644126481
39.1859115902	364.621326768	-243.99857392
39.4941923414	359.873254844	-243.314002205
39.8746084896	354.122893436	-242.417368401
40.2550246378	348.489951125	-241.465638709
40.5385689695	344.366130406	-240.721808752
40.8221133012	340.304862203	-239.949602027
41.1171513227	336.144189297	-239.116966388
41.4121893442	332.048836047	-238.255640883
41.677243827	328.424398598	-237.458218372
41.9422983098	324.850878425	-236.639181076
42.240934356	320.884576638	-235.691367011
42.5395704022	316.980707311	-234.718020151
42.8319099052	313.218532251	-233.741412608
43.1242494083	309.514062384	-232.742190899
43.2996531101	307.318655245	-232.132175448
43.4750568119	305.143439818	-231.514531285
43.8369081524	300.718935491	-230.21705627
44.1987594928	296.37762359	-228.889542862
44.6438651259	291.148935318	-227.217746578
45.088970759	286.040183345	-225.505801299
45.4078456939	282.452246955	-224.256244472
45.7267206288	278.923129097	-222.988538139
46.0472446582	275.433925475	-221.696984242
46.3677686877	272.001946261	-220.389076906
46.7029096924	268.473494582	-219.005081513
47.0380506971	265.005240125	-217.605338134
47.4007765574	261.317999186	-216.073857495
47.7635024177	257.698453188	-214.526466168
48.0063690818	255.312082265	-213.48213506
48.2492357458	252.955007812	-212.431613991
48.5136905578	250.421253979	-211.281102349
48.7781453698	247.921229327	-210.124149794
49.0965705516	244.955027215	-208.723181829
49.4149957334	242.036106476	-207.314311483
49.7136317796	239.340787131	-205.986491462
50.0122678258	236.685602663	-204.652996964
50.3792663404	233.476567179	-203.00734913
50.746264855	230.325873246	-201.355103965
51.149943232	226.926214067	-199.531347216
51.5536216091	223.594097756	-197.702209216
51.9443071193	220.43209779	-195.928039144
52.3349926295	217.330562162	-194.151172056
52.7226797859	214.311290016	-192.386351235
53.1103669422	211.348982352	-190.620975671
53.5082485018	208.366712197	-188.809638552
53.9061300613	205.441830996	-186.99978518
54.2451439397	202.994016939	-185.459615749
54.5841578181	200.586167547	-183.921825857
54.8592068138	198.66147325	-182.676323092
55.1342558095	196.762190463	-181.433050366
55.5180451058	194.153758639	-179.702510642
55.9018344021	191.593004714	-177.977600014
56.2600377454	189.245087065	-176.373384868
56.6182410886	186.937008674	-174.775235898
56.9636514553	184.748351546	-173.240398841
57.3090618219	182.59530825	-171.712137639
57.6544721886	180.477198005	-170.190880309
57.9998825553	178.393353759	-168.67703492
58.3069139924	176.569285593	-167.337931446
58.6139454294	174.771324862	-166.005251662
58.9209768665	172.99902931	-164.679243914
59.2280083035	171.251964597	-163.360145002
59.5862116467	169.245042737	-161.830228453
59.94441499	167.271218263	-160.310360997
60.4049621455	164.781031599	-158.371522611
60.8655093011	162.343133254	-156.450451597
61.2298157157	160.450856561	-154.943796598
61.5941221303	158.589840798	-153.448886053
62.0729785	156.190168558	-151.502199767
62.5518348697	153.842058647	-149.576733769
62.9558699317	151.899960011	-147.968964301
63.3599049936	149.992832829	-146.376871026
63.7639400556	148.119912282	-144.800673663
64.1679751175	146.280451502	-143.240567868
64.586974441	144.407424456	-141.639861182
65.0059737645	142.568803405	-140.056812571
65.4549016111	140.636152759	-138.380445435
65.9038294577	138.741181181	-136.724657301
66.3028764325	137.08766213	-135.27021577
66.7019234072	135.462579752	-133.832188047
67.100970382	133.865328959	-132.410619566
67.5000173568	132.295318746	-131.005539693
67.859159634	130.905122884	-129.755077498
68.2183019113	129.536112679	-128.517982807
68.5774441886	128.187885294	-127.294246653
68.9365864659	126.860046357	-126.083851383
69.3106930047	125.498145063	-124.837181204
69.6847995436	124.157520765	-123.604920247
70.0589060824	122.837755791	-122.387021371
70.4330126213	121.538441616	-121.18342914
70.8619881191	120.073215887	-119.820836007
71.290963617	118.633766399	-118.476863176
71.8296770329	116.861715932	-116.815273637
72.3683904488	115.128309052	-115.182600407
72.8472468185	113.619079319	-113.755380545
73.3261031883	112.138808826	-112.350567493
73.6852454655	111.047183611	-111.311525306
74.0443877428	109.971157636	-110.284858166
74.4035300201	108.910445528	-109.270462067
74.7626722974	107.864767903	-108.26822989
75.1218145747	106.833851238	-107.278051659
75.480956852	105.817427748	-106.299814791
75.8800038267	104.70474779	-105.226750355
76.2790508015	103.6092854	-104.168125611
76.7978118687	102.210360606	-102.813231339
77.3165729359	100.839219026	-101.482097498
77.7954293056	99.5975928751	-100.274126226
78.2742856753	98.3784882131	-99.0857875974
78.6334279526	97.478620488	-98.2072378003
78.9925702299	96.5909051915	-97.3394363291
79.3517125071	95.7151289613	-96.4822557472
79.7108547844	94.8510828555	-95.6355682495
80.0699970617	93.9985622547	-94.7992457995
80.429139339	93.1573667662	-93.9731602589
80.9079957087	92.0530509926	-92.8874155321
81.3868520784	90.9680662379	-91.8193387462
81.9929046713	89.6219095378	-90.4924130879
82.5989572642	88.3051429822	-89.1926938952
83.0703315032	87.3007727445	-88.2002228874
83.5417057421	86.3132917556	-87.2235612833
84.0604668093	85.2456172516	-86.1666554163
84.5792278765	84.1974654961	-85.1281882966
85.0580842462	83.2468634434	-84.1856527753
85.5369406159	82.3121388875	-83.2582326799
85.8960828932	81.6213050588	-82.5724181286
86.2552251705	80.9390624705	-81.8948309781
86.8537956326	79.8207021392	-80.7834879759
87.4523660948	78.7251821337	-79.6941485524
88.1706506493	77.4398448053	-78.415255718
88.8889352039	76.1854926278	-77.1664230842
89.4476009686	75.2306768146	-76.2153421122
90.0062667332	74.2935635396	-75.2815332526
90.4851231029	73.5040848234	-74.4945801669
90.9639794726	72.727028701	-73.7197949674
91.4428358424	71.9621369081	-72.9569438067
91.9216922121	71.2091577688	-72.2057972219
92.4005485818	70.4678460021	-71.466130126
92.8794049515	69.7379625347	-70.7377217911
93.3582613212	69.0192743193	-70.0203558246
93.8371176909	68.311554159	-69.313820138
94.3159740606	67.6145805367	-68.6179069114
94.7948304303	66.9281374505	-67.9324125512
95.43330559	66.0288975078	-67.034283127
96.0717807496	65.1475196373	-66.1538608068
96.7900653041	64.1767366944	-65.183993315
97.5083498587	63.2273219604	-64.2353495924
98.2266344133	62.2986536745	-63.3073297627
98.9449189678	61.3901324154	-62.3993531253
99.7230605686	60.4279665083	-61.4376785373
100.501202169	59.4880595467	-60.4981769892
101.11972498	58.7563790014	-59.766767117
101.738247791	58.0380011959	-59.0486210963
102.336818253	57.3551610364	-58.3659732929
102.935388715	56.6841973436	-57.6951748209
103.65367327	55.89433302	-56.9054781058
104.371957825	55.120718933	-56.1320033159
105.090242379	54.362912504	-55.3743124938
105.808526934	53.6204860971	-54.6319818993
106.526811488	52.8930264203	-53.9046015194
107.245096043	52.1801339557	-53.191774592
108.122999387	51.3280411649	-52.3397465577
109.000902732	50.4964533902	-51.5082098912
109.719187286	49.8308582464	-50.8426483813
110.437471841	49.1782077033	-50.1900254648
111.39518458	48.3275681977	-49.3394152245
112.35289732	47.4985885595	-48.5104580022
112.991372479	46.9576073937	-47.9694887609
113.629847639	46.4257196857	-47.437611008
114.906797958	45.3884196159	-46.4003261555
116.343367067	44.2620399877	-45.273958128
117.779936177	43.1766239341	-44.1885497046
119.216505286	42.1302089809	-43.1421397424
120.653074395	41.1209487733	-42.1328827814
121.610787134	40.4678874873	-41.4798229951
122.568499874	39.8300747676	-40.8420113942
123.845450193	39.0025662466	-40.0145039329
125.122400512	38.2002638961	-39.212202294
126.558969621	37.3265431629	-38.3384820837
127.99553873	36.4820758613	-37.4940151127
129.43210784	35.6655704904	-36.6775099497
130.868676949	34.8758060426	-35.8877456319
132.784102427	33.8623962967	-34.8743359863
134.061052747	33.2107874697	-34.2227271981
135.338003066	32.5775358017	-33.5894755553
136.614953385	31.9619581676	-32.9738979374
137.891903704	31.3634029256	-32.3753427058
139.168854024	30.7812481919	-31.7931879788
141.084279502	29.9374755549	-30.9494153475
142.999704981	29.1273813412	-30.1393211367
144.715137506	28.4290062323	-29.4409460292
146.43057003	27.7550314394	-28.766971237
148.146002555	27.1043333736	-28.1162731716
149.861435079	26.4758523834	-27.4877921816
151.148009472	26.0184678877	-27.030407686
152.434583866	25.5726156627	-26.584555461
153.721158259	25.1379112497	-26.1498510481
155.007732652	24.7139860787	-25.7259258771
156.723165177	24.164911387	-25.1768511854
159.010408543	23.4602723513	-24.4722121497
161.297651909	22.785396173	-23.7973359713
163.584895275	22.1386299682	-23.1505697666
165.300327799	21.6710722588	-22.6830120571
167.015760323	21.2178474034	-22.2297872018
168.731192848	20.7783755064	-21.7903153048
170.446625372	20.3521057056	-21.364045504
172.733868738	19.8033813856	-20.815321184
175.021112104	19.2760290072	-20.2879688056
177.30835547	18.7689529391	-19.7808927375
179.023787995	18.4013323691	-19.4132721675
180.739220519	18.0441295287	-19.0560693271
182.454653043	17.6969544768	-18.7088942752
184.170085568	17.359435348	-18.3713751464
186.457328934	16.9238192992	-17.9357590976
188.7445723	16.5039437368	-17.5158835352
191.031815666	16.0990593424	-17.1109991408
193.319059032	15.7084608615	-16.7204006599
195.606302397	15.3314840299	-16.3434238283
197.893545763	14.967502748	-15.9794425464
200.180789129	14.6159264795	-15.6278662779
202.468032495	14.2761978543	-15.2881376527
204.755275861	13.9477904583	-14.9597302567
207.042519227	13.630206793	-14.6421465914
209.329762593	13.3229763902	-14.3349161886
211.90291138	12.9891641997	-14.0011039981
214.476060166	12.6672943964	-13.6792341947
217.010477923	12.3613958228	-13.3733356212
219.54489568	12.0660298259	-13.0779696243
221.221597174	11.8761784979	-12.8881182963
222.898298669	11.6905953752	-12.7025351736
224.78458785	11.486758267	-12.4986980654
227.614021622	11.1904520528	-12.2023918512
230.443455394	10.9049930269	-11.9169328253
233.272889166	10.6298581195	-11.6417979179
236.102322938	10.3645554141	-11.3764952125
237.98861212	10.1929195249	-11.2048593233
240.503664361	9.97032358121	-10.9822633796
243.018716603	9.75460289065	-10.766542689
246.372119592	9.47718781011	-10.4891276085
249.725522581	9.21087320728	-10.2228130057
253.078925571	8.9550746536	-9.96701445199
256.43232856	8.70924568227	-9.72118548066
259.785731549	8.47287486725	-9.48481466564
263.139134538	8.24548316111	-9.2574229595
266.492537527	8.02662146599	-9.03856126438
269.845940516	7.81586841445	-8.82780821284
273.199343505	7.61282833983	-8.62476813822
276.971921868	7.39316558117	-8.40510537956
280.74450023	7.18229851759	-8.19423831598
283.259552472	7.04637686599	-8.05831666438
286.612955461	6.87068415646	-7.88262395485
289.96635845	6.7010516841	-7.71299148249
293.319761439	6.53720390258	-7.54914370096
296.673164428	6.37888075004	-7.39082054842
300.026567417	6.22583661652	-7.23777641491
303.379970407	6.07783939084	-7.08977918923
306.733373396	5.93466957998	-6.94660937837
309.248425637	5.83033485263	-6.84227465102
311.763477879	5.72851498759	-6.74045478597
314.278530121	5.62912980586	-6.64106960425
316.793582363	5.53210229852	-6.54404209691
320.146985352	5.40627231897	-6.41821211736
323.500388341	5.28433508078	-6.29627487917
327.547428866	5.14213380595	-6.15407360434
331.59446939	5.00510730214	-6.01704710053
335.641509915	4.87300749839	-5.88494729678
339.688550439	4.7456010127	-5.75754081109
343.735590964	4.62266812056	-5.63460791895
347.782631489	4.50400180696	-5.51594160534
351.829672013	4.3894068943	-5.40134669269
354.864952407	4.30602139938	-5.31796119777
357.9002328	4.22474842264	-5.23668822103
360.935513194	4.145517203	-5.15745700138
363.970793587	4.06825991752	-5.08019971591
367.006073981	3.99291153624	-5.00485133463
370.041354374	3.91940968526	-4.93134948365
373.076634767	3.84769451763	-4.85963431602
376.111915161	3.77770859149	-4.78964838987
380.664835751	3.6758519847	-4.68779178309
385.217756341	3.57758554752	-4.58952534591
388.253036735	3.5139863743	-4.52592617269
392.300077259	3.43147296045	-4.44341275884
396.347117784	3.35147421585	-4.36341401424
399.382398177	3.29306436649	-4.30500416488
402.417678571	3.23597121479	-4.24791101318
405.452958964	3.18015548073	-4.19209527912
408.488239358	3.12557933821	-4.1375191366
411.523519751	3.07220635095	-4.08414614933
414.558800145	3.02000141162	-4.03194121001
417.594080538	2.96893068415	-3.98087048254
420.629360932	2.91896154886	-3.93090134724
424.676401456	2.85399541709	-3.86593521547
428.723441981	2.79086037928	-3.80280017767
431.758722374	2.74466962653	-3.75660942492
436.311642964	2.67718261251	-3.68912241089
440.864563555	2.61177564987	-3.62371544826
445.417484145	2.54836412822	-3.56030392661
449.970404735	2.48686769593	-3.49880749432
453.005685128	2.44689615295	-3.45883595133
458.697844064	2.37406435973	-3.38600415812
464.390003	2.30389427823	-3.31583407661
468.184775624	2.25852935526	-3.27046915365
473.244472455	2.19973203148	-3.21167182986
478.304169287	2.14279076695	-3.15473056533
483.363866119	2.08762825535	-3.09956805374
488.423562951	2.0341711737	-3.04611097209
493.483259782	1.98234993852	-2.99428973691
496.856391003	1.94867848651	-2.9606182849
500.229522225	1.91568589199	-2.92762569038
505.289219056	1.8674303704	-2.87937016879
510.348915888	1.82060296567	-2.83254276405
515.40861272	1.77514787545	-2.78708767383
520.468309551	1.73101199654	-2.74295179492
525.528006383	1.68814476971	-2.7000845681
530.587703215	1.64649803487	-2.65843783326
535.647400047	1.60602589569	-2.61796569408
540.707096878	1.56668459317	-2.57862439156
546.399255814	1.52372543471	-2.5356652331
552.09141475	1.48208816377	-2.49402796215
555.886187373	1.45503774215	-2.46697754054
559.680959997	1.42853567833	-2.44047547672
565.373118933	1.38977868386	-2.40171848225
571.065277869	1.3521748481	-2.36411464649
576.1249747	1.31968063072	-2.33162042911
581.184671532	1.28803138144	-2.29997117983
587.930933974	1.24709675646	-2.25903655485
594.677196417	1.20754735173	-2.21948715012
601.423458859	1.16932136423	-2.18126116262
608.169721301	1.13236039964	-2.14430019803
614.915983744	1.09660924921	-2.1085490476
619.975680575	1.07055830107	-2.08249809946
625.035377407	1.04513744048	-2.05707723886
630.095074239	1.02032651035	-2.03226630874
635.15477107	0.996106153275	-2.00804595166
638.949543694	0.978317235042	-1.99025703343
642.744316318	0.960842463937	-1.97278226233
650.333861566	0.926806162286	-1.93874596067
655.393558397	0.90476923699	-1.91670903538
662.13982084	0.876168833551	-1.88810863194
667.199517671	0.855285465498	-1.86722526389
672.259214503	0.834871850948	-1.84681164934
677.318911335	0.81491400588	-1.82685380427
682.378608166	0.795398462787	-1.80733826118
689.124870609	0.770043408665	-1.78198320705
695.871133051	0.745422203096	-1.75736200148
702.617395493	0.721506797304	-1.73344659569
709.363657936	0.698270469898	-1.71021026829
716.109920378	0.675687752203	-1.68762755059
722.908887996	0.653565263306	-1.66550506169
729.707855613	0.632058260183	-1.64399805857
734.240500692	0.618050980335	-1.62999077872
739.932659627	0.600823748327	-1.61276354672
745.624818563	0.583989550559	-1.59592934895
753.214363811	0.562134895992	-1.57407469438
758.274060642	0.547928275263	-1.55986807365
763.333757474	0.534003219568	-1.54594301796
770.080019916	0.515861727816	-1.5278015262
776.826282359	0.498190824115	-1.5101306225
784.415827606	0.478853492486	-1.49079329087
792.005372854	0.46006940418	-1.47200920257
797.065069685	0.447843671746	-1.45978347013
807.184463349	0.424078315877	-1.43601811427
817.303857012	0.401190231224	-1.41313002961
827.423250676	0.379136765178	-1.39107656357
837.542644339	0.357877826161	-1.36981762455
847.662038003	0.337375701292	-1.34931549968
857.781431666	0.317594889013	-1.3295346874
864.527694108	0.304791814153	-1.31673161254
871.273956551	0.292284988504	-1.30422478689
878.020218993	0.280065342222	-1.29200514061
884.766481435	0.268124149921	-1.28006394831
891.968576346	0.255673955553	-1.26761375394
899.170671256	0.243521728726	-1.25546152711
906.372766166	0.231658036492	-1.24359783488
913.574861076	0.220073816253	-1.23201361464
920.776955987	0.208760358446	-1.22070015683
927.979050897	0.197709290169	-1.20964908856
936.081407671	0.185580462505	-1.19752026089
944.183764445	0.173762537746	-1.18570233613
952.286121219	0.162244979988	-1.17418477838
960.388477993	0.151017695877	-1.16295749427
971.191620359	0.136482859814	-1.1484226582
978.393715269	0.127059300257	-1.13899909865
989.196857635	0.113308020443	-1.12524781883
1000	0.1	-1.11193979839
