# Supplementary material for: Indentation of a floating elastic sheet: geometry versus applied tension
Source: Proc Math Phys Eng Sci. 2017 Oct 11;473(2206):20170335. doi: 10.1098/rspa.2017.0335 (PMC5666232; doi:10.1098/rspa.2017.0335)
Supplement: Raw experimental and numerical data [file rspa20170335supp1.zip › DataFiles/figure5/StressProfileTau=10w0=1.txt]

0.0001	12.0349277093	11.0174638546
0.000105082558858	11.9869058623	11.0654856993
0.000110165117716	11.9453760085	11.1070155384
0.000115247676574	11.9092185891	11.1431729217
0.000120330235432	11.8775453752	11.1748460711
0.000127954073719	11.8369240311	11.2154672553
0.000135577912006	11.8029607108	11.2494303306
0.000140660470864	11.7833210559	11.2690697718
0.00015082558858	11.7498302377	11.3025600363
0.000160990706296	11.7224807045	11.329908845
0.000171155824012	11.6998577968	11.3525308572
0.000181320941728	11.6809319159	11.3714556738
0.000191486059444	11.6649392701	11.3874470899
0.00020165117716	11.6513035869	11.4010813821
0.000211816294876	11.6395834628	11.4127999583
0.000221981412592	11.6294361856	11.4229455353
0.000237229089167	11.6165906285	11.4357882654
0.000252476765741	11.6060011641	11.4463745832
0.000267724442315	11.5971687611	11.4552035329
0.000282972118889	11.5897251026	11.4626434434
0.000298219795463	11.5833935524	11.4689709613
0.000313467472037	11.5779630741	11.4743971331
0.000328715148611	11.5732704117	11.4790852236
0.000343962825185	11.5691876729	11.4831631332
0.000359210501759	11.5656135195	11.4867322074
0.000374458178333	11.5624668163	11.4898735885
0.000389705854907	11.5596819834	11.4926528625
0.000404953531481	11.5572055504	11.4951235056
0.000420201208055	11.5549935687	11.4973294717
0.000435448884629	11.5530096471	11.4993071569
0.000465944237777	11.5496095016	11.5026941857
0.000496439590926	11.5468156816	11.5054740574
0.000526934944074	11.5444919318	11.5077830565
0.000557430297222	11.5425382171	11.5097212441
0.00058792565037	11.5408797544	11.5113634264
0.000618421003518	11.5394597328	11.5127664353
0.000648916356666	11.5382343689	11.513974073
0.000679411709814	11.5371694803	11.5150205393
0.000709907062962	11.5362380657	11.5159328514
0.00074040241611	11.5354185676	11.5167325815
0.000770897769259	11.534693607	11.5174371222
0.000801393122407	11.5340490475	11.5180606225
0.000831888475555	11.533473296	11.5186146874
0.000877631505277	11.5327181762	11.5193361251
0.000923374534999	11.5320708156	11.5199484517
0.000969117564721	11.5315112958	11.5204716175
0.00101486059444	11.5310240851	11.5209211836
0.00106060362417	11.5305969284	11.5213094328
0.00110634665389	11.5302200516	11.5216461646
0.00115208968361	11.5298855823	11.5219392752
0.00122070422819	11.5294497212	11.5223108717
0.00128931877278	11.5290781805	11.5226155381
0.00138080483222	11.5286611864	11.5229394186
0.00147229089167	11.5283137455	11.5231893619
0.00156377695111	11.5280198232	11.523381531
0.00165526301055	11.5277676961	11.5235277668
0.00174674907	11.5275486335	11.5236369079
0.00183823512944	11.5273560272	11.523715663
0.00192972118889	11.5271848014	11.5237692012
0.00202120724833	11.5270310065	11.5238015594
0.00211269330778	11.5268915327	11.5238159293
0.00220417936722	11.5267639049	11.523814863
0.00229566542666	11.5266461344	11.5238004222
0.00243289451583	11.5264845157	11.5237572789
0.002570123605	11.5263372505	11.5236922403
0.00266160966444	11.5262454325	11.5236384332
0.00284458178333	11.5260737338	11.5235093206
0.0029818108725	11.5259531591	11.5233961284
0.00311903996166	11.5258379412	11.5232707718
0.00325626905083	11.5257269189	11.5231345683
0.00339349814	11.5256191671	11.522988591
0.00359934177375	11.5254620844	11.5227531901
0.0038051854075	11.5253087758	11.5225001384
0.00394241449666	11.5252079408	11.5223225616
0.004216872675	11.5250080915	11.5219480892
0.00449133085333	11.5248090551	11.521550183
0.00476578903166	11.5246094078	11.5211310576
0.00504024721	11.5244081433	11.5206924507
0.00531470538833	11.5242045433	11.5202357591
0.00558916356666	11.5239980929	11.5197621301
0.00586362174499	11.5237884226	11.5192725244
0.00613807992333	11.5235752687	11.5187677604
0.00654976719083	11.5232486156	11.517983717
0.00696145445833	11.5229133202	11.5171691792
0.00723591263666	11.5226848811	11.5166100706
0.00751037081499	11.5224524793	11.516038623
0.00792205808249	11.5220964319	11.5151591971
0.00833374534999	11.5217314809	11.5142541559
0.00874543261749	11.5213577042	11.5133246046
0.00915711988499	11.5209752131	11.5123715401
0.00956880715249	11.5205841406	11.5113958704
0.00998049441999	11.5201846336	11.5103984285
0.0103921816875	11.5197768474	11.5093799842
0.010803868955	11.5193609419	11.5083412529
0.0112155562225	11.518937079	11.5072829022
0.01162724349	11.5185054204	11.5062055584
0.0122447743912	11.517843666	11.50455521
0.0128623052925	11.5171652629	11.5028652971
0.01327399256	11.516704	11.5017175576
0.014097367095	11.5157605532	11.4993734901
0.0147148979962	11.5150352215	11.497574657
0.0153324288975	11.5142951896	11.4957424099
0.0159499597987	11.5135408964	11.4938780433
0.0165674907	11.5127727624	11.4919827754
0.017390865235	11.5117277468	11.4894096592
0.01821423977	11.510659746	11.4867861949
0.019037614305	11.509569617	11.4841147592
0.01986098884	11.5084581694	11.4813975726
0.0204785197412	11.5076110562	11.4793309149
0.0210960506425	11.5067526917	11.4772405257
0.022331112445	11.5050033831	11.4729916914
0.0235661742475	11.5032124828	11.468657018
0.02480123605	11.5013820676	11.4642419715
0.0260362978525	11.4995140695	11.4597515949
0.027271359655	11.4976102901	11.455190557
0.0281976560068	11.4961599914	11.4517260269
0.0291239523587	11.4946911864	11.4482259125
0.0300502487106	11.4932045148	11.4446918446
0.0314396932384	11.4909423364	11.4393304503
0.0328291377662	11.4886432759	11.4339010537
0.0337554341181	11.4870909851	11.4302459532
0.03468173047	11.4855236288	11.4265639534
0.0359167922725	11.4834112327	11.421614886
0.037151854075	11.4812740387	11.4166229262
0.0383869158775	11.4791131026	11.4115906773
0.03962197768	11.4769294275	11.4065206008
0.0408570394825	11.4747239675	11.4014150271
0.042092101285	11.4724976315	11.3962761648
0.0433271630875	11.4702512858	11.39110611
0.04456222489	11.4679857576	11.3859068536
0.0464148175937	11.4645532169	11.3780573323
0.0482674102975	11.4610818088	11.3701523564
0.0501200030012	11.4575738981	11.3621975175
0.0519725957049	11.4540317048	11.3541980266
0.0538251884087	11.4504573166	11.3461587479
0.0556777811124	11.4468526999	11.338084229
0.0575303738162	11.4432197093	11.3299787267
0.0593829665199	11.4395600968	11.3218462308
0.0612355592237	11.4358755191	11.3136904856
0.0630881519274	11.432167545	11.3055150078
0.0649407446312	11.4284376616	11.2973231047
0.0667933373349	11.4246872799	11.2891178883
0.0695722263906	11.4190261866	11.2767914673
0.0723511154462	11.4133262215	11.2644508435
0.0742037081499	11.4095066095	11.2562200618
0.0779088935574	11.4018251848	11.2397600052
0.0816140789649	11.3940942515	11.2233159998
0.0853192643724	11.3863212947	11.2069033354
0.0890244497799	11.3785131562	11.1905357056
0.0918033388355	11.3726377538	11.178296972
0.0945822278912	11.3667485478	11.1660952099
0.0973611169468	11.3608478382	11.1539347609
0.100140006002	11.3549377853	11.1418196291
0.102918895058	11.3490204203	11.129753508
0.105697784114	11.3430976536	11.1177398034
0.108476673169	11.337171284	11.1057816557
0.112645006753	11.3282786535	11.0879548717
0.116813340336	11.3193870197	11.0702683718
0.119592229392	11.3134622382	11.0585591924
0.122371118447	11.3075414118	11.046917915
0.127928896559	11.2957166168	11.0238465182
0.13348667467	11.2839219408	11.001067558
0.139044452781	11.2721656907	10.9785921839
0.144602230892	11.2604552869	10.9564296001
0.150160009004	11.2487973596	10.9345873068
0.155717787115	11.2371978329	10.9130713077
0.161275565226	11.2256619978	10.8918862902
0.166833343337	11.214194577	10.8710357826
0.172391121449	11.2027997809	10.8505222905
0.17794889956	11.1914813578	10.8303474172
0.183506677671	11.1802426381	10.8105119684
0.189064455782	11.1690865739	10.7910160461
0.194622233894	11.1580157738	10.77185913
0.200180012005	11.1470325345	10.7530401505
0.205737790116	11.1361388688	10.7345575533
0.211295568227	11.1253365314	10.716409357
0.216853346339	11.1146270411	10.6985932039
0.22241112445	11.1040117021	10.6811064064
0.227968902561	11.0934916219	10.663945987
0.233526680672	11.083067729	10.6471087155
0.239084458784	11.0727407876	10.6305911415
0.244642236895	11.0625114119	10.6143896241
0.252978904062	11.0473512928	10.5906715905
0.261315571228	11.0324128305	10.5676426753
0.26687334934	11.0225772818	10.5526660289
0.275210016507	11.0080091852	10.5307543872
0.283546683673	10.9936631067	10.5094937325
0.29188335084	10.9795384042	10.4888692197
0.300220018007	10.9656340927	10.4688658537
0.308556685174	10.9519488872	10.4494685651
0.316893352341	10.9384812414	10.4306622748
0.325230019508	10.9252293814	10.4124319486
0.333566686675	10.9121913359	10.3947626441
0.341903353842	10.899364963	10.3776395499
0.350240021008	10.8867479744	10.3610480187
0.358576688175	10.8743379558	10.3449735954
0.366913355342	10.8621323865	10.3294020397
0.375250022509	10.8501286562	10.3143193461
0.383586689676	10.8383240794	10.2997117587
0.391923356843	10.8267159097	10.2855657842
0.40026002401	10.815301351	10.2718682014
0.408596691176	10.8040775686	10.2586060693
0.416933358343	10.7930416985	10.2457667321
0.42527002551	10.7821908563	10.2333378238
0.433606692677	10.771522144	10.2213072696
0.446111693427	10.7558542167	10.20398266
0.458616694178	10.7405797506	10.1874893773
0.471121694928	10.7256889857	10.1717903633
0.483626695678	10.7111722318	10.1568500132
0.491963362845	10.7016974381	10.1472943247
0.500300030012	10.6923817925	10.1380508219
0.508636697179	10.6832225081	10.1291099968
0.516973364346	10.6742168266	10.1204626083
0.525310031513	10.6653620201	10.1120996772
0.533646698679	10.6566553932	10.104012481
0.541983365846	10.6480942838	10.0961925485
0.550320033013	10.6396760648	10.0886316543
0.55865670018	10.6313981449	10.0813218137
0.566993367347	10.6232579697	10.0742552761
0.575330034514	10.615253022	10.0674245204
0.583666701681	10.6073808227	10.0608222487
0.592003368848	10.5996389311	10.0544413811
0.600340036014	10.5920249453	10.0482750495
0.609718786577	10.5836091578	10.0415860779
0.61909753714	10.575348956	10.0351510228
0.628476287703	10.5672410971	10.0289610158
0.637855038265	10.5592824009	10.0230074911
0.647233788828	10.5514697495	10.0172821765
0.656612539391	10.5438000871	10.0117770836
0.665991289953	10.5362704194	10.0064844988
0.675370040516	10.5288778133	10.0013969747
0.684748791079	10.5216193959	9.9965073213
0.694127541642	10.5144923543	9.99180859735
0.703506292204	10.5074939348	9.98729410235
0.712885042767	10.5006214418	9.98295736842
0.72226379333	10.4938722371	9.97879215252
0.731642543893	10.4872437395	9.97479242887
0.741021294455	10.4807334232	9.97095238156
0.750400045018	10.4743388174	9.96726639744
0.759778795581	10.4680575053	9.96372905918
0.769157546143	10.461887123	9.96033513853
0.778536296706	10.4558253585	9.95707958982
0.787915047269	10.4498699511	9.95395754362
0.797293797832	10.4440186901	9.95096430071
0.806672548394	10.438269414	9.94809532607
0.816051298957	10.4326200093	9.94534624325
0.82543004952	10.42706841	9.94271282877
0.844187550645	10.4162505925	9.93777684396
0.862945051771	10.4058003395	9.93325644501
0.881702552896	10.3957027235	9.92912282898
0.900460054022	10.3859434814	9.92534916991
0.919217555147	10.3765089859	9.92191048198
0.937975056273	10.3673862177	9.91878349192
0.956732557398	10.3585627378	9.91594652023
0.975490058523	10.3500266615	9.91337937057
0.994247559649	10.3417666333	9.9110632268
1.01300506077	10.3337718023	9.90898055723
1.0317625619	10.3260317988	9.90711502547
1.05052006303	10.3185367123	9.9054514076
1.06927756415	10.3112770698	9.90397551515
1.08803506528	10.3042438151	9.9026741234
1.1067925664	10.2974282899	9.90153490481
1.12555006753	10.2908222143	9.9005463671
1.14430756865	10.2844176696	9.89969779568
1.16306506978	10.278207081	9.89897920014
1.1818225709	10.2721832013	9.89838126452
1.20058007203	10.2663390959	9.89789530103
1.22559007353	10.2588151737	9.89740760333
1.25060007503	10.2515841292	9.8970869097
1.27561007653	10.2446318492	9.89691707382
1.30062007803	10.2379450097	9.89688337801
1.32563007953	10.2315110269	9.89697240559
1.35064008103	10.2253180115	9.89717192486
1.37565008253	10.2193547269	9.89747078376
1.40066008403	10.2136105485	9.89785881415
1.42567008553	10.2080754269	9.89832674479
1.45068008703	10.2027398531	9.89886612226
1.50070009004	10.1926318211	9.90012906804
1.55072009304	10.1832200019	9.90159380467
1.60074009604	10.1744447146	9.90321559189
1.65076009904	10.1662522745	9.9049572808
1.70078010204	10.1585943162	9.90678805638
1.75080010504	10.1514271985	9.90868239265
1.80082010804	10.1447114833	9.91061918333
1.85084011104	10.1384114769	9.9125810177
1.90086011405	10.1324948263	9.91455357674
1.95088011705	10.1269321637	9.91652512885
2.00090012005	10.1216967925	9.91848610841
2.0942968444	10.1127152158	9.92209371558
2.18769356876	10.104652505	9.92560124741
2.28109029311	10.0973911692	9.92898481545
2.37448701746	10.0908314622	9.93223010495
2.46788374182	10.0848883318	9.93532961097
2.56128046617	10.0794889504	9.93828063527
2.65467719052	10.0745707073	9.94108383291
2.74807391488	10.0700795668	9.94374215745
2.84147063923	10.0659687222	9.94626009607
2.93486736359	10.0621974841	9.94864311604
3.02826408794	10.0587303617	9.95089726574
3.12166081229	10.0555362971	9.95302888887
3.21505753665	10.0525880277	9.95504442147
3.308454261	10.0498615506	9.95695024981
3.49524770971	10.0449916273	9.96045753725
3.68204115842	10.0407842457	9.96359788121
3.86883460712	10.0371267747	9.96641406745
4.05562805583	10.0339291977	9.96894425316
4.24242150454	10.0311189321	9.97122211456
4.42921495325	10.0286369711	9.97327719428
4.61600840195	10.0264349778	9.97513532397
4.80280185066	10.024473075	9.97681905696
4.98959529937	10.022718146	9.97834807866
5.17638874808	10.0211425189	9.97973957999
5.36318219678	10.0197229369	9.98100858944
5.7367690942	10.0172762594	9.98323014055
6.11035599162	10.0152534423	9.98509983165
6.48394288903	10.0135629722	9.98668512943
6.85752978645	10.0121365318	9.98803871258
7.23111668386	10.0109223406	9.98920204817
7.60470358128	10.0098806105	9.99020803913
7.97829047869	10.0089803856	9.99108299518
8.40560980121	10.0080931224	9.99195017413
8.83292912372	10.0073307037	9.99269891123
9.26024844623	10.0066708639	9.99334937682
9.68756776875	10.006096063	9.99391772099
10.1148870913	10.0055923389	9.99441697673
10.5422064138	10.00514847	9.99485773983
11.3968450588	10.0044055616	9.99559696282
12.2514837038	10.0038124547	9.99618825108
13.1061223489	10.0033314648	9.99666833255
13.9607609939	10.0029360364	9.99706330241
14.8153996389	10.0026070268	9.99739207853
15.6700382839	10.0023303578	9.99766862759
16.524676929	10.0020954911	9.99790343234
18.233954219	10.0017209375	9.99827793675
19.9432315091	10.0014384927	9.99856036794
21.6525087991	10.0012202574	9.99877859937
23.3617860892	10.0010481475	9.99895070818
25.0710633793	10.0009100244	9.99908883102
27.3144898225	10.0007665867	9.9992322686
29.5579162657	10.0006545523	9.99934430294
34.0447691521	10.0004932501	9.9995056052
38.0508878006	10.0003947415	9.9996041138
42.0570064492	10.0003230175	9.99967583778
50.0692437463	10.0002277401	9.99977111521
58.0814810435	10.0001690942	9.99982976108
66.0937183406	10.0001304518	9.99986840352
81.056571493	10.0000865431	9.99991231219
96.0194246454	10.0000615079	9.99993734739
110.982277798	10.0000458967	9.99995295853
125.94513095	10.0000355112	9.99996334412
146.857070296	10.0000259665	9.9999728888
180.748834063	10.0000169471	9.99998190818
251.236491684	10.0000084955	9.99999035975
321.724149306	10.0000049574	9.9999938979
404.470529992	10.0000029263	9.99999592901
565.858688203	10.0000012152	9.9999976401
727.246846413	10.0000005098	9.99999834544
863.623423207	10.000000195	9.99999866024
1000	10	9.99999885527
