# Supplementary material for: Indentation of a floating elastic sheet: geometry versus applied tension
Source: Proc Math Phys Eng Sci. 2017 Oct 11;473(2206):20170335. doi: 10.1098/rspa.2017.0335 (PMC5666232; doi:10.1098/rspa.2017.0335)
Supplement: Raw experimental and numerical data [file rspa20170335supp1.zip › DataFiles/figure5/StressProfileTau=10w0=100.txt]

0.0001	9320.43942103	4665.21971051
0.000105082558858	9100.72423314	4884.93379863
0.000110165117716	8910.71181056	5074.93918104
0.000115247676574	8745.27949103	5240.35412918
0.000120330235432	8600.36293569	5385.23985465
0.000127954073719	8414.5024408	5571.02423257
0.000135577912006	8259.10013739	5726.31054743
0.000140660470864	8169.23321995	5816.07665721
0.00015082558858	8015.97491761	5969.0753398
0.000160990706296	7890.80183092	6093.91099326
0.000171155824012	7787.24005027	6197.05849952
0.000181320941728	7700.57790347	6283.23152424
0.000191486059444	7627.32022843	6355.92774024
0.00020165117716	7564.83009214	6417.78681519
0.000211816294876	7511.08782924	6470.83120234
0.000221981412592	7464.52546518	6516.63161938
0.000237229089167	7405.5195816	6574.38019749
0.000252476765741	7356.80033682	6621.71226968
0.000267724442315	7316.08551625	6660.91771476
0.000282972118889	7281.69107929	6693.68753565
0.000298219795463	7252.35250225	6721.29256306
0.000313467472037	7227.10540335	6744.70289146
0.000328715148611	7205.20399077	6764.66949418
0.000343962825185	7186.06423394	6781.78111231
0.000359210501759	7169.22354951	6796.50462322
0.000374458178333	7154.31173718	6809.2141535
0.000389705854907	7141.02971571	6820.21238554
0.000412577369768	7123.64154346	6834.02922402
0.000435448884629	7108.73369332	6845.19987793
0.000465944237777	7091.88437418	6856.82375405
0.000496439590926	7077.72474925	6865.4979875
0.000526934944074	7065.63646695	6871.85750919
0.000557430297222	7055.1663706	6876.37011808
0.00058792565037	7045.97638643	6879.38692733
0.000618421003518	7037.81027563	6881.17587446
0.000648916356666	7030.47106531	6881.94449855
0.000679411709814	7023.80541241	6881.85574325
0.000709907062962	7017.69257037	6881.0391255
0.00074040241611	7012.03647374	6879.59876179
0.000770897769259	7006.75997339	6877.61922443
0.000801393122407	7001.80058018	6875.16987415
0.000831888475555	6997.10728262	6872.30810652
0.000877631505277	6990.47653826	6867.34480962
0.000923374534999	6984.2392882	6861.69058515
0.000969117564721	6978.30971804	6855.44806399
0.00101486059444	6972.62161381	6848.6988356
0.00106060362417	6967.12334623	6841.5086545
0.00110634665389	6961.77428253	6833.93118561
0.00115208968361	6956.54218043	6826.01074065
0.00122070422819	6948.85836721	6813.5662807
0.00128931877278	6941.31406774	6800.53356362
0.00138080483222	6931.38965537	6782.3778464
0.00147229089167	6921.54628322	6763.46583092
0.00156377695111	6911.72896943	6743.9120283
0.00165526301055	6901.90051631	6723.80696287
0.00174674907	6892.03578309	6703.22383597
0.00183823512944	6882.11794242	6682.22301762
0.00192972118889	6872.13597935	6660.85515363
0.00202120724833	6862.08298835	6639.16336598
0.00211269330778	6851.95499398	6617.18484497
0.00220417936722	6841.75012224	6594.95202392
0.00229566542666	6831.46801061	6572.4934618
0.00243289451583	6815.9018217	6538.43708103
0.002570123605	6800.16914377	6504.00394164
0.00266160966444	6789.5920268	6480.87120936
0.00284458178333	6768.23720913	6434.25510024
0.0029818108725	6752.05712293	6399.04355361
0.00311903996166	6735.74779178	6363.66633143
0.00325626905083	6719.31939137	6328.16148968
0.00339349814	6702.7819054	6292.56298943
0.00359934177375	6677.79221877	6239.05537374
0.0038051854075	6652.60986911	6185.49508441
0.00394241449666	6635.72900979	6149.79771629
0.004216872675	6601.78103022	6078.51611448
0.00449133085333	6567.63362387	6007.50018751
0.00476578903166	6533.34002416	5936.86715644
0.00504024721	6498.94770132	5866.71463394
0.00531470538833	6464.49892951	5797.12403196
0.00558916356666	6430.03133537	5728.16324084
0.00586362174499	6395.57840475	5659.88877139
0.00613807992333	6361.16993973	5592.34749171
0.00654976719083	6309.69783277	5492.49288717
0.00696145445833	6258.4623267	5394.47508187
0.00723591263666	6224.46936262	5330.18748431
0.00751037081499	6190.62731693	5266.76508951
0.00792205808249	6140.17905278	5173.27889571
0.00833374534999	6090.14616079	5081.7918525
0.00874543261749	6040.56443125	4992.3163784
0.00915711988499	5991.4635126	4904.85354708
0.00956880715249	5942.86779225	4819.39522945
0.00998049441999	5894.79713929	4735.92584405
0.0103921816875	5847.26753368	4654.4237949
0.010803868955	5800.29160133	4574.86265809
0.0112155562225	5753.87907109	4497.21216448
0.01162724349	5708.03716636	4421.43901604
0.0122447743912	5640.3547708	4311.22082961
0.0128623052925	5573.97661694	4205.01872039
0.0134798361937	5508.90440941	4102.6997024
0.014097367095	5445.13365441	4004.12777925
0.0147148979962	5382.65487821	3909.16596015
0.0153324288975	5321.45462228	3817.67779066
0.0159499597987	5261.51625877	3729.52850683
0.0165674907	5202.82066111	3644.5858961
0.0171850216012	5145.34675653	3562.72092906
0.0178025525025	5089.07198237	3483.80821196
0.0184200834037	5033.97266327	3407.7262987
0.019037614305	4980.02432321	3334.35789298
0.0194493015725	4944.68585649	3286.89713238
0.01986098884	4909.84032167	3240.55962509
0.0203241370159	4871.2189109	3189.733291
0.0207872851919	4833.20105453	3140.24497443
0.0212504333678	4795.77598777	3092.05235953
0.0214820074558	4777.282394	3068.42908167
0.0217135815437	4758.93297588	3045.11446375
0.0220223469944	4734.68905481	3014.49995549
0.022331112445	4710.69593001	2984.41400667
0.0229486433462	4663.44957237	2925.78329512
0.0235661742475	4617.16911588	2869.13579213
0.0242608965114	4566.22777184	2807.67506073
0.0249556187753	4516.44387997	2748.50754399
0.0256503410392	4467.78404873	2691.52670086
0.0264608503471	4412.39147773	2627.67813071
0.027271359655	4358.4341644	2566.51666742
0.0277345078309	4328.22696963	2532.71842803
0.0281976560068	4298.46359427	2499.72547467
0.0291239523587	4240.2336658	2436.0582806
0.0300502487106	4183.67680929	2375.32906506
0.0309186515405	4132.11653023	2320.9093079
0.0317870543704	4081.9183857	2268.78567658
0.0323080960683	4052.43273612	2238.56126097
0.0328291377662	4023.40936829	2209.09261854
0.0337554341181	3972.92259698	2158.49390446
0.03468173047	3923.81065305	2110.07500528
0.0352992613712	3891.80727615	2078.94582582
0.0359167922725	3860.37678703	2048.69643056
0.0365343231737	3829.50472693	2019.29400436
0.037151854075	3799.17706501	1990.70717488
0.0377693849762	3769.38018645	1962.90594259
0.0383869158775	3740.1008805	1935.86161418
0.0390044467787	3711.32632868	1909.54673935
0.03962197768	3683.0440931	1883.93505085
0.0402395085812	3655.24210499	1859.00140744
0.0405482740318	3641.51753039	1846.78129056
0.0408570394825	3627.9086534	1834.72173989
0.0411658049331	3614.41406424	1822.81990584
0.0413201876584	3607.7091928	1816.92725871
0.0414745703837	3601.03237414	1811.07299958
0.0417833358343	3587.76221497	1799.4782915
0.042092101285	3574.60223896	1788.03310988
0.0427096321862	3548.60754499	1765.58091988
0.0433271630875	3523.03790438	1743.6961606
0.0439446939887	3497.88323433	1722.35940331
0.04456222489	3473.13374729	1701.55202009
0.0456043082858	3432.26142118	1667.59051464
0.0467042852037	3390.29247309	1633.23317615
0.0478042621215	3349.48115108	1600.31974618
0.0486726649514	3318.04872535	1575.30085832
0.0495410677813	3287.28685393	1551.09207849
0.0505252576551	3253.20752934	1524.58932169
0.051509447529	3219.93322507	1499.03132314
0.0524357438809	3189.32651589	1475.79808474
0.0533620402328	3159.38573405	1453.3240033
0.0540567624967	3137.3542371	1436.94583522
0.0547514847606	3115.67653569	1420.96144301
0.0554462070245	3094.34418128	1405.35757643
0.0561409292884	3073.34898298	1390.12153337
0.0569224918353	3050.12251189	1373.40550265
0.0577040543822	3027.30176148	1357.12300397
0.0582250960801	3012.30808954	1346.50100446
0.058746137778	2997.48698263	1336.06011649
0.059267179476	2982.83546235	1325.79596097
0.0597882211739	2968.35061654	1315.7042901
0.0600487420229	2961.1698042	1310.72184372
0.0603092628718	2954.02959755	1305.78098273
0.0604594241945	2949.93237398	1302.95182401
0.0606095855171	2945.84845983	1300.13622215
0.0609099081625	2937.72029901	1294.5453175
0.0615105534532	2921.62084523	1283.52214836
0.0621111987438	2905.72717536	1272.70574369
0.0627118440345	2890.03533018	1262.09056414
0.0633197260154	2874.3559672	1251.54689414
0.0639058979256	2859.42495924	1241.56476106
0.0644920698357	2844.67544801	1231.7595301
0.0656644136561	2815.70766985	1212.66190109
0.0667499171934	2789.49877726	1195.56399891
0.0678354207308	2763.85939764	1179.0023314
0.0691380249756	2733.81768784	1159.80221686
0.0703754990082	2705.98482078	1142.20941809
0.0716129730408	2678.81507159	1125.21531651
0.0728585883499	2652.1120877	1108.68420255
0.074104203659	2626.03358056	1092.70162938
0.0751381457783	2604.84514541	1079.83267126
0.0761720878977	2584.05960364	1067.30910434
0.0776845561597	2554.35577673	1049.58351406
0.0791970244217	2525.4544358	1032.52815914
0.0805430488081	2500.38180384	1017.88324888
0.0823232746093	2468.12004151	999.242970112
0.0841035004106	2436.83785925	981.384736727
0.0861008269193	2402.85093015	962.219877696
0.088098153428	2369.98045354	943.916110289
0.0898639058488	2341.80607152	928.405708154
0.0924618776482	2301.78418752	906.651298305
0.0950598494476	2263.37164278	886.073074196
0.0976650579372	2226.36924263	866.523668356
0.100270266427	2190.79489026	847.976474096
0.103005735341	2154.88682342	829.496470544
0.105741204255	2120.37085708	811.956530657
0.108932584655	2081.7519462	792.585683185
0.112123965055	2044.79569134	774.294269558
0.116683079912	1994.67028931	749.858020705
0.121242194769	1947.43005391	727.209734206
0.124303314744	1917.20311619	712.906529823
0.127852911311	1883.5473636	697.149224565
0.132170501631	1844.49325716	679.081187094
0.136488091951	1807.35606304	662.109892954
0.141501761414	1766.44699273	643.644442545
0.146515430877	1727.7267579	626.38162038
0.150617277369	1697.55033462	613.0681898
0.15471912386	1668.62995172	600.420943896
0.159831845521	1634.21906111	585.511507366
0.164944567182	1601.49290432	571.467922521
0.168461598643	1579.89206212	562.269032816
0.172206585847	1557.65872453	552.857932634
0.175951573051	1536.17551174	543.818226512
0.180490334717	1511.08792325	533.327335139
0.185029096382	1486.97968042	523.310809545
0.190814491016	1457.57608855	511.177787038
0.196599885651	1429.55575209	499.698533138
0.202525717305	1402.18404677	488.560731965
0.208451548959	1376.06025157	477.99832818
0.214862804227	1349.10003113	467.164773043
0.221274059494	1323.39654617	456.89757911
0.226061130094	1304.9695126	449.572702409
0.230848200694	1287.15767307	442.519987341
0.236966370006	1265.2377636	433.876949129
0.243084539319	1244.20865971	425.621743964
0.247936231301	1228.1284095	419.332763394
0.252787923283	1212.54677688	413.257719481
0.257451348245	1198.01717383	407.609242105
0.262114773208	1183.90567493	402.138107215
0.267562813696	1167.9242532	395.959186609
0.273010854184	1152.4595435	389.997002576
0.280147191892	1132.94066156	382.494928632
0.287283529601	1114.20925012	375.319038101
0.294527230394	1095.95036606	368.34558753
0.301770931186	1078.40420156	361.663580134
0.307541060927	1064.90824971	356.536409021
0.313311190668	1051.81649153	351.57279874
0.320400207206	1036.25770638	345.686270749
0.327489223745	1021.24749173	340.019673306
0.335017869216	1005.87318674	334.227787637
0.342546514687	991.049821702	328.654683421
0.349580577609	977.670673661	323.633673309
0.356614640532	964.721970881	318.78213711
0.362219909423	954.697051637	315.031242591
0.367825178314	944.921258829	311.377772271
0.374346340814	933.848668141	307.244518625
0.380867503315	923.085513427	303.231557972
0.388206864107	911.325056669	298.851950296
0.395546224899	899.921055692	294.610055149
0.403266190368	888.291642232	290.289133074
0.410986155838	877.019257365	286.105298386
0.418649132372	866.166115057	282.080996066
0.427560777194	853.944575791	277.553671103
0.436472422016	842.131266459	273.181725197
0.44418221089	832.223907589	269.518108602
0.451891999764	822.593004773	265.959159526
0.460610289268	812.020063686	262.054692015
0.469328578772	801.768535328	258.271338939
0.477434237218	792.5121708	254.857151912
0.485539895663	783.508661024	251.537827057
0.492109905823	776.388899863	248.914016486
0.498679915983	769.422553547	246.347560261
0.507582401868	760.218472185	242.957842536
0.516484887754	751.274099609	239.664890218
0.527035982137	740.993760737	235.881280667
0.53758707652	731.043916142	232.220337426
0.545109616034	724.142541836	229.681542436
0.555367624462	714.978230477	226.310787464
0.56562563289	706.086109522	223.040562564
0.575982354296	697.371527988	219.835888162
0.586339075702	688.909025145	216.724025218
0.596809266149	680.59825819	213.66794167
0.607279456597	672.522123571	210.698003006
0.61787787215	664.57530364	207.775374032
0.628476287703	656.847905317	204.933100986
0.638491584324	649.738628646	202.317793875
0.651381642013	640.852182895	199.048056557
0.664271699701	632.24817689	195.881395285
0.676838904893	624.118009363	192.888218403
0.689406110084	616.23050134	189.983402009
0.703343721089	607.752783619	186.860003253
0.717281332093	599.544799264	183.834627291
0.72721419829	593.852313205	181.735574661
0.737147064487	588.285261018	179.682034536
0.7471348843	582.809432343	177.661382443
0.762144090828	574.801424365	174.704863209
0.777153297356	567.046528155	171.840010646
0.787168593977	562.006348158	169.977034896
0.801305411842	555.067331195	167.410819049
0.815442229707	548.325041627	164.915732352
0.827251532936	542.837180576	162.883614288
0.843046690668	535.693523719	160.236587528
0.8588418484	528.76466522	157.667123881
0.871884173401	523.197985368	155.60127852
0.884926498402	517.765304092	153.58378844
0.898554995314	512.226043312	151.525262854
0.912183492225	506.821912533	149.515479611
0.925866942753	501.52663638	147.544709208
0.939550393281	496.357229919	145.619327167
0.95290412211	491.42916975	143.782447121
0.966257850938	486.612214364	141.985624506
0.979611579767	481.902356242	140.227412985
0.992965308595	477.29578448	138.506438261
1.00631903742	472.788872671	136.821393539
1.01967276625	468.378167681	135.171035348
1.03302649508	464.060379242	133.554179665
1.04638022391	459.832370294	131.969698323
1.05973395274	455.691148017	130.416515685
1.07308768157	451.633855489	128.893605555
1.0887906775	446.966468138	127.140181442
1.10449367344	442.407146592	125.425749821
1.12032031502	437.917204513	123.735815005
1.13614695659	433.529069727	122.082633037
1.15133476237	429.410352046	120.529508412
1.16652256815	425.378868578	119.007894452
1.18286439988	421.135093816	117.404641471
1.19920623161	416.985365812	115.835383699
1.2161777402	412.771710685	114.240363717
1.23314924879	408.652322671	112.679446932
1.24760204995	405.216063908	111.376161656
1.26205485111	401.843716055	110.096017594
1.27993614735	397.756980588	108.543206722
1.29781744359	393.761694122	107.023540271
1.31465462111	390.080346614	105.621855505
1.33852128209	384.990899287	103.681728043
1.36238794307	380.046244892	101.794180424
1.37922817357	376.640845974	100.492690339
1.39606840407	373.302050551	99.2154222009
1.41387337584	369.842095656	97.8904969143
1.43167834761	366.451881187	96.5909680786
1.45080220618	362.885639624	95.2225458194
1.46992606475	359.394568306	93.8815379933
1.48959945949	355.87893464	92.5296456546
1.50927285422	352.437509389	91.2048612083
1.52740754769	349.328798004	90.0069257428
1.54554224116	346.279110359	88.8305871095
1.56798774056	342.583523633	87.4035681266
1.59043323995	338.97232758	86.0074848764
1.61434416912	335.214715517	84.5530437029
1.63825509829	331.545802091	83.1311888842
1.66634250232	327.344796061	81.5009833379
1.69442990635	323.25638782	79.9122501524
1.72388504483	319.084561258	78.2888178524
1.75334018332	315.02598461	76.7072209143
1.78450498988	310.849662121	75.0774178609
1.81566979643	306.789103804	73.4905165156
1.84732307958	302.778100256	71.9207650124
1.87897636273	298.876135574	70.3915622185
1.91051286945	295.092272448	68.9066351527
1.94204937616	291.407488851	67.4586850149
1.96296991269	289.01570603	66.5178173474
1.98817912105	286.187451004	65.4042294385
2.01338832942	283.416211468	64.3120165727
2.04274195636	280.258762518	63.0662963757
2.0720955833	277.173317298	61.8476584356
2.10180259253	274.121332186	60.6409533224
2.13150960176	271.1377817	59.4600809321
2.16106090908	268.235316754	58.3101485074
2.19061221639	265.395809413	57.1840690599
2.22153163979	262.489848447	56.0305316052
2.25245106318	259.648001505	54.9013783806
2.29657280674	255.699247612	53.3306970215
2.3406945503	251.870187988	51.8057587468
2.38057513402	248.507329578	50.4650131424
2.42045571773	245.233480244	49.158472254
2.46731369345	241.49547294	47.6652031313
2.51417166917	237.869375504	46.2151894228
2.55487312253	234.806344459	44.9892805272
2.59557457589	231.820389686	43.7933416177
2.64318501546	228.421219238	42.4309146707
2.69079545502	225.11856734	41.1062474236
2.73621690886	222.053691851	39.8762123261
2.78163836269	219.06908375	38.6777850625
2.84292996305	215.162959924	37.108567381
2.90422156341	211.389149712	35.5918489371
2.95785171372	208.18997307	34.3057248374
3.01148186403	205.082165707	33.0561564288
3.07797230549	201.349751233	31.5554138729
3.14446274695	197.743993924	30.1057912883
3.18878970792	195.407123623	29.1665233603
3.24898681542	192.315457805	27.9242994979
3.30918392291	189.314013152	26.7189537532
3.37594798759	186.085588861	25.4233666437
3.44271205226	182.957661443	24.1692493303
3.50911128598	179.941585852	22.9612836708
3.58937409597	176.415446396	21.550999789
3.66963690596	173.013282871	20.1927031303
3.74880522309	169.772256906	18.9013369767
3.82797354022	166.639059292	17.6557367192
3.89674417514	164.000485361	16.6092119269
3.96551481007	161.435555551	15.5942976907
4.00473413768	160.004521782	15.0291789808
4.06082689693	157.996468438	14.2376650933
4.12535637201	155.740801517	13.3507552209
4.18988584709	153.541144731	12.4883074979
4.22928759018	152.22463433	11.973363996
4.26868933326	150.927714585	11.4670442631
4.30809107635	149.649926026	10.9691710982
4.34749281944	148.390824261	10.4795728069
4.38665134189	147.157583734	10.0010305944
4.42580986434	145.941966865	9.53033864718
4.46496838679	144.743578138	9.0673433155
4.50412690924	143.562034474	8.61189550488
4.56067570719	141.884746184	7.96721092729
4.61722450514	140.240739297	7.33754463366
4.68854895674	138.213040636	6.56414637906
4.75987340835	136.234690541	5.81322763246
4.8403490364	134.059439498	4.99203713127
4.92082466445	131.942126684	4.19753264989
5.00482699172	129.791259982	3.39565423863
5.088829319	127.698390549	2.62080646559
5.16763280517	125.785637736	1.91762992316
5.24643629134	123.919951067	1.23664270825
5.35807456342	121.354038258	0.308506415756
5.4697128355	118.87434729	-0.578445724987
5.59229603622	116.245678418	-1.50704331988
5.71487923693	113.71034978	-2.39035673955
5.83308446619	111.349331545	-3.20116695128
5.91188795236	109.818933538	-3.72023768979
6.03009318162	107.58588844	-4.46785246342
6.14829841088	105.424680272	-5.1796513117
6.26650364014	103.331905528	-5.85709511124
6.3847088694	101.304386499	-6.50155981852
6.54377516557	98.6737874602	-7.31902644027
6.70284146173	96.1492947134	-8.08207620173
6.85096282926	93.8885012341	-8.74611344091
6.99908419679	91.7098005652	-9.36742666653
7.17639204068	89.2038309015	-10.0577038181
7.35369988458	86.8027354011	-10.6926640873
7.53939884042	84.3937645846	-11.3015313755
7.72509779626	82.0866327288	-11.8560237718
7.85570727798	80.5217172338	-12.2150268477
8.03446996162	78.4532646012	-12.6668580424
8.23840125855	76.1918639783	-13.1292243467
8.44233255548	74.0291984908	-13.5381241904
8.59256200481	72.4958121738	-13.8069283547
8.79843199091	70.4725513951	-14.1329458674
9.00430197702	68.5348901519	-14.4125548917
9.16621593907	67.0679804998	-14.6015996038
9.32812990111	65.6489394683	-14.7648140001
9.54234596774	63.8416526779	-14.9430564433
9.75656203436	62.1102641487	-15.0807461448
9.9446270487	60.6495977124	-15.1701535659
10.132692063	59.2417524525	-15.2318024751
10.3283728758	57.8303928158	-15.2681200937
10.5240536887	56.4710938735	-15.2776801826
10.7427209982	55.0107950137	-15.258640208
10.9613883078	53.6094347345	-15.2102532938
11.045892373	53.0830428881	-15.1841225809
11.2149005035	52.0547225781	-15.1200605094
11.4177102601	50.8623418861	-15.0234479006
11.6205200167	49.7134459591	-14.9066715392
11.8233297733	48.6061309212	-14.7711235295
12.0261395299	47.5385983341	-14.6181387821
12.2101706053	46.6029107637	-14.4653041055
12.3942016807	45.6973720375	-14.3000853251
12.5945076131	44.7446751604	-14.1072132373
12.7948135455	43.8249266309	-13.9018103749
12.9571448116	43.1027957716	-13.7268777713
13.173516949	42.171368182	-13.4829089622
13.3898890865	41.2740778562	-13.2277119911
13.6039660518	40.4184702568	-12.9653097974
13.818043017	39.5935084639	-12.6941215144
13.9757839388	39.0045042802	-12.4892719075
14.1785936954	38.2698568471	-12.2203210829
14.381403452	37.5597625079	-11.9458306439
14.5616787912	36.9484090031	-11.6977963472
14.7419541304	36.3550613578	-11.4464802594
14.9222294695	35.7791037234	-11.192360233
15.1025048087	35.2199440908	-10.935890978
15.2827801479	34.6770131545	-10.6775045812
15.4630554871	34.1497632496	-10.4176110297
15.6433308263	33.6376673569	-10.1565987385
15.8236061655	33.140218169	-9.89483508439
16.0038815047	32.6569272148	-9.63266694647
16.1841568438	32.1873240348	-9.37042125302
16.364432183	31.7309554066	-9.10840553536
16.5613996833	31.2469456223	-8.82273171939
16.7583671835	30.7776656048	-8.53802836367
16.8985813362	30.4522859897	-8.33613028997
17.0788566754	30.0442212641	-8.07769026449
17.2591320145	29.6473730569	-7.82073890111
17.4394073537	29.2613770696	-7.5654798843
17.6196826929	28.8858819081	-7.31210150281
17.7999580321	28.5205485826	-7.06077723473
17.9802333713	28.1650500309	-6.81166633172
18.1605087105	27.8190706647	-6.56491440142
18.3407840497	27.4823059372	-6.32065398648
18.5210593888	27.1544619301	-6.07900513927
18.701334728	26.8352549588	-5.84007599085
18.8816100672	26.5244111951	-5.60396331318
19.0618854064	26.2216663058	-5.37075307328
19.2421607456	25.9267651068	-5.14052097849
19.4224360848	25.6394612312	-4.91333301156
19.6728185003	25.2525873887	-4.60294904306
19.9232009158	24.8792999918	-4.29867011021
20.1468758737	24.5568443058	-4.03208854203
20.3705508316	24.244369696	-3.77050427055
20.5575030352	23.9905786188	-3.55572509093
20.7444552388	23.7432816906	-3.34447176084
20.9848223577	23.4345409972	-3.07804801063
21.2251894766	23.1357771625	-2.817455005
21.4655565955	22.8465898376	-2.56267255288
21.7059237145	22.5665967084	-2.31366672281
21.9462908334	22.29543265	-2.07039130184
22.1866579523	22.0327489216	-1.83278916551
22.4270250712	21.7782123978	-1.60079355997
22.6673921901	21.5315048372	-1.37432929782
22.907759309	21.2923221834	-1.15331386988
23.1481264279	21.0603738995	-0.937658475213
23.3884935469	20.835382333	-0.72726897213
23.6288606658	20.6170821103	-0.522046753367
23.9226427	20.3589886363	-0.278087477393
24.2164247342	20.1100719677	-0.0415017602772
24.5369142261	19.8485030012	0.208414125239
24.857403718	19.5968474515	0.450049982711
25.2096083159	19.3311481986	0.706360971106
25.5618129137	19.0762377344	0.953338299377
25.9474018336	18.8088697143	1.21343370963
26.3329907536	18.5530641498	1.46320812464
26.6484725971	18.351915859	1.66020102521
26.9639544407	18.157741802	1.85081715427
27.2794362843	17.9702276075	2.03528772492
27.5949181279	17.7890758911	2.21383807328
27.9103999714	17.6140052257	2.38668728084
28.225881815	17.4447491793	2.55404789665
28.5413636586	17.2810554117	2.71612574597
28.8568455022	17.1226848309	2.87311981352
29.2774879603	16.9194145561	3.07486814771
29.6981304184	16.7247010417	3.2683556354
30.1187728765	16.5380733224	3.45399701748
30.5394153346	16.3590919474	3.63218590782
30.9600577927	16.1873465559	3.80329536464
31.2404860981	16.0766791974	3.91361052537
31.8013427089	15.8640545916	4.12566961299
32.3621993197	15.6623802518	4.32692422498
32.9230559305	15.4709185378	4.51807503038
33.4839125413	15.2889925309	4.69977117152
34.0447691521	15.1159802134	4.87261385104
34.608129587	14.9505920293	5.03787658783
35.171490022	14.7930856394	5.19529084487
35.7348504569	14.6429684056	5.34534052416
36.2982108919	14.499785504	5.4884739711
36.6737845152	14.4079737066	5.58026043109
37.0493581385	14.3189396228	5.66927396869
37.5501229696	14.2043575194	5.7838346069
38.0508878006	14.0942691754	5.89390675086
38.5516526317	13.9884426874	5.99972102558
39.0524174628	13.8866609101	6.10149360472
39.6157778977	13.7767382236	6.21140863644
40.1791383327	13.6714067029	6.31673460583
40.554711956	13.6036111023	6.38452738418
41.0554767871	13.5160949576	6.4720405983
41.5562416181	13.4317234663	6.5564098928
42.3073888647	13.3107392021	6.67739185145
43.0585361113	13.19603115	6.79209841188
43.5593009424	13.1228336678	6.86529520628
44.310448189	13.0176554665	6.97047268839
45.0615954356	12.9176930473	7.0704346444
45.5623602667	12.8537804146	7.1343470643
46.0631250978	12.791940864	7.19618645653
46.5638899288	12.7320856984	7.25604150417
47.0646547599	12.6741309145	7.3139962005
47.565419591	12.6179969068	7.37013014301
48.0661844221	12.5636081953	7.4245188062
48.5669492531	12.5108931706	7.47723379491
49.0677140842	12.4597838591	7.52834307983
49.5684789153	12.4102157028	7.57791121637
50.0692437463	12.3621273561	7.62599954847
50.5700085774	12.3154604954	7.67266639826
51.0707734085	12.2701596427	7.71796724296
51.5715382396	12.2261720001	7.76195487966
52.0723030706	12.1834472961	7.80467957921
52.6356635056	12.1368320719	7.8512947998
53.1990239405	12.0916899128	7.89643695636
53.7623843755	12.0479594001	7.94016746723
54.3257448104	12.0055822832	7.98254458287
55.076892057	11.9510896085	8.03703725643
55.640252492	11.9116602538	8.07646661059
56.4852931444	11.8547135359	8.13341332793
57.3303337969	11.8002663713	8.18786049214
58.0814810435	11.7538504975	8.23427636574
58.6448414784	11.7202027781	8.2679240851
59.2082019134	11.6875109465	8.30061591661
59.7715623483	11.6557391353	8.33238772771
60.3349227833	11.6248531438	8.36327371922
61.0860700299	11.5849935883	8.40313327465
62.087599692	11.5340812469	8.45404561605
63.0891293542	11.4855742831	8.50255257987
63.8402766008	11.4506824148	8.53744444817
64.5914238474	11.417000749	8.5711261139
65.342571094	11.3844739593	8.60365290363
66.0937183406	11.353049845	8.63507701798
67.0288966626	11.3153935797	8.67273328324
67.9640749847	11.2792810333	8.70884582959
68.6654587262	11.2531594021	8.73496746082
69.3668424677	11.2278261232	8.76030073973
70.0682262092	11.2032497895	8.78487707347
70.7696099507	11.1794005424	8.80872632057
71.7047882728	11.1486836817	8.83944318129
72.6399665948	11.1191455286	8.86898133436
73.5751449168	11.0907265377	8.89740032524
74.5103232388	11.0633708768	8.92475598617
75.4455015609	11.0370261523	8.95110071068
76.3806798829	11.0116431583	8.97648370463
77.3158582049	10.9871756468	9.0009512161
78.251036527	10.9635801167	9.02454674626
79.186214849	10.9408156201	9.0473112428
79.8875985905	10.9242643254	9.0638625375
80.588982332	10.9081432962	9.07998356678
81.6410579443	10.8847363302	9.10339053277
82.6931335566	10.8622170645	9.12590979848
83.7452091689	10.8405411724	9.14758569056
84.7972847811	10.8196670599	9.16845980303
85.7324631032	10.8017537611	9.18637310189
86.6676414252	10.7844172028	9.20370966015
88.0704089082	10.7594405245	9.22868633845
89.4731763913	10.7356293715	9.25249749141
90.4083547133	10.7203672942	9.26775956873
91.4604303256	10.7037539527	9.28437291022
92.5125059378	10.6877041755	9.30042268742
93.5645815501	10.6721927579	9.315934105
94.6166571624	10.6571958888	9.33093097415
96.0194246454	10.637961744	9.3501651189
96.9546029675	10.6256001717	9.36252669124
97.8897812895	10.6135911887	9.37453567421
99.2925487725	10.5962099335	9.3919169294
100.695316256	10.5795500116	9.40857685132
102.098083739	10.5635720538	9.42455480912
103.500851222	10.5482393407	9.43988752229
104.903618705	10.5335175912	9.45460927176
106.306386188	10.5193747712	9.46875209174
107.3584618	10.5091294814	9.47899738152
108.410537412	10.4991810198	9.48894584319
110.514688637	10.4801296925	9.50799717048
111.91745612	10.4680213957	9.52010546723
113.320223603	10.4563599683	9.53176689468
114.722991086	10.445123688	9.54300317491
116.59334773	10.4307682068	9.5573586561
118.463704374	10.4170872953	9.57103956765
120.334061018	10.4040393416	9.58408752132
122.204417662	10.3915858939	9.59654096907
124.074774306	10.3796913763	9.60843548666
125.94513095	10.3683228349	9.61980402802
127.252127159	10.3606743406	9.62745252229
128.559123368	10.3532579338	9.63486892917
131.173115787	10.3390846594	9.64904220356
133.1336101	10.3289980733	9.65912878968
135.339166203	10.3181704923	9.66995637061
137.544722306	10.3078595909	9.68026727204
139.015093041	10.3012566161	9.68687024687
140.975587355	10.292771986	9.69535487697
142.936081669	10.2846340785	9.7034927844
144.896575982	10.2768242563	9.71130260664
146.857070296	10.2693251174	9.71880174557
148.975305531	10.2615530405	9.7265738224
151.093540767	10.2541055456	9.73402131731
153.211776002	10.2469648072	9.74116205571
156.389128855	10.2367928216	9.75133404137
159.566481708	10.2272224115	9.76090445139
161.949496348	10.2204112338	9.76771562915
164.332510988	10.2138942126	9.77423265037
166.715525628	10.2076546501	9.78047221285
169.098540268	10.2016770168	9.78644984616
172.275893121	10.1940894385	9.79403742449
174.394128356	10.1892598155	9.7988670474
176.512363592	10.1846030208	9.80352384217
179.77422051	10.177751377	9.81037548589
183.036077429	10.1712627656	9.81686409735
186.297934347	10.1651119853	9.82301487768
189.559791265	10.1592759843	9.82885087859
193.965269867	10.1518563597	9.83627050325
198.370748468	10.1449255568	9.84320130615
201.674857419	10.1400227975	9.84810406541
204.97896637	10.1353552087	9.85277165422
208.283075321	10.1309079868	9.85721887614
211.587184272	10.126667475	9.86145938795
215.992662873	10.1213133427	9.8668135202
220.398141475	10.1162770575	9.87184980543
224.803620076	10.1115339497	9.87659291327
229.209098678	10.1070616974	9.88106516554
233.614577279	10.1028400635	9.8852867994
238.570740705	10.0983674709	9.88975939208
243.526904132	10.0941651631	9.89396169989
246.831013083	10.091503153	9.89662370993
251.236491684	10.0881158668	9.90001099617
255.641970286	10.0849021865	9.90322467645
262.250188188	10.0803819282	9.90774493469
268.85840609	10.076190864	9.91193599889
273.263884691	10.0735641419	9.91456272101
277.669363292	10.0710614513	9.91706541159
282.074841894	10.0686751046	9.91945175836
288.683059796	10.0652983425	9.92282852048
295.291277698	10.062145736	9.92598112697
304.1022349	10.0582577011	9.92986916186
312.913192103	10.0546934554	9.93343340753
321.724149306	10.0514180193	9.93670884363
326.895798099	10.0496176201	9.93850924283
332.067446892	10.0479006829	9.94022618006
342.410744477	10.0446972543	9.94342960862
352.754042063	10.0417714619	9.94635540101
363.097339649	10.0390921255	9.94903473739
373.440637235	10.0366323223	9.95149454061
383.783934821	10.0343687078	9.95375815512
394.127232406	10.03228096	9.95584590296
404.470529992	10.0303513216	9.95777554138
414.55728988	10.0286069342	9.95951992878
424.644049768	10.02698537	9.96114149295
434.730809657	10.0254753632	9.96265149969
444.817569545	10.0240669108	9.96405995216
454.904329433	10.022751106	9.96537575692
470.034469265	10.0209339515	9.96719291149
485.164609097	10.0192841386	9.96884272433
495.251368986	10.0182672627	9.96985960023
510.381508818	10.0168534996	9.97127336338
525.51164865	10.0155600818	9.97256678118
545.685168426	10.0140000356	9.97412682732
565.858688203	10.0126038489	9.975523014
579.425604196	10.0117457871	9.97638107584
592.99252019	10.010945943	9.97718091994
606.559436184	10.0101991667	9.97792769624
620.126352177	10.0095008654	9.97862599755
633.693268171	10.0088469326	9.97927993035
647.260184165	10.0082336876	9.97989317533
674.394016152	10.0071163633	9.98101049966
701.527848139	10.0061261628	9.98200070016
721.87822213	10.0054556316	9.98267123135
742.22859612	10.0048394944	9.9832873685
762.578970111	10.0042720232	9.98385483971
782.929344101	10.0037482245	9.98437863843
810.063176089	10.003110288	9.9850165749
837.197008076	10.0025333679	9.98559349505
864.330840063	10.0020099238	9.98611693917
891.464672051	10.0015335452	9.98659331778
918.598504038	10.0010987541	9.98702810885
945.732336025	10.000700847	9.98742601592
972.866168013	10.000335767	9.98779109591
1000	10	9.98812686294
