# Supplementary material for: Indentation of a floating elastic sheet: geometry versus applied tension
Source: Proc Math Phys Eng Sci. 2017 Oct 11;473(2206):20170335. doi: 10.1098/rspa.2017.0335 (PMC5666232; doi:10.1098/rspa.2017.0335)
Supplement: Raw experimental and numerical data [file rspa20170335supp1.zip › DataFiles/figure5/StressProfileTau=10w0=1000.txt]

0.0001	823283.148773	411646.574387
0.000105082558858	803854.85586	431071.878222
0.000110165117716	787052.594698	447855.134494
0.000115247676574	772422.544411	462438.645215
0.000120330235432	759604.259255	475174.970066
0.000127954073719	743156.712945	491422.164391
0.000135577912006	729391.284663	504885.783547
0.000140660470864	721421.171646	512596.044231
0.00015082558858	707800.59203	525555.182347
0.000160990706296	696631.471061	535877.424885
0.000171155824012	687338.65011	544145.85036
0.000181320941728	679504.023357	550788.646615
0.000191486059444	672817.971833	556126.338655
0.00020165117716	667047.43102	560402.976988
0.000211816294876	662014.389616	563807.23391
0.000221981412592	657581.102192	566486.981746
0.000237229089167	651826.112836	569398.338846
0.000252476765741	646908.526227	571242.087306
0.000267724442315	642631.133993	572241.487803
0.000282972118889	638849.668485	572563.894523
0.000298219795463	635456.854232	572337.021542
0.000313467472037	632371.766416	571659.902414
0.000328715148611	629532.574695	570610.440471
0.000343962825185	626891.498601	569250.715229
0.000359210501759	624411.238885	567630.779501
0.000374458178333	622062.412997	565791.421265
0.000389705854907	619821.685691	563766.20265
0.000412577369768	616623.458961	560439.566309
0.000435448884629	613578.807442	556832.175517
0.000465944237777	609698.242902	551685.633583
0.000496439590926	605968.946171	546250.180909
0.000526934944074	602350.345797	540605.402184
0.000557430297222	598814.549002	534811.732424
0.00058792565037	595342.208193	528915.808567
0.000618421003518	591919.828971	522954.109215
0.000648916356666	588537.980459	516955.490387
0.000679411709814	585190.083944	510942.990707
0.000709907062962	581871.579981	504935.141756
0.00074040241611	578579.347827	498946.936136
0.000786145445833	573685.891722	490027.472145
0.000831888475555	568842.843512	481211.114684
0.000877631505277	564048.34097	472521.433553
0.000923374534999	559301.894995	463975.697366
0.000969117564721	554603.806368	455586.410068
0.00101486059444	549954.799445	447362.427616
0.00106060362417	545355.79217	439309.784613
0.00110634665389	540807.752853	431432.316196
0.00115208968361	536311.612675	423732.132566
0.00122070422819	529666.525178	412515.609765
0.00128931877278	523142.415888	401697.672434
0.00138080483222	514634.589226	387883.701373
0.00147229089167	506346.898531	374747.800484
0.00156377695111	498279.651741	362264.527378
0.00165526301055	490431.59376	350405.531555
0.00174674907	482800.205491	339141.058438
0.00183823512944	475381.975213	328440.956186
0.00192972118889	468172.632061	318275.347931
0.00202120724833	461167.341025	308615.07536
0.00211269330778	454360.862871	299431.984225
0.0021584363375	451030.463134	295010.903123
0.00220417936722	447747.683436	290699.100156
0.00224992239694	444511.808644	286493.403869
0.0022727939118	442911.235577	284429.377323
0.00229566542666	441322.11825	282390.725766
0.0023471263351	437788.020179	277894.613273
0.00239858724354	434310.425962	273520.929273
0.00250150906041	427520.627289	265124.896396
0.00260443087729	420944.526355	257172.026002
0.00270735269416	414574.049219	249633.740594
0.00281027451104	408401.293837	242483.397184
0.00291319632791	402418.566269	235696.185735
0.0029818108725	398531.95777	231361.650768
0.00311903996166	390993.602305	223120.438341
0.00325626905083	383754.665649	215410.273522
0.00339349814	376799.40523	208187.691878
0.00352215041109	370523.218076	201824.226125
0.00366366790929	363878.390704	195244.088485
0.0038051854075	357490.731928	189068.968988
0.00394241449666	351529.247763	183437.079433
0.00401102904125	348630.636917	180744.016885
0.00407964358583	345784.891899	178128.658395
0.00414825813041	342990.649827	175588.021398
0.004216872675	340246.589106	173119.258962
0.00428548721958	337551.428237	170719.652939
0.00431979449187	336221.795453	169544.967775
0.00435410176416	334903.924639	168386.607485
0.00442271630875	332302.873481	166117.642905
0.00449133085333	329747.106517	163910.38984
0.00455994539791	327235.490967	161762.583756
0.0046285599425	324766.92839	159672.059721
0.00476578903166	319954.73365	155654.666688
0.00490301812083	315302.380864	151842.702114
0.00504024721	310802.211087	148221.960917
0.00517318789013	306580.99057	144884.421217
0.00530398436574	302554.639366	141753.349542
0.00543478084135	298648.459408	138764.061263
0.00556343311244	294918.457186	135953.528039
0.00569208538354	291294.922066	133263.858363
0.00577785356427	288936.163703	131534.315298
0.00586362174499	286621.468063	129853.278069
0.00600085083416	283006.575957	127259.792167
0.00606946537874	281238.762277	126005.489033
0.00613807992333	279496.602823	124778.318167
0.00618954083176	278206.484076	123875.24549
0.0062410017402	276930.254418	122986.62935
0.00629246264864	275667.689964	122112.141107
0.00634392355708	274418.571466	121251.461394
0.00644684537395	271959.817854	119570.294636
0.00654976719083	269552.328097	117940.748279
0.00670414991614	266033.734659	115588.326808
0.00685853264145	262621.776815	113339.924223
0.00701291536676	259311.629125	111189.008856
0.00716729809208	256098.746777	109129.557233
0.00733883445353	252637.752472	106941.800286
0.00751037081499	249286.031527	104853.083456
0.00766475354031	246358.622127	103052.581077
0.00781913626562	243511.966493	101322.742189
0.00797351899093	240742.702762	99659.5473175
0.00812790171624	238047.650915	98059.2640073
0.00832088012288	234778.626318	96142.1169173
0.00851385852952	231615.334113	94311.6136706
0.00870683693616	228552.599972	92562.0318671
0.0088998153428	225585.579533	90888.1259305
0.00923431124765	220656.248885	88151.9717203
0.00956880715249	215979.292558	85606.4986043
0.009922600898	211285.585281	83100.1410765
0.0102763946435	206831.785045	80765.3905491
0.0107202449788	201555.315364	78052.6389622
0.0111640953141	196594.882245	75553.448924
0.01162724349	191724.857392	73146.4103318
0.0120903916659	187139.284962	70920.8158231
0.0127272204078	181252.843941	68119.8670224
0.0133640491498	175800.301714	65579.4144305
0.013865793007	171778.155659	63737.4386634
0.014389246935	167814.902578	61948.1015959
0.014912700863	164069.232889	60279.6813883
0.0155881252863	159528.281432	58285.5818415
0.0162635497095	155285.039109	56449.5023549
0.0170378755662	150748.616274	54514.5850786
0.0178122014228	146526.022703	52738.5333232
0.0186307514976	142366.966825	51011.837847
0.0194493015725	138488.240486	49420.9801001
0.0199719514238	136144.859149	48468.6349363
0.0207559262008	132807.52325	47123.4176248
0.0215399009778	129665.835842	45868.5923532
0.022331112445	126675.613056	44684.311846
0.0232356987261	123458.728768	43420.8464184
0.0241402850072	120437.235996	42243.7865569
0.0248916946781	118062.804031	41325.1606292
0.0256431043489	115801.332875	40455.2973085
0.0265585456654	113186.835344	39455.6302688
0.0274739869819	110714.276664	38515.9758368
0.0280972469296	109105.964682	37907.6825475
0.0290321368512	106799.123881	37039.1090649
0.0299670267727	104609.887597	36218.9811987
0.0306825545211	103007.971314	35621.3811761
0.0313980822695	101465.727229	35048.0004667
0.0324609711498	99277.575989	34237.706749
0.0335238600301	97203.2198936	33472.9610755
0.034565943426	95271.1103381	32763.5632442
0.0356080268218	93431.8716379	32090.8032569
0.0363027490857	92253.8593971	31661.180996
0.0369974713497	91112.1545504	31245.7313691
0.0383869158775	88930.7681316	30454.4549468
0.0397474136443	86916.6252425	29726.686541
0.0411079114111	85012.4243909	29041.0829111
0.0425263026999	83134.2470348	28367.1090492
0.0439446939887	81356.1806286	27731.0732116
0.045245489061	79806.4606054	27178.2769463
0.0465462841332	78328.2898418	26652.3224472
0.0474134808481	77380.0360278	26315.584934
0.0484374725183	76296.4229147	25931.4044498
0.0499734600237	74739.8611563	25380.6912502
0.051509447529	73260.1388701	24858.3886475
0.0531304661448	71775.3460689	24335.4673578
0.0547514847606	70363.3923007	23839.2612418
0.056363231367	69026.2406531	23370.275506
0.0579749779734	67750.7144627	22923.7301871
0.0596676850519	66472.634395	22477.0818603
0.0613603921305	65253.0436681	22051.5957014
0.0625788698512	64408.9862102	21757.5287537
0.0644065864322	63192.5778778	21334.3065094
0.0662343030132	62031.9033449	20931.0911083
0.0685627081008	60627.759829	20444.0794098
0.0703754990082	59588.0029611	20083.9915619
0.0722398513336	58563.8861045	19729.7592843
0.074104203659	57582.5813824	19390.7357045
0.0758943799094	56678.0158017	19078.5642032
0.0776845561597	55808.0891419	18778.6485076
0.0800039153845	54729.1536839	18407.0774199
0.0823232746093	53700.7994764	18053.3313915
0.0844888541663	52783.0284701	17737.9516796
0.0866544337234	51903.4171445	17435.967667
0.088098153428	51336.9777589	17241.6440089
0.0898639058488	50664.7553328	17011.1737143
0.0924618776482	49714.5552058	16685.6599864
0.0950598494476	48807.6053901	16375.2413322
0.0976650579372	47938.4800219	16078.0179101
0.100270266427	47106.9672713	15793.8800647
0.103005735341	46271.5859452	15508.6344222
0.105741204255	45472.2107072	15235.8793655
0.108932584655	44581.8979271	14932.3154635
0.112123965055	43733.837457	14643.3678602
0.114403522483	43152.2084345	14445.3130014
0.116683079912	42589.5002857	14253.7883327
0.11896263734	42044.7471729	14068.4550536
0.121242194769	41517.0497526	13888.9980988
0.124303314744	40833.7957328	13656.7455771
0.127852911311	40075.6722415	13399.179018
0.131091104051	39413.9186891	13174.466755
0.134329296791	38778.764352	12958.8833167
0.137915529102	38104.3705233	12730.081705
0.141501761414	37458.4869219	12511.0468143
0.144008596145	37022.9219695	12363.386578
0.146515430877	36599.7719781	12219.973055
0.150617277369	35932.7218171	11993.9710232
0.15471912386	35295.1843402	11778.0498763
0.158553665106	34724.0800989	11584.6936659
0.162388206352	34175.4730785	11399.0102383
0.164944567182	33821.5444532	11279.2464957
0.168461598643	33349.2432855	11119.4606864
0.172206585847	32864.0153292	10955.3399183
0.175951573051	32396.0125524	10797.0807372
0.180490334717	31850.5324599	10612.6640084
0.185029096382	31327.3840131	10435.8377769
0.189368142358	30846.8175212	10273.4376674
0.193707188334	30384.2116642	10117.1356083
0.198116452819	29931.4364492	9964.18071059
0.202525717305	29495.107608	9816.80432692
0.205488633132	29210.673186	9720.74381825
0.208451548959	28932.9755612	9626.96670023
0.21325999041	28496.0028329	9479.41871694
0.218068431861	28075.1079204	9337.3163625
0.221274059494	27802.9828253	9245.44975436
0.226061130094	27408.5905115	9112.31748983
0.230848200694	27027.8427	8983.80190882
0.236966370006	26559.9150248	8825.8730418
0.243084539319	26111.6515302	8674.59255788
0.247936231301	25769.3012645	8559.06223449
0.252787923283	25437.9107774	8447.23482742
0.257451348245	25129.1966312	8343.06269611
0.262114773208	24829.6418381	8241.98353855
0.267562813696	24490.7175569	8127.6217343
0.273010854184	24163.0762202	8017.06807382
0.278363107465	23851.6115046	7911.97283271
0.283715360747	23549.9471155	7810.18371811
0.28912129557	23254.7118051	7710.56250067
0.294527230394	22968.5140487	7613.98876143
0.30103414566	22635.4005989	7501.58042714
0.307541060927	22314.0471093	7393.13586604
0.313311190668	22038.3934925	7300.10884596
0.320400207206	21711.0718282	7189.63866444
0.327489223745	21395.5731728	7083.15111172
0.335017869216	21072.7068814	6974.16787405
0.342546514687	20761.6817698	6869.17185228
0.349580577609	20481.1864426	6774.47285462
0.356614640532	20209.9194183	6682.88021727
0.362219909423	20000.040908	6612.00846311
0.367825178314	19795.4928044	6542.93053393
0.374346340814	19563.9469679	6464.72736713
0.380867503315	19339.0103254	6388.74789396
0.388206864107	19093.3867649	6305.77048153
0.395546224899	18855.3625649	6225.34935687
0.403266190368	18612.7899013	6143.37957561
0.410986155838	18377.8146908	6063.96492251
0.419273466516	18133.6002328	5981.41412227
0.427560777194	17897.2787628	5901.51735713
0.435871494042	17667.8131671	5823.92446195
0.44418221089	17445.5051718	5748.73794447
0.452396250079	17232.4725449	5676.67484005
0.460610289268	17025.7719522	5606.74028254
0.469022263243	16820.343657	5537.22242896
0.477434237218	16620.9474559	5469.73208222
0.485539895663	16434.2577977	5406.52966648
0.494335527294	16237.4474168	5339.88681146
0.503131158925	16046.370169	5275.17074953
0.510220175464	15896.3603707	5224.35338492
0.517309192003	15749.7734794	5174.68633326
0.524431791307	15605.8148131	5125.90059511
0.531554390611	15465.0676812	5078.19410103
0.538332003323	15334.0160455	5033.76555661
0.545109616034	15205.6765631	4990.24841994
0.553783319328	15045.2481488	4935.83904498
0.562457022623	14888.9393946	4882.81405105
0.571181926914	14735.6952562	4830.81595468
0.579906831206	14586.2897827	4780.10781678
0.588697263233	14439.490188	4730.27161024
0.597487695259	14296.2858595	4681.64358984
0.60635798176	14155.2835116	4633.75097724
0.615228268261	14017.6648137	4586.99547111
0.623952011785	13885.4953344	4542.07962912
0.632675755308	13756.3584734	4498.18296824
0.640417441449	13644.2097779	4460.05156722
0.648159127591	13534.2891663	4422.66900125
0.655369428478	13433.8556421	4388.50512216
0.662579729366	13335.239549	4354.95209367
0.669709317129	13239.4632525	4322.35811723
0.676838904893	13145.3643549	4290.32795717
0.684164908903	13050.3713973	4257.98624724
0.691490912913	12957.0515955	4226.20696253
0.701021930788	12838.0714432	4185.67861908
0.710552948664	12721.7455695	4146.0425728
0.720442453022	12603.7499322	4105.82529116
0.730331957381	12488.4113769	4066.50133912
0.73873342084	12392.4440337	4033.77236267
0.7471348843	12298.2703521	4001.64648994
0.756360437345	12196.8622246	3967.0429345
0.765585990391	12097.4852509	3933.12241001
0.776377292184	11983.7332537	3894.28269262
0.787168593977	11872.57367	3856.31485687
0.798660125056	11756.9462782	3816.8066706
0.810151656136	11644.0452462	3778.21555404
0.818701594536	11561.7527577	3750.07760269
0.827251532936	11480.872965	3722.41491055
0.837273001106	11387.8194632	3690.57879369
0.847294469276	11296.5942745	3659.3578439
0.859589321339	11187.0884143	3621.86664033
0.871884173401	11080.1483875	3585.23890617
0.883163403204	10984.2172983	3552.36887372
0.894442633006	10890.2954431	3520.17513108
0.905889013393	10796.9672461	3488.17266962
0.917335393779	10705.5728834	3456.82124501
0.928798374737	10615.9202401	3426.05539828
0.940261355696	10528.0822262	3395.90058075
0.951590387213	10442.9964869	3366.67932999
0.962919418731	10359.5723781	3338.01770602
0.97418662743	10278.2005216	3310.05040706
0.985453836129	10198.3726228	3282.60321345
0.996721044828	10120.0421122	3255.66049184
1.00798825353	10043.1643312	3229.20725009
1.01925546223	9967.69643388	3203.22910416
1.03052267093	9893.59729373	3177.71224698
1.04178987962	9820.82741723	3152.64341934
1.05305708832	9749.34886202	3128.00988245
1.0649850284	9675.04530107	3102.39251971
1.07691296847	9602.10654168	3077.23532707
1.08975279512	9525.07126189	3050.65382391
1.10259262177	9449.52354417	3024.57401272
1.11580789324	9373.27204868	2998.23935097
1.12902316472	9298.5002965	2972.40388399
1.14207743927	9226.04760765	2947.3582707
1.15513171382	9154.95206845	2922.77062686
1.16859556454	9083.00479432	2897.87691896
1.18205941527	9012.41558328	2873.4416246
1.19585771027	8941.43933795	2848.86065662
1.20965600527	8871.80452168	2824.7326279
1.22318861957	8804.77447758	2801.49603103
1.23672123387	8738.959357	2778.66978821
1.24938804249	8678.42472867	2757.66530723
1.26205485111	8618.8961293	2737.00072867
1.27365893693	8565.22207774	2718.36054738
1.28526302274	8512.35016047	2699.99145815
1.30102688744	8441.77573853	2675.46028541
1.31679075214	8372.60024258	2651.40205505
1.33303765532	8302.7222971	2627.08585493
1.34928455849	8234.23722671	2603.24073693
1.36542947309	8167.51815574	2579.99727283
1.3815743877	8102.08937082	2557.19037102
1.39622754059	8043.78967353	2536.8574846
1.41088069347	7986.49155145	2516.86360888
1.42606048519	7928.16105154	2496.49880733
1.4412402769	7870.84660687	2476.47804945
1.45794464985	7808.91635126	2454.83278908
1.4746490228	7748.14619576	2433.58050998
1.49218151622	7685.57328755	2411.68460084
1.50971400964	7624.20180961	2390.19585721
1.52638613551	7566.9228685	2370.12801689
1.54305826137	7510.66673686	2350.40696583
1.56005972731	7454.32243542	2330.64331609
1.57706119325	7398.98175278	2311.22010388
1.59430174558	7343.8584494	2291.86155138
1.61154229792	7289.70925854	2272.83358241
1.62893168297	7236.05145852	2253.9668304
1.64632106801	7183.329592	2235.41785741
1.66392797779	7130.87512196	2216.9516419
1.68153488757	7079.32739104	2198.79344378
1.698886492	7029.38984708	2181.19168481
1.71623809644	6980.28554542	2163.87311651
1.73333019768	6932.70864807	2147.08314458
1.75042229893	6885.89821682	2130.5537966
1.76725069914	6840.53961128	2114.52762419
1.78407909935	6795.88666901	2098.74151819
1.79893890073	6757.02988044	2084.9969333
1.81379870211	6718.6979012	2071.43097076
1.82873752615	6680.67961146	2057.96905074
1.84367635019	6643.16905065	2044.68001523
1.85865501948	6606.05728169	2031.52543046
1.87363368877	6569.43439342	2018.53738592
1.88861302589	6533.2884598	2005.71183241
1.90359236302	6497.61109612	1993.04597139
1.91943182398	6460.38401984	1979.82289813
1.93527128493	6423.65879951	1966.77094062
1.95225690982	6384.82139862	1952.96050209
1.9692425347	6346.53567204	1939.33825903
1.98613188567	6309.00150799	1925.97563067
2.00302123663	6271.98839513	1912.7908429
2.02061043078	6233.98295951	1899.2445479
2.03819962494	6196.51737734	1885.88260845
2.05686242409	6157.34155301	1871.90203568
2.07552522325	6118.74543744	1858.11953974
2.09579529345	6077.46608948	1843.36906423
2.11606536366	6036.83735533	1828.84102754
2.13722883411	5995.09438636	1813.90402343
2.15839230457	5954.02468759	1799.19735409
2.17973530448	5913.27078141	1784.59323158
2.2010783044	5873.16669747	1770.21157177
2.22284497778	5832.91859832	1755.7677377
2.24461165116	5793.31209908	1741.5437028
2.26444265406	5757.77241938	1728.77124712
2.28427365696	5722.7396904	1716.17257893
2.3034255452	5689.37696934	1704.16663083
2.32257743345	5656.4661046	1692.31568133
2.34230676287	5623.02507171	1680.2659859
2.3620360923	5590.04269591	1668.37372184
2.38162994617	5557.73076245	1656.7155551
2.40122380004	5525.85163486	1645.20604252
2.42209064317	5492.36679251	1633.10868439
2.44295748629	5459.35134095	1621.17265409
2.46419735482	5426.21681859	1609.18523146
2.48543722335	5393.54685745	1597.35758879
2.50615015342	5362.12481697	1585.97387334
2.52686308349	5331.12519989	1574.73554736
2.54699723632	5301.38800662	1563.94766542
2.56713138916	5272.03318251	1553.29147789
2.58702077748	5243.40290266	1542.89151493
2.6069101658	5215.1306174	1532.61493519
2.62871070807	5184.54438081	1521.4897302
2.65051125034	5154.37037146	1510.50670098
2.67178561125	5125.31351733	1499.92292983
2.69305997216	5096.63264971	1489.46893122
2.7131303063	5069.91260281	1479.72315147
2.73320064044	5043.51381903	1470.08833568
2.75179241163	5019.34102354	1461.26047203
2.77038418282	4995.4337364	1452.52437639
2.78975932516	4970.79655804	1443.51610951
2.80913446751	4946.43743532	1434.60401116
2.82967304294	4920.91357006	1425.25985252
2.85021161837	4895.69059641	1416.01983347
2.87044290211	4871.13360851	1407.01798471
2.89067418584	4846.85769954	1398.11348837
2.91081087717	4822.96925858	1389.34554786
2.93094756851	4799.34914387	1380.67060946
2.9510448018	4776.03800466	1372.1037515
2.9711420351	4752.98458102	1363.62628213
2.99125494473	4730.16658653	1355.23012745
3.01136785436	4707.59760617	1346.92040556
3.03379827781	4682.71644658	1337.75331333
3.05622870126	4658.13360695	1328.68984731
3.07791449902	4634.64504747	1320.02393851
3.09960029679	4611.42485287	1311.45132506
3.122793249	4586.88224988	1302.38425771
3.14598620121	4562.63505013	1293.41996934
3.17293808797	4534.82155662	1283.12934834
3.19988997474	4507.39048309	1272.97190398
3.21366626235	4493.51420265	1267.83048615
3.22744254997	4479.73450949	1262.72272981
3.25040302933	4456.98004168	1254.28360034
3.27336350869	4434.48591343	1245.93526294
3.29556671442	4412.97675072	1237.94707325
3.31776992015	4391.70229186	1230.04080393
3.34070266903	4369.97081054	1221.9592577
3.36363541791	4348.48084273	1213.96207961
3.38714563766	4326.69590474	1205.8495561
3.41065585741	4305.15567597	1197.82259147
3.43459147576	4283.4724913	1189.73671267
3.45852709411	4262.03377119	1181.73638356
3.48431679476	4239.20286862	1173.21033903
3.51010649542	4216.64516518	1164.7799897
3.53684627669	4193.53927832	1156.13818865
3.56358605796	4170.71567466	1147.59536349
3.58172927234	4155.38752924	1141.85435947
3.59987248672	4140.18506725	1136.15746117
3.61867980745	4124.55702414	1130.29798271
3.64689078854	4101.36083044	1121.59511409
3.67510176964	4078.45434271	1112.99403828
3.70309470723	4056.0054851	1104.55808202
3.73108764482	4033.83054887	1096.21847688
3.75836517172	4012.48068381	1088.18292844
3.78564269861	3991.38091048	1080.23544348
3.81447877337	3969.34224601	1071.92782101
3.84331484812	3947.57231525	1063.71492985
3.8759834293	3923.22701004	1054.52265302
3.90865201048	3899.21232199	1045.44706253
3.92867647354	3884.65263011	1039.94071517
3.9487009366	3870.21279112	1034.47671205
3.9820750417	3846.40839506	1025.46265076
4.01544914681	3822.92525006	1016.56220781
4.0472592151	3800.83520315	1008.18242211
4.0790692834	3779.02472742	999.901641832
4.10381044763	3762.25063306	993.528221264
4.12855161187	3745.63956251	987.212598116
4.16468916003	3721.66466755	978.089881156
4.20082670819	3698.02429453	969.085908255
4.24132194953	3671.9213466	959.134057074
4.28181719086	3646.21869156	949.324516138
4.32429325625	3619.67808985	939.184332964
4.36676932164	3593.5559081	929.193155118
4.40884934197	3568.0793805	919.438448989
4.4509293623	3542.99301133	909.822923962
4.48303211109	3524.11103955	902.578786635
4.51513485989	3505.44634135	895.412275518
4.5544273437	3482.89128112	886.744358356
4.59371982752	3460.64840954	878.188142488
4.63509769869	3437.55480955	869.295911123
4.67647556986	3414.7917248	860.522136394
4.71483448072	3393.97798716	852.492000945
4.75319339157	3373.43577927	844.559343799
4.78286343917	3357.72927274	838.489147899
4.81253348677	3342.17918257	832.475185169
4.85039841509	3322.55732422	824.880450956
4.88826334341	3303.18096518	817.37410159
4.93717549732	3278.50678586	807.805776236
4.98608765124	3254.22353224	798.378450672
5.0321118372	3231.72205016	789.633394137
5.07813602317	3209.54972207	781.007297592
5.12312427983	3188.18708532	772.687734688
5.1681125365	3167.12442374	764.476797584
5.21391690251	3145.98079429	756.226056179
5.25972126852	3125.13404314	748.083029331
5.3068286404	3103.99680042	739.818234652
5.35393601228	3083.159278	731.662404397
5.40252123455	3061.97470919	723.362315171
5.45110645682	3041.09429041	715.173031106
5.49432182348	3022.77150661	707.979974985
5.53753719014	3004.67890142	700.870943921
5.58684067335	2984.31253334	692.860924785
5.63614415656	2964.23287524	684.955779882
5.68817817145	2943.34488802	676.724052362
5.74021218633	2922.76148153	668.603985399
5.79161914802	2902.71816029	660.688957419
5.8430261097	2882.95834498	652.878102758
5.89193625954	2864.41548411	645.541242344
5.94084640938	2846.11791456	638.294715356
5.99331936151	2826.75421524	630.618664394
6.04579231363	2807.66045234	623.042249018
6.10066231914	2787.97652573	615.223969817
6.15553232465	2768.57429621	607.509918839
6.22255291109	2745.2482179	598.225705811
6.28957349753	2722.32111803	589.08952296
6.35099335877	2701.65086563	580.843492458
6.41241322001	2681.29816941	572.715627867
6.45171235439	2668.43854181	567.575762805
6.49101148877	2655.70365111	562.482420898
6.56427790515	2632.28794989	553.108607441
6.63754432152	2609.28657133	543.88972362
6.70626175193	2588.07924416	535.380287233
6.77497918234	2567.21647	527.000114818
6.84541150826	2546.18109074	518.54159162
6.91584383417	2525.48868525	510.212156716
6.96780991829	2510.43604969	504.147440889
7.01977600241	2495.5616316	498.149994742
7.07854323859	2478.95090805	491.447144354
7.13731047476	2462.55887539	484.827055343
7.21067997488	2442.39364962	476.675671961
7.28404947501	2422.553175	468.647570415
7.3566266079	2403.2381458	460.824502179
7.42920374079	2384.22463853	453.116293871
7.51497749336	2362.13222216	444.150880085
7.60075124594	2340.43811692	435.337769185
7.67862244029	2321.07790584	427.465043753
7.75649363465	2302.0279901	419.711432251
7.84241832892	2281.35831375	411.290704349
7.92834302319	2261.0461482	403.00775671
8.01474129563	2240.97236055	394.814450757
8.10113956806	2221.24007147	386.753303613
8.18043149691	2203.42322259	379.46859816
8.25972342576	2185.87902968	372.289835417
8.34669597354	2166.94092425	364.534645566
8.43366852132	2148.31407182	356.900887186
8.52179326893	2129.74940981	349.286791415
8.60991801653	2111.48745332	341.791300414
8.70555868172	2092.00119804	333.787389044
8.80119934691	2072.85219598	325.916217876
8.91565801676	2050.36556751	316.666038625
9.03011668661	2028.33288076	307.595457487
9.13692451097	2008.169293	299.28843751
9.24373233533	1988.37654226	291.128945396
9.33030009939	1972.59899138	284.621154019
9.41686786345	1957.05212183	278.205577626
9.51669807108	1939.40269201	270.919007099
9.61652827872	1922.04467074	263.749472199
9.71071781826	1905.92758346	257.089777905
9.8049073578	1890.05665301	250.529428631
9.90416085181	1873.59210354	243.721419202
10.0034143458	1857.38725106	237.018731751
10.1184364169	1838.92404499	229.379728189
10.2334584879	1820.79078309	221.87526254
10.3316382934	1805.56654288	215.573439431
10.429818099	1790.57004533	209.364984471
10.5341989173	1774.86997848	202.864531327
10.6385797357	1759.41471255	196.46495791
10.7515088342	1742.96230035	189.652265731
10.8644379326	1726.7816874	182.952200842
10.9882625784	1709.3437617	175.731973357
11.1120872241	1692.21472981	168.640520278
11.2395695288	1674.89314467	161.470673095
11.3670518335	1657.88040463	154.430410499
11.4733641093	1643.9226059	148.655973155
11.5796763851	1630.1684798	142.967506241
11.6948535189	1615.49177421	136.899652912
11.8100306526	1601.04263346	130.928402061
11.9097422709	1588.71306593	125.835318775
12.0094538892	1576.54623994	120.811702435
12.1165441273	1563.65638592	115.492225765
12.2236343654	1550.946121	110.249815519
12.3609473586	1534.90514557	103.638242515
12.4982603518	1519.14467035	97.147796561
12.5895839146	1508.81419985	92.8967591387
12.6809074775	1498.6020935	88.6971356264
12.7737095355	1488.34367176	84.4813402293
12.8665115935	1478.20301014	80.3169385267
12.9444626815	1469.7745582	76.8580708622
13.0224137694	1461.42641139	73.4344043247
13.0691844222	1456.45555886	71.3969059045
13.115955075	1451.51291438	69.3718118585
13.2115845307	1441.49367989	65.2694094619
13.3072139865	1431.58914894	61.2176313601
13.4070197428	1421.372129	57.0420246173
13.506825499	1411.27544497	52.9197939354
13.6066312552	1401.29683715	48.8500706098
13.7064370114	1391.43410541	44.8320075924
13.8051962474	1381.78674819	40.9061165075
13.9039554834	1372.24872955	37.0292182738
14.0513094471	1358.21652929	31.3341227427
14.1986634109	1344.41702455	25.7439472247
14.2968993867	1335.3436059	22.0742784064
14.4257240737	1323.59459922	17.3298820746
14.5545487607	1312.01192002	12.6611950018
14.6189611042	1306.2817861	10.3547868008
14.6833734476	1300.5918483	8.06676456963
14.8121981346	1289.33078102	3.54518099636
14.9122386243	1280.69330229	0.083261382431
15.0622993589	1267.90945548	-5.03015979504
15.2123600935	1255.32784068	-10.050047219
15.3407006426	1244.72396784	-14.2706348216
15.4690411917	1234.26130439	-18.4254581718
15.6191793558	1222.19691196	-23.2040434617
15.8443866019	1204.44514683	-30.2101233732
16.069593848	1187.09408977	-37.0272588023
16.2696112538	1172.00841399	-42.9279988112
16.4696286596	1157.21835458	-48.6878966506
16.6727595447	1142.49139723	-54.3970236681
16.8758904298	1128.05108346	-59.9682534521
17.1212089588	1110.98158488	-66.5176934949
17.3665274877	1094.30316451	-72.8769869706
17.5942678997	1079.15786306	-78.6153273311
17.8220083116	1064.32729836	-84.1989422217
18.0552197261	1049.45619806	-89.7606535338
18.2884311405	1034.89442809	-95.1686867579
18.5501626769	1018.90814297	-101.060109316
18.8118942134	1003.28600591	-106.768607837
19.0762261571	987.865504959	-112.353529618
19.3405581007	972.791393345	-117.762442259
19.624457691	956.973886561	-123.381391017
19.9083572812	941.528748899	-128.808925173
20.1599117343	928.143940209	-133.462676213
20.4114661873	915.032570755	-137.97431959
20.6468158773	903.006060806	-142.069860233
20.8821655673	891.205148691	-146.047025005
21.1739295454	876.879372415	-150.817311395
21.4656935234	862.879371816	-155.414941176
21.8022329194	847.121368406	-160.510019299
22.1387723153	831.766650838	-165.388925195
22.4318534092	818.711604946	-169.467003006
22.7249345031	805.941704396	-173.390587988
23.0339122722	792.77806841	-177.364257642
23.3428900413	779.91139564	-181.175483776
23.6750422434	766.399981923	-185.096516869
24.0071944455	753.209425459	-188.840371199
24.3697988384	739.163231835	-192.731235776
24.7324032312	725.473322716	-196.423519958
25.0790560351	712.707142394	-199.773399752
25.4257088389	700.244566008	-202.952624705
25.7555551714	688.658953775	-205.823837692
26.0854015038	677.330958684	-208.549225451
26.4316547309	665.70806844	-211.257682674
26.777907958	654.351723224	-213.814364418
27.1737814457	641.683885018	-216.557042891
27.5696549334	629.341806372	-219.113263162
27.9016964928	619.232792897	-221.117937731
28.2337380523	609.338706106	-222.99913495
28.5500157892	600.108642648	-224.679262975
28.8662935261	591.063015908	-226.253210969
29.1826996329	582.193402315	-227.72429451
29.4991057397	573.498823342	-229.094525488
29.8315324089	564.547620573	-230.428346079
30.163959078	555.779598545	-231.6566616
30.4890772214	547.376865344	-232.758676756
30.8141953648	539.140324379	-233.765138827
31.2138365087	529.237304992	-234.875148288
31.6134776527	519.571494841	-235.849263235
31.9443638832	511.742954915	-236.556164625
32.2752501136	504.068135452	-237.175480802
32.5860275064	496.996331211	-237.679568148
32.8968048991	490.053727088	-238.110512069
33.2914359496	481.419443316	-238.555356354
33.6860670001	472.9829025	-238.889245207
33.995597371	466.50039774	-239.075942182
34.305127742	460.133480668	-239.198483822
34.5861141507	454.451662948	-239.255639261
34.8671005595	448.8611646	-239.26265208
35.1760997236	442.816615411	-239.213980174
35.4850988877	436.878011555	-239.107847713
35.725385317	432.331767108	-238.986639907
35.9656717462	427.847190013	-238.832416758
36.3116591661	421.496159269	-238.553845106
36.6576465861	415.267951423	-238.210527713
37.0072405886	409.096666226	-237.800041039
37.3568345912	403.045017829	-237.32778149
37.6544693522	397.98502307	-236.878613145
37.9521041132	393.008081017	-236.387482566
38.2197553355	388.602101612	-235.911033853
38.4874065578	384.260827989	-235.402572152
38.7622098168	379.869693314	-234.848148563
39.0370130759	375.544397518	-234.261862045
39.3481266755	370.725591742	-233.560827024
39.659240275	365.988040358	-232.821479969
39.9213899306	362.057995707	-232.169715138
40.1835395861	358.183564346	-231.492449448
40.5303216767	353.142193206	-230.558647611
40.8771037674	348.194458764	-229.583278716
41.2220520025	343.363783134	-228.573508992
41.5670002375	338.621820978	-227.525924679
41.901984524	334.099950886	-226.473929357
42.2369688104	329.658281407	-225.389226784
42.553859055	325.528862398	-224.334286796
42.8707492997	321.46838847	-223.252516262
43.029194422	319.463590645	-222.701930403
43.1876395443	317.475534594	-222.145067236
43.4517147482	314.198875594	-221.203393747
43.7157899521	310.967541669	-220.245316223
44.1735203055	305.471818078	-218.547648444
44.6312506589	300.106461048	-216.805812846
44.971614255	296.19924599	-215.483829078
45.3119778512	292.360740921	-214.140411437
45.679727024	288.289021875	-212.666228459
46.0474761968	284.294201231	-211.169968497
46.4465231716	280.044460821	-209.523107714
46.8455701463	275.881247285	-207.853825601
47.1741970667	272.516265872	-206.463551183
47.5028239871	269.207506264	-205.060255137
47.823626457	266.030729923	-203.678719229
48.1444289269	262.905530998	-202.286541465
48.35568909	260.875176033	-201.36433816
48.5669492531	258.866504933	-200.438120882
48.8486294706	256.221549991	-199.197320619
49.1303096881	253.614055744	-197.950334961
49.4119899056	251.043415294	-196.697690926
49.693670123	248.50903255	-195.439903697
49.9753503405	246.01032199	-194.177476687
50.257030558	243.546708429	-192.910901623
50.5387107755	241.1176268	-191.640658623
50.8203909929	238.722521932	-190.367216277
51.1020712104	236.360848344	-189.091031728
51.3837514279	234.03207004	-187.812550761
51.7436761502	231.103443188	-186.176283972
52.1036008726	228.226588537	-184.537856223
52.4752622706	225.3091379	-182.84463565
52.8469236687	222.44463323	-181.150921353
53.1638139133	220.043249666	-179.707072164
53.480704158	217.678877192	-178.26401913
53.7975944027	215.350855592	-176.822266668
54.1144846473	213.058537211	-175.382302491
54.4783215949	210.469823535	-173.731824602
54.8421585425	207.926396149	-172.085011438
55.2412055172	205.187809346	-170.283824323
55.640252492	202.501401158	-168.488668788
56.0627728182	199.712552632	-166.595369904
56.4852931444	196.97955711	-164.710614498
56.8432617541	194.70683346	-163.121123136
57.2012303639	192.472480237	-161.538861416
57.6413557037	189.77679172	-159.604051544
58.0814810435	187.136572345	-157.681690957
58.5040013697	184.652895456	-155.848649636
58.9265216959	182.217933799	-154.028424562
59.3490420221	179.830553546	-152.221610442
59.7715623483	177.489648864	-150.428762103
60.2097315755	175.109980432	-148.584814666
60.6479008027	172.777961561	-146.756974293
61.1173678318	170.330948709	-144.817004505
61.586834861	167.935955972	-142.896639472
61.9624084843	166.056520695	-141.374800548
62.3379821076	164.208861262	-139.86606257
62.7135557309	162.392327678	-138.370638738
63.0891293542	160.606284212	-136.888723131
63.5116496804	158.632656885	-135.237932559
63.9341700066	156.695967388	-133.604683137
64.3566903328	154.795372379	-131.989170463
64.7792106591	152.930049329	-130.391563788
65.2132329275	151.049830627	-128.769261636
65.6472551959	149.205136208	-127.166135059
66.1042813488	147.300159845	-125.498881157
66.5613075016	145.432717655	-123.853096476
66.9119993724	144.024642914	-122.604827717
67.2626912431	142.637726	-121.369255975
67.6133831139	141.271571812	-120.146390191
67.9640749847	139.925793379	-118.936230736
68.4901127908	137.944503331	-117.144796677
69.0161505969	136.006961401	-115.381873479
69.5421884031	134.111959492	-113.647365378
70.0682262092	132.258326637	-111.941142486
70.5358153702	130.644464242	-110.448115678
71.0034045313	129.061617297	-108.977177777
71.354096402	127.894382355	-107.888380826
71.7047882728	126.743859796	-106.811856193
72.0554801435	125.609746052	-105.747530378
72.4061720143	124.491743802	-104.695325543
72.7568638851	123.389561845	-103.655159795
73.1075557558	122.302914966	-102.626947451
73.6335935619	120.701463417	-101.106845511
74.1596313681	119.133419894	-99.6131225547
74.6856691742	117.59789384	-98.1454491098
75.2117069804	116.09402196	-96.7034826351
75.7377447865	114.620967366	-95.2868691482
76.2637825926	113.177918736	-93.8952447608
76.7898203988	111.764089502	-92.5282371235
77.3158582049	110.378717061	-91.1854667809
77.6665500757	109.470578692	-90.3035616521
78.0172419464	108.574545191	-89.4321421532
78.3679338172	107.69040739	-88.5710921579
78.718625688	106.817960367	-87.72029491
79.1277662038	105.814613731	-86.7405000042
79.5369067197	104.826594608	-85.774313803
80.0629445259	103.578317166	-84.5517695069
80.588982332	102.354244504	-83.3510133678
80.9835106866	101.451706196	-82.464505262
81.3780390412	100.562188115	-81.5898614922
81.7725673958	99.685444967	-80.7269149573
82.1670957504	98.8212369692	-79.8754991864
82.561624105	97.9693297156	-79.0354484773
82.9561524596	97.1294940459	-78.206598026
83.3506808142	96.3015059159	-77.3887840451
83.7452091689	95.4851462726	-76.5818438752
84.1397375235	94.6802009314	-75.7856160857
84.5342658781	93.8864604564	-74.9999405684
85.1333644906	92.7021188871	-73.8267004024
85.7324631032	91.5424461452	-72.6768780687
86.3753981995	90.3245938969	-71.4683572853
87.0183332959	89.1335717034	-70.2855274978
87.5443711021	88.1785118799	-69.3364160717
88.0704089082	87.2404808157	-68.403724685
88.5964467144	86.319078709	-67.4871127369
89.1224845205	85.4139171897	-66.5862456447
89.7654196169	84.3291143059	-65.5060891446
90.4083547133	83.267341822	-64.4483752257
90.9343925194	82.4152980297	-63.5992647207
91.4604303256	81.5778976815	-62.7644866327
91.9864681317	80.7548084567	-61.9437401319
92.5125059378	79.9457072858	-61.1367306219
93.3015626471	78.7575983821	-59.9513440516
94.0906193563	77.5992340118	-58.7952709396
94.7043301301	76.7182179779	-57.9157812715
95.3180409039	75.8541553615	-57.0530508836
95.9025273552	75.0466055198	-56.2466110603
96.4870138065	74.2536805104	-55.4546596461
97.188397548	73.3209826431	-54.5229725711
97.8897812895	72.4082546341	-53.6111064386
98.4158190956	71.7364730557	-52.9398863667
98.9418569018	71.0753750178	-52.2792858551
99.6432406433	70.2101416244	-51.4146283309
100.344624385	69.3629843397	-50.5679602029
101.133681094	68.4309176258	-49.636355769
101.922737803	67.5204111382	-48.7262330321
102.711794512	66.6308054552	-47.8369454775
103.500851222	65.7614661047	-46.9678694973
104.202234963	65.0052395635	-46.2118385091
104.903618705	64.2641294113	-45.4708933095
105.868021349	63.2690525703	-44.4760017197
106.832423994	62.3008008393	-43.5078960887
107.621480703	61.5278785647	-42.7350699047
108.410537412	60.7717711072	-41.979041339
109.199594121	60.0319943363	-41.2393292541
109.988650831	59.3080814051	-40.5154692915
110.953053475	58.4441869025	-39.6516265997
111.91745612	57.6025284111	-38.8100085479
112.969531732	56.7088274618	-37.9163415924
114.021607344	55.8397504253	-37.0472903842
114.722991086	55.2736013744	-36.4811549815
116.125758569	54.1719232352	-35.3794975821
117.528526052	53.1094564011	-34.317044998
118.931293535	52.0843619359	-33.2919602847
120.334061018	51.0949074408	-32.3025124368
121.26923934	50.4542607097	-31.6618689051
122.672006823	49.5206228083	-30.7282344825
124.074774306	48.6184721584	-29.8260861793
125.009952628	48.0338366643	-29.2414518049
125.94513095	47.462176005	-28.669792003
127.252127159	46.6842464201	-27.8918632889
128.559123368	45.9299224741	-27.1375399393
129.866119578	45.1982586817	-26.4058765541
131.173115787	44.488356425	-25.6959745744
133.1336101	43.4624480993	-24.6700665064
134.787777177	42.6314306246	-23.8390491575
136.441944255	41.8304543168	-23.0380729259
137.544722306	41.3124495896	-22.5200682317
139.015093041	40.6408599356	-21.8484786074
140.975587355	39.7778868134	-20.9855055086
142.936081669	38.9501789123	-20.15779762
144.896575982	38.1558406079	-19.3634593224
146.857070296	37.3931019553	-18.6007206734
148.975305531	36.6026027433	-17.8102214635
151.093540767	35.8451168119	-17.052735533
153.211776002	35.1188311359	-16.3264498576
154.800452429	34.5935709212	-15.801189643
156.389128855	34.0842368025	-15.2918555245
157.977805282	33.5901913802	-14.7978101022
159.566481708	33.1108288258	-14.3184475478
161.949496348	32.418062817	-13.625681539
164.332510988	31.7552155169	-12.962834239
166.715525628	31.1205885915	-12.3282073136
169.098540268	30.5126025257	-11.7202212478
170.687216694	30.1213485597	-11.3289672818
172.275893121	29.7408686866	-10.9484874086
174.394128356	29.249646946	-10.4572656681
176.512363592	28.7760035847	-9.98362230682
178.143292051	28.4227777709	-9.63039649297
179.77422051	28.0791217753	-9.2867404974
181.405148969	27.7446929988	-8.95231172092
183.036077429	27.4191640374	-8.62678275954
184.667005888	27.1022218808	-8.30984060286
187.113398577	26.6422575887	-7.84987631078
189.559791265	26.1999865471	-7.40760526922
191.762530566	25.816159811	-7.02377853312
193.965269867	25.4453353035	-6.65295402563
196.168009167	25.0869323162	-6.29455103832
198.370748468	24.740402202	-5.94802092411
200.022802944	24.4879830961	-5.69560181816
201.674857419	24.241741752	-5.44936047407
203.326911895	24.0014782076	-5.20909692968
205.804993608	23.6518735036	-4.85949222572
208.283075321	23.3146728539	-4.522291576
209.935129797	23.0964757708	-4.3040944929
211.587184272	22.8833697003	-4.09098842242
213.789923573	22.6068768702	-3.81449559225
215.992662873	22.33880003	-3.54641875206
218.195402174	22.0788010546	-3.28641977671
220.398141475	21.8265586309	-3.03417735296
222.600880776	21.5817672641	-2.78938598622
224.803620076	21.344136353	-2.55175507515
227.006359377	21.1133893267	-2.3210080488
229.48444109	20.8616999096	-2.06931863169
231.962522803	20.618033806	-1.82565252808
233.614577279	20.4598797653	-1.66749848745
236.092658992	20.2288447153	-1.43646343741
238.570740705	20.0049716296	-1.2125903517
241.048822419	19.7879675155	-0.995586237618
243.526904132	19.5775542113	-0.785172933427
246.831013083	19.3068007322	-0.514419454276
249.033752384	19.1322545654	-0.339873287526
252.337861335	18.878956028	-0.0865747500641
255.641970286	18.6354153431	0.156965934809
258.946079237	18.4011376678	0.391243610118
262.250188188	18.1756591342	0.616722143727
265.554297139	17.9585445517	0.83383672624
268.85840609	17.7493853054	1.04299597246
271.06114539	17.6141748676	1.17820641027
273.263884691	17.4822209668	1.31016031106
275.466623992	17.3534198584	1.43896141946
277.669363292	17.2276718965	1.56470938144
279.872102593	17.1048813407	1.68749993716
282.074841894	16.9849561747	1.80742510321
285.378950845	16.8102484436	1.98213283427
288.683059796	16.6415051447	2.15087613323
291.987168747	16.4784578386	2.3139234393
295.291277698	16.32085302	2.47152825792
298.595386649	16.1684511311	2.62393014676
301.8994956	16.0210256514	2.77135562654
305.203604551	15.8783622547	2.91401902325
308.507713502	15.7402580304	3.05212324755
311.811822453	15.6065207612	3.18586051668
315.115931404	15.4769682543	3.31541302365
318.420040355	15.3514277198	3.44095355806
321.724149306	15.2297351953	3.56264608257
324.309973702	15.1370807212	3.65530055672
326.895798099	15.0466162966	3.74576498128
329.481622495	14.9582734407	3.8341078372
332.067446892	14.8719863284	3.9203949495
334.653271288	14.7876916679	4.00468960998
337.239095685	14.7053285846	4.08705269326
341.117832279	14.5852781558	4.20710312207
344.996568874	14.4692540403	4.32312723757
348.875305469	14.3570781818	4.43530309611
352.754042063	14.2485822589	4.54379901901
355.33986646	14.1782170694	4.61416420847
357.925690856	14.1093714186	4.68300985931
361.804427451	14.008857476	4.78352380191
365.683164045	13.9115249413	4.88085633662
368.268988442	13.8483381373	4.94404314059
372.147725037	13.7560161152	5.03636516271
376.511303706	13.6555452961	5.13683598182
380.874882375	13.5585078569	5.23387342099
384.915232994	13.4715850406	5.32079623733
388.955583613	13.3873569127	5.40502436519
392.834320208	13.3089306861	5.4834505918
396.713056803	13.2327935583	5.55958771957
399.298881199	13.1832634502	5.60911782767
404.470529992	13.0870379039	5.70534337399
408.25306495	13.0189620677	5.77341921018
412.035599908	12.952752445	5.83962883292
415.818134866	12.8883414407	5.90403983725
419.600669824	12.8256644926	5.96671678531
423.383204782	12.7646599097	6.02772136816
427.16573974	12.7052687203	6.08711255765
430.948274699	12.6474345289	6.14494674899
434.730809657	12.5911033832	6.20127789467
439.774189601	12.518244332	6.27413694586
444.817569545	12.4478494512	6.34453182674
449.860949489	12.3798088594	6.41257241853
454.904329433	12.3140187326	6.47836254531
460.57813187	12.2425728325	6.54980844536
466.251934307	12.1737192973	6.61866198065
470.034469265	12.1291956431	6.66318563484
473.817004223	12.0857340391	6.70664723885
477.599539181	12.0433009736	6.74908030435
481.382074139	12.0018642463	6.79051703161
485.164609097	11.9613929073	6.83098837057
490.207989041	11.9088815695	6.88349970844
495.251368986	11.8579662928	6.93441498508
499.033903944	11.8207886094	6.97159266852
502.816438902	11.7844467952	7.00793448267
506.59897386	11.7489159797	7.04346529825
510.381508818	11.7141722101	7.07820906782
514.164043776	11.6801924118	7.11218886612
519.837846213	11.6306067414	7.16177453654
525.51164865	11.5826184727	7.20976280518
530.555028594	11.5412483029	7.25113297498
535.598408538	11.5010412896	7.29133998833
541.272210975	11.4571450253	7.33523625261
546.946013412	11.4146077506	7.3777735273
550.72854837	11.386977025	7.40540425291
554.511083328	11.3599098083	7.43247146961
558.293618286	11.3333908809	7.45899039704
563.772017744	11.2959246988	7.49645657914
569.250417201	11.2595350135	7.53284626438
572.642146199	11.2375274027	7.55485387524
579.425604196	11.1946659368	7.59771534107
586.209062193	11.1532837901	7.63909748783
592.99252019	11.1133136612	7.67906761672
599.775978187	11.0746920332	7.71768924472
606.559436184	11.0373589208	7.75502235708
613.34289418	11.0012576376	7.79112364034
620.126352177	10.9663345802	7.82604669772
626.909810174	10.9325390298	7.8598422481
633.693268171	10.8998229675	7.89255831038
640.476726168	10.8681409038	7.92424037407
647.260184165	10.8374497204	7.95493155754
654.043642161	10.8077085231	7.98467275478
660.827100158	10.7788785062	8.01350277171
668.458490405	10.7474880792	8.04489319875
676.089880651	10.7171546034	8.07522667447
681.177474149	10.697496201	8.09488507692
686.265067646	10.6782733858	8.11410789211
691.352661144	10.6594733834	8.13290789452
696.440254642	10.6410838842	8.15129739373
701.527848139	10.6230930233	8.1692882546
709.159238386	10.5968292674	8.19555201055
716.790628632	10.5713998977	8.22098138015
724.422018879	10.5467699411	8.24561133679
732.053409125	10.5229062375	8.26947504043
737.77695181	10.5054923281	8.28688894978
743.500494495	10.488479031	8.30390224693
749.22403718	10.4718541513	8.32052712658
754.947579864	10.455605955	8.33677532291
762.578970111	10.4345081847	8.35787309318
770.210360357	10.4140344245	8.37834685336
777.841750604	10.3941603064	8.39822097153
785.47314085	10.3748626401	8.41751863777
793.104531097	10.356119346	8.43626193188
798.192124594	10.3439213733	8.44845990456
803.279718092	10.3319544345	8.46042684342
810.063176089	10.3163479071	8.47603337079
820.238363084	10.2936601145	8.49872116339
830.413550079	10.271801193	8.52058008493
840.588737074	10.250731253	8.54165002488
850.76392407	10.2304127762	8.56196850167
857.547382066	10.2172670793	8.57511419858
864.330840063	10.2044296772	8.58795160071
871.11429806	10.1918910044	8.60049027348
881.289485055	10.1736230903	8.61875818762
891.464672051	10.1559771298	8.63640414811
899.096062297	10.1431339638	8.64924731409
906.727452544	10.1306137113	8.66176756659
914.35884279	10.1184056371	8.67397564084
921.990233036	10.1064994482	8.68588182965
932.165420032	10.0910771246	8.70130415332
942.340607027	10.0761516794	8.71622959851
952.515794022	10.061701995	8.73067928289
962.690981017	10.0477080639	8.74467321404
972.866168013	10.0341509192	8.75823035875
983.041355008	10.0210125706	8.77136870732
993.216542003	10.0082759446	8.78410533327
1000	10	8.7923812779
