# Supplementary material for: Indentation of a floating elastic sheet: geometry versus applied tension
Source: Proc Math Phys Eng Sci. 2017 Oct 11;473(2206):20170335. doi: 10.1098/rspa.2017.0335 (PMC5666232; doi:10.1098/rspa.2017.0335)
Supplement: Raw experimental and numerical data [file rspa20170335supp1.zip › DataFiles/figure5/StressProfileTau=1w0=1.txt]

0.0001	2.38120955112	1.69060477556
0.000105082558858	2.34861466662	1.7231996596
0.000110165117716	2.32042623022	1.75138809311
0.000115247676574	2.29588434036	1.77592997579
0.000120330235432	2.27438611113	1.79742819224
0.000127954073719	2.24681433161	1.82499994003
0.000135577912006	2.22376169794	1.84805252505
0.000140660470864	2.21043126875	1.86138291175
0.00015082558858	2.18769936481	1.88411470558
0.000160990706296	2.16913587884	1.90267804733
0.000171155824012	2.1537806107	1.91803313703
0.000181320941728	2.1409347201	1.93087881537
0.000191486059444	2.13007978335	1.94173350664
0.00020165117716	2.12082465533	1.95098835676
0.000211816294876	2.11286973307	1.9589429695
0.000221981412592	2.10598240037	1.9658299619
0.000237229089167	2.09726371245	1.97454808344
0.000252476765741	2.0900763901	1.98173477463
0.000267724442315	2.08408171463	1.98772875661
0.000282972118889	2.07902968963	1.99278002805
0.000298219795463	2.07473254729	1.99707635881
0.000313467472037	2.07104704534	2.00076099303
0.000328715148611	2.06786237281	2.0039447434
0.000343962825185	2.06509172174	2.00671441942
0.000359210501759	2.06266630791	2.00913880673
0.000374458178333	2.06053105978	2.01127297817
0.000389705854907	2.05864146421	2.01316144808
0.000404953531481	2.0569612273	2.01484051148
0.000420201208055	2.0554605182	2.0163400002
0.000435448884629	2.05411463573	2.01768461641
0.000465944237777	2.05180828516	2.01998830018
0.000496439590926	2.04991359353	2.02188015122
0.000526934944074	2.04833807314	2.0234526628
0.000557430297222	2.04701382116	2.02477374269
0.00058792565037	2.04589007505	2.02589415784
0.000618421003518	2.0449282711	2.02685247596
0.000648916356666	2.04409868853	2.02767842144
0.000679411709814	2.04337812331	2.02839520159
0.000709907062962	2.04274824578	2.02902114911
0.00074040241611	2.04219442163	2.02957090111
0.000770897769259	2.0417048527	2.03005625835
0.000801393122407	2.04126994206	2.03048682016
0.000831888475555	2.04088181901	2.0308704595
0.000877631505277	2.04037343805	2.03137186659
0.000923374534999	2.03993837899	2.03179965967
0.000969117564721	2.03956311754	2.03216736913
0.00101486059444	2.03923710712	2.03248554716
0.00106060362417	2.03895202549	2.03276252124
0.00110634665389	2.03870123468	2.03300493422
0.00115208968361	2.03847938796	2.03321813739
0.00122070422819	2.03819160135	2.03349246976
0.00128931877278	2.03794781453	2.03372222753
0.00138080483222	2.03767649146	2.0339739724
0.00147229089167	2.03745294982	2.03417696289
0.00156377695111	2.03726628794	2.03434212521
0.00165526301055	2.03710853213	2.03447745557
0.00174674907	2.03697374159	2.03458891553
0.00183823512944	2.03685741698	2.03468102374
0.00192972118889	2.0367561004	2.03475725606
0.00202120724833	2.03666709912	2.03482032203
0.00211269330778	2.03658829121	2.03487235942
0.00220417936722	2.03651798634	2.03491507342
0.00229566542666	2.03645482473	2.03494983791
0.00243289451583	2.03637111734	2.03498946692
0.002570123605	2.03629812099	2.03501664296
0.00266160966444	2.03625429749	2.03502897141
0.00284458178333	2.03617597843	2.03504207395
0.0029818108725	2.0361238492	2.03504338312
0.00311903996166	2.0360762269	2.0350385864
0.00325626905083	2.03603230274	2.03502852319
0.00346211268458	2.03597196901	2.03500499809
0.00366795631833	2.03591683907	2.03497289671
0.0038051854075	2.03588234647	2.03494740368
0.00394241449666	2.03584931647	2.03491901077
0.004216872675	2.03578672111	2.03485453818
0.00449133085333	2.03572755639	2.03478114578
0.00476578903166	2.03567075297	2.0347000599
0.00504024721	2.03561553245	2.03461220434
0.00531470538833	2.03556131915	2.03451829015
0.00562347083895	2.03550099992	2.03440608506
0.00593223628958	2.03544095231	2.03428754314
0.00613807992333	2.03540089926	2.03420524491
0.00641253810166	2.03534731008	2.03409169053
0.00668699627999	2.0352933734	2.03397399334
0.00699576173062	2.03523213346	2.03383689501
0.00730452718124	2.03517017502	2.03369507835
0.00761329263187	2.03510739873	2.03354876297
0.00792205808249	2.03504372866	2.0333981388
0.00833374534999	2.03495734696	2.03319088846
0.00874543261749	2.03486917524	2.03297661379
0.00915711988499	2.0347791459	2.03275561035
0.00956880715249	2.03468721491	2.03252813696
0.00998049441999	2.03459335553	2.03229442324
0.0103921816875	2.03449755389	2.03205467515
0.010803868955	2.03439980568	2.03180907926
0.0114213998562	2.03424954136	2.03143008981
0.0120389307575	2.03409493596	2.0310388429
0.0126564616587	2.03393603839	2.03063580354
0.01327399256	2.03377290904	2.03022139247
0.014097367095	2.03354893775	2.02965181471
0.01492074163	2.03331773444	2.02906352865
0.0155382725312	2.03313969187	2.02861049049
0.0161558034325	2.03295775506	2.02814764403
0.0167733343337	2.03277199812	2.02767526326
0.017390865235	2.03258249407	2.02719360626
0.0180083961362	2.03238931452	2.02670291692
0.0186259270375	2.03219252944	2.02620342632
0.0195522233894	2.0318907402	2.02543816539
0.0204785197412	2.03158121413	2.0246542906
0.0210960506425	2.03137067083	2.02412168948
0.022331112445	2.03093979487	2.02303326094
0.0232574087969	2.03060830056	2.02219728803
0.0241837051487	2.03026986779	2.02134507342
0.0251100015006	2.02992467478	2.02047712686
0.0260362978525	2.02957289202	2.01959393102
0.0269625942043	2.02921468273	2.01869594395
0.0278888905562	2.02885020328	2.01778360114
0.0288151869081	2.02847960359	2.01685731736
0.02974148326	2.02810302752	2.01591748827
0.0306677796118	2.02772061324	2.01496449186
0.0320572241397	2.02713633426	2.01351109539
0.0334466686675	2.0265396441	2.01203003986
0.0352992613712	2.02572544572	2.01001414489
0.037151854075	2.02489079703	2.00795341208
0.0390044467787	2.02403653601	2.00585007323
0.0408570394825	2.02316344624	2.00370620457
0.0427096321862	2.02227226236	2.00152374356
0.04456222489	2.02136367475	1.99930450317
0.0464148175937	2.02043833363	1.99705018411
0.0482674102975	2.01949685272	1.99476238551
0.0501200030012	2.01853981236	1.99244261408
0.0519725957049	2.01756776232	1.99009229224
0.0533620402328	2.01682918953	1.98831031411
0.0547514847606	2.01608267822	1.98651245061
0.0575303738162	2.01456664373	1.98287112759
0.0603092628718	2.013021196	1.97917225202
0.0630881519274	2.011447768	1.97541946944
0.0658670409831	2.00984769924	1.97161617195
0.0686459300387	2.00822224494	1.96776552385
0.0714248190943	2.00657258403	1.96387048366
0.0742037081499	2.0048998261	1.95993382339
0.0779088935574	2.00263535343	1.95462467571
0.0816140789649	2.00033399507	1.94925189089
0.0853192643724	1.99799790975	1.94382077802
0.0890244497799	1.99562910948	1.9383362556
0.0918033388355	1.99383217556	1.93419057368
0.0945822278912	1.99201864774	1.93001923318
0.0973611169468	1.99018923922	1.92582394972
0.100140006002	1.98834463047	1.92160635248
0.102918895058	1.98648547132	1.91736799005
0.105697784114	1.984612383	1.91311033577
0.108476673169	1.9827259599	1.90883479263
0.111255562225	1.98082677124	1.90454269772
0.115423895808	1.97795524011	1.8980762943
0.119592229392	1.97505795739	1.8915795675
0.123760562975	1.97213656838	1.88505631095
0.127928896559	1.96919262347	1.87851007217
0.132097230142	1.96622758568	1.87194417279
0.136265563725	1.96324283741	1.86536172652
0.140433897309	1.96023968647	1.85876565534
0.144602230892	1.95721937152	1.85215870398
0.148770564476	1.95418306695	1.84554345299
0.152938898059	1.95113188737	1.8389223306
0.157107231643	1.94806689163	1.83229762341
0.161275565226	1.94498908646	1.82567148616
0.16544389881	1.94189942987	1.81904595061
0.169612232393	1.93879883421	1.81242293365
0.173780565976	1.93568816895	1.80580424474
0.17794889956	1.9325682633	1.79919159269
0.183506677671	1.92839537767	1.79038689152
0.189064455782	1.92420924525	1.78159936688
0.194622233894	1.92001153949	1.77283234514
0.200180012005	1.91580383698	1.76408891458
0.205737790116	1.91158762439	1.75537194349
0.211295568227	1.9073643047	1.74668409647
0.216853346339	1.9031352029	1.73802784928
0.22241112445	1.89890157118	1.72940550229
0.227968902561	1.8946645937	1.72081919286
0.233526680672	1.89042539092	1.71227090655
0.239084458784	1.88618502363	1.70376248745
0.24742112595	1.87982447264	1.6910783209
0.255757793117	1.87346672219	1.67849294528
0.261315571228	1.8692312335	1.67015992196
0.26687334934	1.86499910789	1.66187417008
0.272431127451	1.86077111599	1.65363685931
0.277988905562	1.85654798929	1.6454490704
0.289104461785	1.84811907446	1.62922596849
0.300220018007	1.83971751047	1.61321192934
0.31133557423	1.83134794132	1.59741290509
0.322451130452	1.82301455849	1.58183386177
0.333566686675	1.81472114537	1.56647888964
0.344682242897	1.80647111642	1.55135129968
0.35579779912	1.7982675518	1.53645370862
0.366913355342	1.79011322811	1.52178811372
0.378028911565	1.78201064584	1.50735595914
0.389144467787	1.77396205383	1.49315819464
0.40026002401	1.76596947125	1.47919532789
0.41276502476	1.75704700971	1.46376800463
0.42527002551	1.74820000627	1.448637734
0.437775026261	1.73943046851	1.43380364378
0.450280027011	1.73074015052	1.41926442058
0.462785027761	1.72213057594	1.40501836233
0.475290028511	1.71360305869	1.3910634249
0.487795029262	1.70515872162	1.37739726355
0.500300030012	1.69679851334	1.36401727003
0.512805030762	1.68852322344	1.35092060561
0.525310031513	1.68033349632	1.33810423069
0.537815032263	1.6722298437	1.32556493127
0.550320033013	1.66421265598	1.3132993427
0.562825033764	1.65628221265	1.30130397102
0.575330034514	1.64843869173	1.28957521208
0.587835035264	1.6406821784	1.27810936872
0.600340036014	1.63301267288	1.26690266629
0.612845036765	1.62543009771	1.2559512665
0.625350037515	1.61793430432	1.24525127997
0.637855038265	1.61052507914	1.23479877751
0.647233788828	1.60502480851	1.22711943141
0.656612539391	1.59957294461	1.21957539049
0.665991289953	1.59416933598	1.21216497209
0.675370040516	1.58881381617	1.20488649087
0.687875041267	1.58174761421	1.19538417019
0.700380042017	1.57476611795	1.18610941144
0.712885042767	1.5678688266	1.17705822709
0.719137543142	1.56445159184	1.17261523263
0.725390043517	1.56105520523	1.16822664259
0.737895044268	1.554324688	1.15961070114
0.750400045018	1.54767668101	1.151206468
0.762905045768	1.54111056501	1.1430100343
0.775410046519	1.53462569789	1.13501752051
0.787915047269	1.52822141699	1.12722507942
0.800420048019	1.52189704121	1.11962889888
0.81292504877	1.51565187302	1.11222520418
0.82543004952	1.50948520027	1.10501026019
0.83793505027	1.50339629788	1.09798037313
0.85044005102	1.49738442942	1.09113189227
0.862945051771	1.49144884856	1.08446121128
0.875450052521	1.48558880043	1.07796476946
0.887955053271	1.47980352286	1.07163905275
0.900460054022	1.47409224755	1.06548059463
0.912965054772	1.46845420115	1.0594859768
0.925470055522	1.46288860623	1.0536518298
0.937975056273	1.45739468224	1.04797483345
0.950480057023	1.45197164634	1.04245171724
0.962985057773	1.44661871422	1.03707926055
0.975490058523	1.44133510082	1.03185429282
0.987995059274	1.43612002101	1.02677369367
1.00050006002	1.43097269021	1.02183439282
1.01300506077	1.42589232502	1.01703337012
1.02551006152	1.4208781437	1.01236765534
1.03801506227	1.41592936672	1.00783432807
1.05052006303	1.41104521719	1.00343051741
1.06302506378	1.40622492128	0.999153401729
1.07553006453	1.40146770865	0.995000208354
1.08803506528	1.39677281277	0.990968213187
1.10054006603	1.39213947129	0.987054740328
1.11304506678	1.3875669263	0.983257161654
1.12555006753	1.38305442466	0.979572896368
1.13805506828	1.37860121821	0.975999410531
1.15056006903	1.37420656404	0.972534216571
1.16306506978	1.3698697247	0.96917487277
1.17557007053	1.36558996837	0.965918982743
1.18807507128	1.36136656906	0.962764194891
1.20058007203	1.35719880677	0.959708201857
1.22168226079	1.35028988247	0.954768949829
1.24278444956	1.34353397332	0.950094003291
1.26388663833	1.3369277418	0.945673102926
1.28498882709	1.33046790386	0.941496322946
1.30609101586	1.32415122998	0.937554062962
1.32719320463	1.3179745459	0.933837039822
1.34829539339	1.31193473324	0.93033627945
1.36939758216	1.30602872987	0.927043108705
1.39049977092	1.30025353014	0.923949147299
1.41160195969	1.29460618502	0.921046299777
1.45380633722	1.28368354518	0.9157829412
1.49601071475	1.27323834562	0.911193667553
1.53821509229	1.26324901475	0.907223174933
1.58041946982	1.25369485992	0.903819984951
1.62262384735	1.24455604968	0.900936217822
1.66482822488	1.23581359308	0.89852737517
1.70703260242	1.22744931675	0.89655213277
1.74923697995	1.21944584047	0.894972143292
1.79144135748	1.21178655168	0.893751848973
1.83364573501	1.20445557923	0.892858304044
1.87585011255	1.19743776685	0.892261006668
1.91805449008	1.19071864655	0.891931740104
1.96025886761	1.18428441202	0.891844422758
2.04466762267	1.1722185272	0.892301144604
2.12907637774	1.16114191015	0.893460051412
2.2134851328	1.15096531911	0.895175953587
2.29789388787	1.14160771445	0.897326148071
2.38230264293	1.13299554739	0.899807382346
2.466711398	1.12506209731	0.902533185593
2.55112015306	1.11774685779	0.905431527957
2.64608000251	1.11018806582	0.908824569359
2.74103985196	1.10327201305	0.912291776957
2.8359997014	1.09693566522	0.915778343608
2.93095955085	1.09112257895	0.919241296414
3.0259194003	1.08578220632	0.922647469752
3.12087924975	1.08086926943	0.925971784339
3.21583909919	1.076343199	0.929195790745
3.31079894864	1.07216763116	0.932306440794
3.40575879809	1.06830995691	0.935295054844
3.50071864754	1.06474091931	0.93815645695
3.59567849698	1.06143425354	0.94088825352
3.69063834643	1.05836636561	0.943490234253
3.78559819588	1.05551604575	0.945963876967
3.88055804533	1.05286421285	0.948311940402
3.97551789478	1.0503936867	0.95053813129
4.07047774422	1.04808898511	0.952646833889
4.26039744312	1.04392255212	0.956531432921
4.45031714201	1.04026863017	0.960007109121
4.64023684091	1.03704841849	0.963116053052
4.8301565398	1.03419714353	0.965898868519
5.0200762387	1.03166131779	0.968393251578
5.20999593759	1.02939656391	0.970633376947
5.39991563649	1.02736588479	0.972649729549
5.58983533538	1.02553828556	0.974469202791
5.8302024543	1.02347609492	0.976526135959
6.07056957321	1.02165384113	0.978346070226
6.31093669213	1.02003575286	0.9799632216
6.55130381104	1.01859245781	0.981406186274
6.79167092996	1.01729966847	0.982698884037
7.03203804887	1.01613716758	0.983861370371
7.27240516778	1.01508801931	0.984910517886
7.5127722867	1.0141379518	0.985860579048
7.75313940561	1.01327487035	0.986723646421
7.99350652453	1.01248847099	0.987510027131
8.47424076235	1.01111166302	0.988886797316
8.95497500018	1.00995057916	0.990047853699
9.43570923801	1.00896239796	0.991036019119
9.91644347584	1.00811441888	0.991883990429
10.3971777137	1.00738132177	0.992617084162
10.8779119515	1.00674325456	0.993255150055
11.3586461893	1.00618447512	0.993813929028
12.320114665	1.00525674128	0.994741662698
13.2815831406	1.00452309511	0.995475308857
14.3932810656	1.00385125641	0.996147147558
15.5049789906	1.00331867898	0.996679724991
16.6166769156	1.00288937389	0.997109030075
17.7283748406	1.00253826907	0.997460134898
18.8400727655	1.00224746375	0.997750940215
19.9517706905	1.00200390082	0.99799450315
22.1751665405	1.00162205149	0.998376352481
24.3985623904	1.00133975363	0.998658650333
26.6219582404	1.0011251855	0.998873218471
28.8453540903	1.000958294	0.999040109962
31.0687499403	1.00082593345	0.999172470517
35.5155416402	1.00063186893	0.999366535041
39.9623333401	1.00049890314	0.999499500831
44.40912504	1.00040384085	0.999594563118
48.8559167399	1.00033353379	0.999664870178
56.818077554	1.00024639657	0.999752007396
64.780238368	1.00018936539	0.999809038579
72.742399182	1.00015001429	0.999848389676
80.7045599961	1.00012172449	0.999876679475
97.8006713289	1.00008263316	0.999915770809
114.896782662	1.00005965198	0.999938751985
149.089005327	1.00003510416	0.999963299805
183.281227993	1.00002295813	0.999975445833
217.473450658	1.00001607526	0.999982328702
279.668442677	1.00000940492	0.999988999049
341.863434696	1.00000603019	0.999992373776
466.253418734	1.00000287284	0.999995531122
733.126709367	1.00000068674	0.999997717231
1000	1	0.999998403966
