# Supplementary material for: Indentation of a floating elastic sheet: geometry versus applied tension
Source: Proc Math Phys Eng Sci. 2017 Oct 11;473(2206):20170335. doi: 10.1098/rspa.2017.0335 (PMC5666232; doi:10.1098/rspa.2017.0335)
Supplement: Raw experimental and numerical data [file rspa20170335supp1.zip › DataFiles/figure5/StressProfileTau=1w0=100.txt]

0.0001	8862.63500483	4431.81750242
0.000105082558858	8653.51106265	4640.940441
0.000110165117716	8472.65808734	4821.78699154
0.000115247676574	8315.20036452	4979.22886069
0.000120330235432	8177.26949067	5117.1315969
0.000127954073719	8000.36849099	5293.96312222
0.000135577912006	7852.45763552	5441.76810373
0.000140660470864	7766.92306682	5527.21065019
0.00015082558858	7621.05356365	5672.84314244
0.000160990706296	7501.91595783	5791.67267179
0.000171155824012	7403.34846395	5889.86189888
0.000181320941728	7320.86656802	5971.89714593
0.000191486059444	7251.14361084	6041.10735354
0.00020165117716	7191.66978125	6100.00481967
0.000211816294876	7140.52277288	6150.51438698
0.000221981412592	7096.21019099	6194.1309465
0.000237229089167	7040.05772229	6249.13477422
0.000252476765741	6993.69739533	6294.22766327
0.000267724442315	6954.95696358	6331.58883847
0.000282972118889	6922.23351578	6362.82755102
0.000298219795463	6894.32343361	6389.15316305
0.000313467472037	6870.30877273	6411.48882188
0.000328715148611	6849.479643	6430.54913722
0.000343962825185	6831.2801197	6446.89432461
0.000359210501759	6815.26987319	6460.96862541
0.000374458178333	6801.09650588	6473.12801416
0.000389705854907	6788.47531327	6483.66047628
0.000412577369768	6771.95788577	6496.91118717
0.000435448884629	6757.80314407	6507.64699252
0.000465944237777	6741.81482436	6518.8540633
0.000496439590926	6728.38954123	6527.25930685
0.000526934944074	6716.93854214	6533.4665877
0.000557430297222	6707.03032837	6537.92075269
0.00058792565037	6698.34295563	6540.95563461
0.000618421003518	6690.63238625	6542.82593879
0.000648916356666	6683.71100581	6543.72891592
0.000679411709814	6677.43273896	6543.81939834
0.000709907062962	6671.6825464	6543.2204263
0.00074040241611	6666.36888964	6542.03088408
0.000770897769259	6661.41824299	6540.33107137
0.000801393122407	6656.77104149	6538.1868248
0.000831888475555	6652.37865106	6535.65260608
0.000877631505277	6646.18226994	6531.21743316
0.000923374534999	6640.36348227	6526.12958248
0.000969117564721	6634.84039889	6520.48630349
0.00101486059444	6629.54980568	6514.36485795
0.00106060362417	6624.44238706	6507.82747025
0.00110634665389	6619.4793085	6500.92488777
0.00115208968361	6614.62973445	6493.69898193
0.00122070422819	6607.51558563	6482.3287486
0.00128931877278	6600.53841041	6470.40414388
0.00138080483222	6591.36954032	6453.77072528
0.00147229089167	6582.28379257	6436.42430411
0.00156377695111	6573.22814216	6418.47244833
0.00165526301055	6564.16657046	6400.00006433
0.00174674907	6555.07460136	6381.07571372
0.00183823512944	6545.93572819	6361.75586786
0.00192972118889	6536.7390252	6342.08784839
0.00202120724833	6527.47752014	6322.11190784
0.00211269330778	6518.14706636	6301.86273349
0.00220417936722	6508.74554958	6281.37055594
0.00229566542666	6499.27232269	6260.66198098
0.00243289451583	6484.92914307	6229.24433716
0.002570123605	6470.43010566	6197.46192365
0.00266160966444	6460.68076648	6176.10079173
0.00284458178333	6440.99286879	6133.03339788
0.0029818108725	6426.07166755	6100.48427465
0.00311903996166	6411.02754023	6067.76695205
0.00325626905083	6395.86970196	6034.91691605
0.00346211268458	6372.93953502	5985.46144715
0.00366795631833	6349.80343648	5935.87160524
0.0038051854075	6334.27880538	5902.77717258
0.00394241449666	6318.68287768	5869.67989017
0.004216872675	6287.30645298	5803.55125426
0.00449133085333	6255.72911194	5737.61859788
0.00476578903166	6224.00013484	5671.99257718
0.00504024721	6192.16358342	5606.76569734
0.00531470538833	6160.2587954	5542.0154535
0.00562347083895	6124.32789735	5469.82160778
0.00593223628958	6088.39924229	5398.38956517
0.00613807992333	6064.46748891	5351.22282542
0.00641253810166	6032.60490388	5288.9306839
0.00668699627999	6000.81561647	5227.34888374
0.00699576173062	5965.16492084	5158.95003722
0.00730452718124	5929.65712195	5091.51142264
0.00761329263187	5894.31425105	5025.05538886
0.00792205808249	5859.15566175	4959.59858439
0.00833374534999	5812.59324355	4873.89692751
0.00874543261749	5766.42290979	4790.00873416
0.00915711988499	5720.67347514	4707.93980489
0.00956880715249	5675.36884882	4627.68712176
0.00998049441999	5630.5287173	4549.24047921
0.0103921816875	5586.16912345	4472.58382705
0.010803868955	5542.30295984	4397.69638139
0.0114213998562	5477.45047654	4288.62781509
0.0120389307575	5413.75517621	4183.38875228
0.0126564616587	5351.2319742	4081.87319768
0.01327399256	5289.88789902	3983.96793248
0.0136856798275	5249.64745801	3920.64548003
0.0143032107287	5190.26741391	3828.49464771
0.01492074163	5132.05720117	3739.63596519
0.0155382725312	5075.0057862	3653.94899184
0.0161558034325	5019.09923906	3571.31450182
0.0167733343337	4964.32132647	3491.61526738
0.017390865235	4910.65400257	3414.73664126
0.0180083961362	4858.07781586	3340.56698091
0.0186259270375	4806.57224711	3268.99794826
0.0190890752134	4768.63286908	3216.96463745
0.0195522233894	4731.27453806	3166.29224742
0.0200153715653	4694.48792466	3116.93905511
0.0204785197412	4658.26361307	3068.86451139
0.0209416679172	4622.59213667	3022.02924119
0.0214048160931	4587.46400885	2976.39503749
0.0216363901811	4570.10073725	2954.0167127
0.021867964269	4552.86974969	2931.9248504
0.022099538357	4535.76986603	2910.11499765
0.022331112445	4518.7999093	2888.58277176
0.0227942606209	4485.24508769	2846.33401695
0.0232574087969	4452.19595181	2805.14490409
0.0237205569728	4419.64325051	2764.98283054
0.0241837051487	4387.5778271	2725.81624829
0.0246468533247	4355.99063003	2687.61463802
0.0251100015006	4324.87272193	2650.34848232
0.0258047237645	4279.05652743	2596.14104773
0.0266152330724	4226.87488162	2535.35537958
0.0274257423803	4176.01854974	2477.08307097
0.0281204646442	4133.44895236	2429.03645744
0.0288151869081	4091.7939551	2382.66227171
0.02974148326	4037.6316647	2323.30419222
0.0306677796118	3984.98919596	2266.62287887
0.0313625018758	3946.47005827	2225.77526737
0.0322309047056	3899.44221721	2176.61755739
0.0331861478185	3849.10118199	2124.85900158
0.0341413909314	3800.16131503	2075.38919304
0.0348361131953	3765.41787387	2040.77330849
0.0358781965911	3714.59524659	1990.88508916
0.036920279987	3665.26640624	1943.30619692
0.0377018425339	3629.2129216	1909.05280595
0.0384834050808	3593.94012462	1875.96392966
0.0390044467787	3570.84677073	1854.52561473
0.0395254884766	3548.08283614	1833.56665169
0.0400465301746	3525.64160583	1813.07272754
0.0405675718725	3503.51652926	1793.030038
0.0410886135704	3481.70121618	1773.42526731
0.0414359747024	3467.32668017	1760.59234565
0.0417833358343	3453.08523372	1747.94464127
0.0420149099223	3443.66399465	1739.6139517
0.0422464840103	3434.30059476	1731.36292765
0.0424780580982	3424.9945196	1723.19053742
0.0427096321862	3415.74526029	1715.09576539
0.0431727803621	3397.41518148	1699.13509206
0.0436359285381	3379.30639717	1683.47309349
0.044099076714	3361.41503178	1668.10219509
0.04456222489	3343.73729335	1653.01505354
0.0454885212418	3309.00793587	1623.66377619
0.0464148175937	3275.08958745	1595.36484315
0.0474569009896	3237.86663338	1564.72279121
0.0483687239609	3206.08052475	1538.89659399
0.0492805469323	3175.00097621	1513.94514368
0.0501055296207	3147.47101357	1492.0898836
0.0509305123091	3120.48424421	1470.8890242
0.0518423352805	3091.26977005	1448.18538732
0.0527541582518	3062.6791598	1426.21370536
0.0536659812232	3034.69277044	1404.94134843
0.0545778041946	3007.29174146	1384.33746086
0.055489627166	2980.45795883	1364.37285014
0.0564014501373	2954.17402068	1345.01988361
0.0570527522598	2935.72712958	1331.55626092
0.0577040543822	2917.54633588	1318.38221762
0.0583553565046	2899.62591265	1305.48899178
0.059006658627	2881.96029092	1292.86814844
0.0596579607494	2864.54405453	1280.51156542
0.0603092628718	2847.37193521	1268.41141988
0.0608303045697	2833.80655524	1258.91086468
0.0613513462677	2820.39156738	1249.56586923
0.0616118671166	2813.73968562	1244.95057003
0.0618723879656	2807.12446683	1240.37281034
0.0620026483901	2803.8305107	1238.09787114
0.0621329088146	2800.54560631	1235.8321536
0.0623934296635	2794.00280266	1231.32816961
0.062957891503	2779.94900687	1221.69333374
0.0635223533424	2766.06010106	1212.22445926
0.0640868151818	2752.33317198	1202.91746095
0.0646512770212	2738.76537296	1193.76837885
0.0651723187192	2726.38008365	1185.45991242
0.066214402115	2702.00064599	1169.2251853
0.0672564855109	2678.12897506	1153.48146045
0.0681248883408	2658.6122923	1140.72138648
0.0689932911706	2639.42829671	1128.27580809
0.0698616940005	2620.56842139	1116.13355624
0.0707300968304	2602.02438613	1104.28395811
0.0717721802263	2580.17720028	1090.43640977
0.0728142636221	2558.75997809	1076.97882807
0.0741168678669	2532.57361788	1060.68106936
0.0755497325362	2504.49296209	1043.39371588
0.0769825972055	2477.14182868	1026.74174308
0.0781983611674	2454.48549368	1013.08570804
0.0794141251292	2432.31698447	999.843155868
0.0804562085251	2413.69154897	988.807557847
0.0821351206628	2384.38874772	971.61104517
0.0838140328006	2355.92233062	955.096788993
0.0854929449384	2328.25602553	939.225018331
0.0871718570762	2301.35561735	923.958894137
0.0893356274606	2267.76415735	905.122333901
0.0914993978451	2235.326546	887.168015193
0.0939417808041	2200.02306642	867.885368821
0.0963841637632	2166.0325546	849.569201509
0.0989025319698	2132.2808021	831.619062705
0.101420900176	2099.77056304	814.548507039
0.104503730223	2061.56206675	794.755261545
0.107586560269	2024.99231195	776.077540616
0.110853925916	1987.90312989	757.394549828
0.114121291564	1952.41803227	739.758836745
0.118061669404	1911.60737169	719.758214086
0.122002047245	1872.80756616	701.01513303
0.125193427644	1842.75239096	686.673760105
0.128148711025	1815.9445232	674.009465416
0.132207137375	1780.63417806	657.50771865
0.136971819464	1741.24559373	639.333994991
0.141736501554	1703.91429533	622.330242104
0.147121955978	1663.99000321	604.375335722
0.152507410403	1626.27299038	587.624048588
0.156565836753	1599.19405992	575.719854864
0.160624263104	1573.18997976	564.381735821
0.166160331144	1539.33261403	549.753014074
0.171696399185	1507.20136335	536.005545195
0.175775178726	1484.55288022	526.392180785
0.179853958268	1462.71827417	517.182836975
0.184451065749	1439.02783737	507.254180962
0.189048173229	1416.25360385	497.770181891
0.193572009221	1394.68327915	488.840973172
0.198095845213	1373.89853728	480.284908483
0.20295890106	1352.38052989	471.475316252
0.207821956908	1331.66786305	463.040681708
0.212294231482	1313.29006793	455.593079746
0.216766506056	1295.51984368	448.423299469
0.221238780629	1278.32579206	441.514875996
0.225711055203	1261.67869034	434.85265687
0.230378720414	1244.85815752	428.146841283
0.235046385625	1228.5749077	421.6793608
0.239670630694	1212.94651312	415.493787893
0.244294875763	1197.7946824	409.516754037
0.249537857848	1181.16323581	402.978082201
0.254780839934	1165.0842104	396.677973986
0.260740254354	1147.44244862	389.789081515
0.266699668774	1130.4382337	383.17179243
0.273212689998	1112.54109098	376.230310072
0.279725711222	1095.31908588	369.572543927
0.284545346928	1082.98590372	364.817514521
0.291725952827	1065.22408826	357.987683426
0.298906558727	1048.1550568	351.443851096
0.30546842761	1033.12666771	345.697713183
0.312030296494	1018.61174691	340.16110298
0.318195956586	1005.41652568	335.138779379
0.324361616678	992.629062972	330.281244431
0.330353596204	980.573673842	325.710175952
0.33634557573	968.867641367	321.279111891
0.343119117803	956.035408921	316.430006752
0.349892659876	943.607710267	311.74171999
0.358316167326	928.686940968	306.122868392
0.366739674776	914.325091079	300.724295502
0.375250022509	900.349295235	295.479636408
0.383760370242	886.879267198	290.432590623
0.391011533871	875.779670871	286.27920556
0.398262697501	865.009808718	282.253725599
0.406246576018	853.514617365	277.96181989
0.414230454535	842.381176521	273.809357694
0.423462662121	829.934478646	269.171900745
0.432694869706	817.921763314	264.700660614
0.440608190493	807.952453902	260.993147814
0.44852151128	798.270485137	257.395054554
0.454676316337	790.930308933	254.668817029
0.460831121394	783.75019826	252.003270679
0.468939832818	774.525717146	248.580460842
0.477048544242	765.557474483	245.254420555
0.485548036939	756.419805366	241.867114
0.494047529637	747.539104782	238.576440505
0.503133194244	738.317174296	235.160609987
0.512218858852	729.362704566	231.844948272
0.517494406044	724.281191842	229.963789941
0.527459328517	714.909459913	226.495101321
0.537424250989	705.821943263	223.132323723
0.546216829642	698.028666512	220.248905946
0.55764718189	688.197910207	216.612043237
0.569077534139	678.690234938	213.094932872
0.579237847248	670.496595682	210.063937961
0.589398160358	662.533939438	207.118274947
0.600144645378	654.351807724	204.091170417
0.610891130397	646.405065368	201.150778141
0.622028396691	638.406266598	198.190618767
0.633165662984	630.637543377	195.314989846
0.644217445874	623.145523381	192.541088795
0.655269228763	615.860083269	189.842905623
0.661497305309	611.84205563	188.354453254
0.673510776489	604.263102566	185.546092868
0.685524247668	596.901270134	182.817098464
0.696652355026	590.267084348	180.35681941
0.710459451191	582.27189683	177.390396628
0.724266547356	574.525865362	174.514793648
0.738701030644	566.680884501	171.600670878
0.753135513932	559.081627761	168.775958876
0.765835905319	552.588802707	166.360946615
0.778536296706	546.268934595	164.008778136
0.791816754046	539.837438595	161.613461197
0.805097211386	533.579134124	159.28100221
0.818450940214	527.453419878	156.99629809
0.831804669043	521.488181119	154.769781429
0.84631242382	515.181494419	152.413939099
0.860820178596	509.048215535	150.120923761
0.877123084848	502.353511301	147.61570413
0.8934259911	495.858081416	145.182635833
0.905295972281	491.248757401	143.454556959
0.917165953461	486.736605381	141.761646309
0.934970925233	480.143434919	139.285627428
0.952775897004	473.751097954	136.882274025
0.970580868776	467.549842046	134.548051394
0.988385840547	461.530555968	132.279660929
1.00619081232	455.684716971	130.074020311
1.02399578409	450.004343229	127.928245681
1.04180075586	444.481950864	125.839635577
1.05960572763	439.110515053	123.805656421
1.07147570881	435.610146372	122.478840108
1.08928068059	430.475830536	120.530697254
1.10708565236	425.475724563	118.631153892
1.1237915518	420.90129635	116.891256536
1.14049745124	416.435684511	115.190786862
1.15647063579	412.263864377	113.600394629
1.17244382034	408.184278575	112.043444596
1.1888749517	404.080519566	110.475512526
1.20530608305	400.067499364	108.940505893
1.22388040546	395.636258548	107.243477002
1.24652129549	390.37971173	105.227519877
1.26916218552	385.275244261	103.266834531
1.28919277876	380.880405072	101.576251428
1.309223372	376.594484464	99.925307265
1.32925396525	372.413144049	98.3124490011
1.34928455849	368.332280636	96.7362081627
1.36931515173	364.348010227	95.1951950273
1.38934574498	360.45665331	93.6880932875
1.40838717312	356.840423279	92.28571854
1.42742860126	353.302155855	90.9118423483
1.44523357304	350.061778544	89.6521031973
1.46303854481	346.885082865	88.4156779768
1.48974600246	342.23504536	86.6031815825
1.51645346012	337.717308127	84.8392144144
1.54316091778	333.32582299	83.1216139859
1.56986837544	329.054917723	81.4483521609
1.5942677812	325.253975474	79.9568310293
1.61866718696	321.545397675	78.4993570675
1.64504492292	317.635849565	76.9605157668
1.67142265887	313.825705817	75.4584100593
1.69813011653	310.065044119	73.9734643525
1.72483757419	306.398120676	72.5232561075
1.74890725825	303.170544092	71.2449196873
1.77297694231	300.013425994	69.9927651687
1.80199245186	296.297724647	68.5168612772
1.83100796142	292.67667996	67.0762346638
1.85474792378	289.781687402	65.9228027022
1.87848788614	286.945430178	64.7913265338
1.9022278485	284.165978881	63.6811141775
1.92596781086	281.441490897	62.591504541
1.94970777323	278.770205485	61.5218656682
1.97344773559	276.150439192	60.4715931061
2.00905767913	272.313884249	58.9312374464
2.04466762267	268.584492039	57.4313100472
2.08027756622	264.9574364	55.9700752886
2.11588750976	261.428187752	54.5459030873
2.1524866184	257.898350418	53.1191804275
2.18908572704	254.462992628	51.7284244081
2.22617941823	251.07343171	50.3540647225
2.26327310942	247.772732061	49.013695447
2.29814117914	244.747733844	47.7835253274
2.33300924886	241.794979288	46.581121451
2.37189580179	238.583725271	45.2716584483
2.41078235472	235.455205477	43.9941522308
2.44410485398	232.837537969	42.9239144829
2.47742735323	230.27604032	41.8754806213
2.51626238715	227.359077847	40.6801752205
2.55509742106	224.512828913	39.5124572896
2.59605503842	221.584576461	38.3096947956
2.64795014277	217.978108175	36.8264590946
2.69984524713	214.482195102	35.3867581703
2.74510985418	211.518942896	34.1649896495
2.79037446124	208.632257384	32.9735841816
2.83544329604	205.830961299	31.8163377753
2.88051213083	203.09943689	30.6869432103
2.92558096563	200.434880691	29.5843704136
2.97064980043	197.834644166	28.5076448643
3.01738785133	195.203363147	27.4173552762
3.06412590223	192.635921284	26.3528964252
3.11633527258	189.840350121	25.1932400756
3.16854464293	187.118046003	24.0634512188
3.22483431931	184.26152039	22.8775113751
3.28112399569	181.482936802	21.7236082925
3.34418327071	178.458547175	20.4674133336
3.40724254574	175.523200225	19.2481547267
3.45323872281	173.435865866	18.3812055605
3.5244586099	170.289352445	17.074618643
3.59567849698	167.242022232	15.8097533424
3.67580086996	163.926134642	14.4343180626
3.75592324293	160.722892386	13.1068305887
3.8360456159	157.626214219	11.8249885544
3.91616798887	154.630471177	10.5866541579
3.99629036184	151.730444381	9.38983902879
4.07641273481	148.921287537	8.23269076576
4.15653510778	146.198493531	7.11348092935
4.23665748076	143.557864597	6.03059430874
4.29007239607	141.841148285	5.3280989903
4.34348731138	140.158109168	4.64064944822
4.3969022267	138.507700177	3.96783928635
4.45031714201	136.888919739	3.30927884393
4.50373205733	135.300809266	2.66459428996
4.54379324381	134.129299915	2.189970516
4.5838544303	132.974152332	1.72280367127
4.62391561678	131.835005237	1.26295195242
4.66397680327	130.711508558	0.810277699382
4.70403798976	129.603322999	0.364647234623
4.74409917624	128.510119606	-0.0740692899588
4.80419095597	126.897710885	-0.719455450901
4.8642827357	125.317259843	-1.34997928049
4.92437451543	123.76777549	-1.96603482147
4.98446629516	122.248309973	-2.56800009611
5.06458866813	120.267489681	-3.34932737254
5.1447110411	118.336383441	-4.10706957342
5.23543989139	116.207231236	-4.93762549049
5.32616874169	114.136710611	-5.7400061061
5.42130826371	112.025802551	-6.5522324861
5.51644778572	109.973947678	-7.33568817821
5.60727371716	108.067899267	-8.05773355722
5.73047476146	105.561093307	-8.99828222688
5.85367580575	103.140467383	-9.89590166311
5.96036218812	101.110490001	-10.6399632305
6.06704857049	99.1390834157	-11.3543797458
6.18007275776	97.1116409801	-12.0800956721
6.29309694502	95.1442693273	-12.7749584108
6.41017028541	93.1669320414	-13.4634020778
6.5272436258	91.2484550985	-14.1211663339
6.64607746755	89.3586715719	-14.7586110612
6.76491130929	87.5243423477	-15.3667346118
6.91021135481	85.3533789644	-16.0719979165
7.05551140033	83.2577277094	-16.7368378358
7.20714925073	81.1469124667	-17.3894281146
7.35878710114	79.1100606568	-18.0016974287
7.51089441858	77.1375057934	-18.5770898202
7.66300173602	75.2322101456	-19.1152899107
7.79820824041	73.5924716169	-19.563721999
7.9334147448	72.0012142235	-19.9850266905
8.08552206224	70.2665253523	-20.4277932373
8.23762937967	68.588017829	-20.8388069616
8.44043913626	66.4331170863	-21.3396174388
8.64324889284	64.3682004154	-21.789073231
8.79535621028	62.8755162832	-22.0940779967
8.94746352772	61.4286235743	-22.3727735557
9.09957084516	60.0256571059	-22.6261855815
9.25167816259	58.6648578411	-22.8552981031
9.47170171024	56.7677157479	-23.1456269208
9.6917252579	54.950649963	-23.3898135105
9.86667997075	53.5600422844	-23.5527741992
10.0416346836	52.2152831076	-23.6894405105
10.25712005	50.6191768053	-23.8233942682
10.4726054163	49.0863708878	-23.9214068922
10.6145409482	48.1098023188	-23.9673255359
10.75647648	47.1584940868	-23.9991027961
10.8959473099	46.2475303786	-24.0170834932
11.0354181398	45.3594460765	-24.0224440606
11.1921027607	44.3881709593	-24.0140244552
11.3487873817	43.4439332392	-23.9909771879
11.5153308103	42.468907766	-23.9511805338
11.6818742389	41.5223586008	-23.896371668
11.8235359149	40.7388918998	-23.8384947082
11.965197591	39.9747209908	-23.7707435988
12.1085024016	39.220742892	-23.6926052832
12.2518072122	38.4853710831	-23.605248675
12.4408850582	37.5426702516	-23.4766095746
12.6299629042	36.6302293174	-23.3336266552
12.7830091557	35.9130475677	-23.2080235021
12.9360554072	35.2143713993	-23.074106819
13.148386542	34.2746651602	-22.8754129093
13.3607176767	33.3680966917	-22.6628077454
13.4927846204	32.8203430907	-22.5240637767
13.6455667967	32.2016065188	-22.3577538967
13.798348973	31.5984460226	-22.1856054493
13.9899648751	30.863305372	-21.9620505411
14.1815807772	30.1511047809	-21.7306823638
14.3460556167	29.5574560371	-21.5264050531
14.5105304561	28.9796081078	-21.3173463641
14.6722911894	28.4262417118	-21.1074877836
14.8340519226	27.8872535143	-20.8938091959
15.0023265108	27.3413612888	-20.667879177
15.1706010991	26.8101041007	-20.4386354524
15.3277478517	26.3267983769	-20.2219082309
15.4848946043	25.8555132367	-20.0029453389
15.7033801584	25.2196074625	-19.6953575597
15.9218657125	24.6053960913	-19.3847864146
16.1129387933	24.0853645782	-19.1113037826
16.3040118742	23.5807349104	-18.8365486103
16.4733721049	23.1459043754	-18.5923003168
16.6427323357	22.7224113732	-18.347678333
16.8186064215	22.2942655524	-18.0935432214
16.9944805073	21.8776107423	-17.8395858995
17.1703545931	21.4720906117	-17.5860784057
17.3462286788	21.0773606021	-17.3332770867
17.5221027646	20.6930874933	-17.0814229391
17.6979768504	20.3189489904	-16.8307419664
17.8738509362	19.9546333321	-16.5814455492
18.049725022	19.5998389181	-16.3337308281
18.2451406729	19.2164352135	-16.0605698087
18.4405563237	18.8440395379	-15.7898194823
18.5968888444	18.553797873	-15.5750981913
18.7532213651	18.2701779262	-15.3621557986
18.9095538858	17.9930003711	-15.1510845973
19.0658864065	17.7220910364	-14.9419695631
19.2222189272	17.4572807547	-14.734888601
19.3785514479	17.1984052168	-14.5299127934
19.5348839686	16.9453048307	-14.3271066506
19.6912164893	16.6978245856	-14.126528361
19.9257152704	16.3368138148	-13.8299505592
20.1602140514	15.987620572	-13.5386529256
20.3208891422	15.7549379483	-13.3421736625
20.4815642329	15.527437342	-13.1482649261
20.729090724	15.1867795129	-12.8546327281
20.96576079	14.8717936886	-12.5797150096
21.2024308561	14.5668765404	-12.3105478276
21.4282444971	14.2849681874	-12.0591111299
21.6019472979	14.0738988753	-11.8692795402
21.7756500987	13.8676987944	-11.6825588278
22.0101488797	13.5968048751	-11.4354058363
22.2446476608	13.3341981453	-11.1938759591
22.509544432	13.0471198058	-10.9277445041
22.7744412031	12.7697741083	-10.6686509684
23.0132825542	12.5277066498	-10.4409956367
23.2521239053	12.2929219238	-10.2189026439
23.4866226863	12.0692222075	-10.0061737231
23.7211214674	11.8520225783	-9.79863136923
23.9903608086	11.6103494785	-9.56661447064
24.2596001498	11.3765791186	-9.34115761206
24.5027840709	11.1719483026	-9.14302693067
24.745967992	10.9732612809	-8.95000070123
24.9891519131	10.7802954404	-8.76195764584
25.3191872345	10.5271847048	-8.51450705081
25.649222556	10.2837157285	-8.27569955535
25.857665917	10.1346976353	-8.12918723428
26.0661092779	9.98922143842	-7.98592170288
26.3787743193	9.77740923836	-7.77694285464
26.6914393607	9.57296687128	-7.5748393103
27.0041044021	9.37556020418	-7.379358785
27.3167694435	9.18487325897	-7.19025446086
27.6294344849	9.00060711916	-7.00728570045
27.9420995263	8.82247890294	-6.83021859823
28.2547645677	8.65022079906	-6.65882639029
28.5674296091	8.48357916229	-6.49288974132
28.984316331	8.26971347702	-6.27976246485
29.4012030528	8.06487143573	-6.0754778854
29.8180897747	7.86855414745	-5.87957977644
30.2349764966	7.68029636087	-5.69163593904
30.5129009778	7.55905303663	-5.5705562994
30.9297876997	7.38327704814	-5.39497253762
31.3466744215	7.2144651831	-5.22630313909
31.7635611434	7.05225480745	-5.06419793936
32.1804478653	6.89630648272	-4.90832695963
32.4583723465	6.79566198982	-4.80772217472
32.7362968278	6.69756965091	-4.70966204711
33.2921457902	6.5087029001	-4.5208424705
33.7090325121	6.37314149952	-4.38530531793
34.125919234	6.24251754689	-4.25469888059
34.5428059558	6.11659420145	-4.12878813928
34.9596926777	5.99514864047	-4.00735161415
35.2723577191	5.90687635261	-3.91908436528
35.5850227605	5.8209205814	-3.83313250053
36.2103528433	5.65564065979	-3.66785793416
36.6272395652	5.55012565145	-3.56234522489
37.1830885277	5.41492174988	-3.42714336492
37.7389374902	5.2856478884	-3.29787077304
38.2947864526	5.1619622889	-3.17418595794
38.8506354151	5.04354744344	-3.05577159399
39.4064843776	4.93010807604	-2.94233252026
40.0318144604	4.80809451311	-2.82031915186
40.6571445432	4.69166745332	-2.70389220193
41.0740312651	4.61698609623	-2.6292108897
41.6298802276	4.52087961684	-2.53310444844
42.1857291901	4.42854701685	-2.44077187097
42.7415781526	4.33979326325	-2.3520181306
43.3669082354	4.24399623173	-2.2562211075
43.9922383182	4.1522552321	-2.16448011243
44.40912504	4.09323576578	-2.10546064789
44.9649740025	4.01708221563	-2.02930709922
45.5903040853	3.93471692712	-1.94694181163
46.2156341681	3.85567234849	-1.86789723349
46.63252089	3.80473333551	-1.81695822068
47.1883698525	3.73890340148	-1.75112828681
47.744218815	3.67535927781	-1.68758416322
48.3000677775	3.61399634969	-1.62622123514
48.8559167399	3.55471591942	-1.5669408049
49.3535517908	3.50333427861	-1.5155591641
49.8511868417	3.45348368268	-1.46570856818
50.597639418	3.38144755213	-1.39367243764
51.3440919943	3.31253036165	-1.32475524716
52.0905445706	3.24655462199	-1.2587795075
52.6503840029	3.19890342353	-1.21112830904
53.2102234351	3.15274835289	-1.1649732384
53.7700628674	3.10802742646	-1.12025231197
54.3299022996	3.06468183763	-1.07690672314
55.0763548759	3.0089310561	-1.02115594161
55.8228074522	2.95540175611	-0.967626641617
56.5692600285	2.90397746163	-0.916202347138
57.3157126049	2.85454923155	-0.866774117063
57.8133476557	2.82265537044	-0.834880255947
58.8086177575	2.76127946106	-0.773504346568
59.3684571897	2.72810391681	-0.740328802324
60.2082163381	2.68006502644	-0.692289911948
61.0479754864	2.63399489853	-0.646219784039
61.7944280627	2.59461050473	-0.606835390243
62.7896981645	2.54426704609	-0.556491931599
63.7849682663	2.49626175848	-0.508486643989
64.5314208426	2.46170603313	-0.47393091864
65.2778734189	2.42832895122	-0.440553836734
66.0243259952	2.39607751358	-0.408302399086
66.7707785715	2.36490166682	-0.377126552334
67.7660486733	2.32492562995	-0.337150515461
68.5125012496	2.29607996484	-0.308304850348
69.6321801141	2.25453840279	-0.266763288304
70.7518589785	2.21495343254	-0.22717831805
71.7471290803	2.18131135735	-0.193536242863
72.4935816566	2.15698390056	-0.16920878607
73.2400342329	2.13339647324	-0.14562135875
73.9864868092	2.11051936182	-0.122744247326
74.7329393856	2.0883243292	-0.100549214711
75.7282094873	2.05974575019	-0.0719706356961
76.7234795891	2.03227212023	-0.0444970057372
77.7187496908	2.0058472032	-0.0180720887074
78.7140197926	1.98041829563	0.00735681885919
79.7092898943	1.95593596373	0.03183915076
80.7045599961	1.93235380294	0.0554213115536
81.7730669544	1.90798865763	0.0797864568594
82.8415739127	1.88456021814	0.103214896351
83.910080871	1.86202107769	0.125754036794
84.9785878293	1.8403267911	0.147448323387
86.0470947876	1.81943565545	0.168339459037
87.1156017459	1.79930850957	0.188466604922
88.1841087042	1.77990855034	0.207866564148
89.3861790323	1.75890979397	0.228865320522
90.5882493603	1.73874141445	0.249033700044
91.3896295791	1.72573569283	0.262039421661
92.4581365374	1.70891800021	0.278857114278
93.5266434957	1.69267341616	0.295101698331
94.595150454	1.67697619311	0.310798921381
95.6636574123	1.66180201335	0.325973101142
97.2664178497	1.63997152017	0.347803594317
98.8691782871	1.61919407498	0.368581039505
99.9376852454	1.60589433618	0.381880778304
101.139755574	1.591433092	0.396342022492
102.341825902	1.57747841897	0.410296695515
103.54389623	1.56400693049	0.423768183996
104.745966558	1.55099657412	0.436778540373
106.348726995	1.53433095215	0.453444162335
107.417233954	1.52363256796	0.464142546525
108.485740912	1.51324873873	0.47452637576
110.088501349	1.49823623383	0.489538880657
111.691261787	1.48386536517	0.503909749315
113.294022224	1.47010008215	0.517675032343
114.896782662	1.45690683093	0.530868283562
116.499543099	1.44425434982	0.543520764673
118.302648591	1.43063047302	0.557144641471
120.105754083	1.41761557004	0.570159544446
121.307824411	1.40925951833	0.578515596162
122.910584849	1.39849720533	0.589277909161
124.513345286	1.38814781548	0.599627299007
126.116105724	1.37819049203	0.609584622455
127.718866161	1.36860567863	0.619169435858
129.855880078	1.35637383031	0.631401284184
131.992893994	1.3447312737	0.643043840792
134.129907911	1.33364075425	0.654134360239
136.266921828	1.32306791555	0.664707198937
138.403935744	1.31298103293	0.674794081559
140.540949661	1.3033507752	0.684424339289
142.677963577	1.2941499912	0.693625123293
144.814977494	1.28535351818	0.702421596306
147.21911815	1.27591176049	0.711863354
149.623258806	1.26692146564	0.720853648851
152.027399462	1.25835430317	0.729420811316
154.431540119	1.25018413053	0.73759098396
157.637060994	1.23986662228	0.747908492209
159.77407491	1.23333057729	0.754444537196
161.911088827	1.2270516222	0.760723492285
164.315229483	1.22027856333	0.767496551155
166.719370139	1.21379639494	0.77397871955
169.123510795	1.20758869478	0.78018641971
171.527651451	1.20164018337	0.786134931122
174.733172326	1.19408756107	0.793687553415
176.870186243	1.18927899951	0.798496114976
179.00720016	1.18464162382	0.803133490674
182.212721034	1.17798909567	0.809786018824
185.418241909	1.17167860409	0.816096510396
188.623762784	1.16568709719	0.822088017301
191.829283659	1.15999343283	0.827781681659
196.103311492	1.15283185431	0.834943260176
199.308832367	1.1477603071	0.840014807389
202.514353242	1.1429276754	0.844847439088
205.719874117	1.13831918476	0.849455929731
208.925394992	1.13392118536	0.853853929127
213.199422825	1.12836292964	0.859412184852
217.473450658	1.12312915367	0.86464596082
220.388840909	1.11973245239	0.868042662101
223.30423116	1.11646791953	0.871307194955
229.135011662	1.11030871038	0.877466404109
233.022198663	1.10645692153	0.881318192962
236.909385664	1.10279317222	0.884981942269
242.740166166	1.09762403909	0.890151075403
248.570946668	1.09281438256	0.894960731926
252.458133669	1.08979141348	0.897983701005
256.34532067	1.08690491877	0.90087019572
262.176101172	1.08281352565	0.904961588844
268.006881674	1.07898625487	0.908788859618
271.894068675	1.07657038815	0.911204726343
279.668442677	1.07203735829	0.915737756197
287.44281668	1.06786714128	0.919907973214
291.815902056	1.06566647336	0.922108641129
296.188987432	1.0635625594	0.924212555091
304.935158185	1.05962303209	0.928152082397
310.765938687	1.057179435	0.930595679493
318.540312689	1.05412770117	0.933647413321
326.314686692	1.05129147892	0.936483635571
334.089060694	1.04865094342	0.939124171071
341.863434696	1.0461884981	0.941586616392
349.637808699	1.04388848072	0.943886633768
355.468589201	1.04226159551	0.945513518984
361.299369702	1.04071283876	0.947062275733
372.960930706	1.03783039758	0.94994471691
380.735304708	1.03605414958	0.951720964905
392.396865712	1.03358511099	0.954190003502
404.058426715	1.03132674929	0.956448365199
411.832800718	1.02992657437	0.957848540119
419.60717472	1.02860350243	0.959171612057
431.268735724	1.02675143856	0.961023675926
442.930296727	1.02504372476	0.96273138973
450.70467073	1.02397814614	0.963796968345
462.931648063	1.02240962851	0.965365485979
475.158625397	1.02096063124	0.966814483246
487.38560273	1.01961931254	0.968155801946
499.612580064	1.01837526166	0.969399852825
516.292160728	1.01681859678	0.970956517706
532.971741393	1.01540578198	0.972369332511
549.651322057	1.01411962408	0.973655490406
566.330902722	1.01294542392	0.974829690568
583.010483386	1.01187055445	0.975904560042
599.690064051	1.01088411985	0.97689099464
616.369644715	1.00997667834	0.977798436149
633.04922538	1.00914001537	0.978635099115
649.728806045	1.00836695709	0.979408157401
674.748177041	1.00731308495	0.980462029541
699.767548038	1.00637021918	0.98140489531
716.447128703	1.00579576799	0.981979346502
741.4664997	1.00500568697	0.982769427518
766.485870696	1.00429170468	0.983483409811
799.845032025	1.00344195025	0.984333164235
833.204193355	1.00269220348	0.985082911012
866.563354684	1.00202736533	0.985747749156
899.922516013	1.0014350824	0.986340032093
933.281677342	1.00090516881	0.986869945681
966.640838671	1.0004291654	0.987345949087
1000	1	0.987775114489
