# Supplementary material for: Indentation of a floating elastic sheet: geometry versus applied tension
Source: Proc Math Phys Eng Sci. 2017 Oct 11;473(2206):20170335. doi: 10.1098/rspa.2017.0335 (PMC5666232; doi:10.1098/rspa.2017.0335)
Supplement: Raw experimental and numerical data [file rspa20170335supp1.zip › DataFiles/figure5/StressProfileTau=1w0=1000.txt]

0.0001	819087.863767	409544.431884
0.000105082558858	799758.362467	428870.970332
0.000110165117716	783041.541362	445568.953039
0.000115247676574	768485.890439	460078.471394
0.000120330235432	755732.800772	472750.316246
0.000127954073719	739368.937606	488915.572429
0.000135577912006	725673.595672	502311.726896
0.000140660470864	717744.098544	509983.623954
0.00015082558858	704193.03445	522878.963921
0.000160990706296	693081.080249	533151.334144
0.000171155824012	683836.010501	541380.800918
0.000181320941728	676041.849325	547993.325494
0.000191486059444	669390.552631	553307.755377
0.00020165117716	663650.239082	557566.855696
0.000211816294876	658643.798949	560958.298823
0.000221981412592	654234.182522	563629.168559
0.000237229089167	648510.360944	566533.244859
0.000252476765741	643619.920763	568375.53774
0.000267724442315	639366.636136	569378.091143
0.000282972118889	635606.953076	569707.339494
0.000298219795463	632234.122507	569490.289274
0.000313467472037	629167.613122	568825.421114
0.000328715148611	626345.89222	567790.200238
0.000343962825185	623721.406783	566446.354679
0.000359210501759	621257.032946	564843.652111
0.000374458178333	618923.524451	563022.646852
0.000389705854907	616697.652701	561016.707825
0.000412577369768	613521.022056	557720.383148
0.000435448884629	610497.32562	554144.592671
0.000465944237777	606643.959188	549041.606599
0.000496439590926	602941.230144	543650.776334
0.000526934944074	599348.724183	538051.223875
0.000557430297222	595838.649253	532303.035226
0.00058792565037	592391.72174	526452.581092
0.000618421003518	588994.487064	520536.135329
0.000648916356666	585637.538205	514582.395688
0.000679411709814	582314.309752	508614.278186
0.000709907062962	579020.248629	502650.219513
0.00074040241611	575752.235971	496705.139168
0.000786145445833	570894.687762	487848.997985
0.000831888475555	566087.032767	479094.211868
0.000877631505277	561327.395636	470464.269037
0.000923374534999	556615.273675	461976.394064
0.000969117564721	551950.955252	453643.074549
0.00101486059444	547335.154292	445473.170627
0.00106060362417	542768.780635	437472.736289
0.00110634665389	538252.796873	429645.637288
0.00115208968361	533788.130762	421994.022646
0.00122070422819	527189.16176	410847.076532
0.00128931877278	520709.863619	400094.933419
0.00138080483222	512259.772378	386363.113098
0.00147229089167	504027.558797	373303.389271
0.00156377695111	496013.590313	360890.749539
0.00165526301055	488216.681587	349097.25909
0.00174674907	480634.389915	337893.558458
0.00183823512944	473263.283842	327249.867078
0.00192972118889	466099.174554	317136.654189
0.00202120724833	459137.309332	307525.082288
0.00211269330778	452372.53033	298387.293285
0.0021584363375	449062.357655	293987.674862
0.00220417936722	445799.403064	289696.585385
0.00224992239694	442582.961023	285510.88401
0.00229566542666	439412.320458	281427.51154
0.00236427997125	434740.674053	275487.829553
0.00243289451583	430168.057182	269762.006674
0.00250150906041	425692.058577	264240.752767
0.00260443087729	419153.984205	256323.109785
0.00270735269416	412819.93264	248817.513907
0.00281027451104	406682.088903	241697.542916
0.00291319632791	400732.841239	234938.586532
0.0029818108725	396867.795701	230621.801969
0.00311903996166	389370.847124	222413.703258
0.00325626905083	382171.160778	214733.762375
0.00335919086771	376957.063962	209294.298829
0.00346211268458	371895.117723	204110.85719
0.0035821881376	366173.806895	198366.418701
0.00370226359062	360642.302836	192926.520845
0.00382233904364	355291.950364	187770.1782
0.00394241449666	350114.535565	182878.085358
0.00401102904125	347230.643315	180194.348295
0.00407964358583	344399.275641	177587.961969
0.00414825813041	341619.080901	175055.961633
0.004216872675	338888.748287	172595.517125
0.00426833358343	336872.954717	170795.512001
0.00431979449187	334883.970792	169033.139509
0.00437125540031	332921.286427	167307.341631
0.00442271630875	330984.403173	165617.095904
0.00452563812562	327186.102805	162339.340789
0.0046285599425	323485.304753	159192.355837
0.00476578903166	318696.386598	155187.711488
0.00490301812083	314066.35259	151387.675014
0.00504024721	309587.600689	147778.114381
0.00517801235029	305236.317557	144332.995312
0.00531577749059	301023.475083	141054.746058
0.0053849280863	298959.010085	139468.63248
0.00545407868201	296927.026489	137920.449235
0.0055462794763	294266.94328	135913.03953
0.00564276867962	291541.665811	133878.991017
0.00573925788294	288874.379494	131910.154219
0.00588720799469	284893.025242	129011.315559
0.00596118305057	282949.911334	127613.751382
0.00603515810645	281037.5054	126249.212634
0.00613807992333	278426.49561	124403.604546
0.00620669446791	276717.141314	123206.140308
0.00627530901249	275032.213905	122034.09736
0.00634392355708	273371.191583	120886.710859
0.00641253810166	271733.566852	119763.24448
0.00648115264624	270118.846057	118662.989176
0.00654976719083	268526.548938	117585.262002
0.00668699627999	265407.36911	115494.784087
0.00684137900531	261998.823063	113241.401392
0.00697646388995	259100.014175	111350.199681
0.0071404955356	255680.421082	109148.633873
0.00730452718124	252366.080719	107044.810528
0.00749750558788	248595.042225	104686.469014
0.00769048399452	244955.572005	102445.580619
0.00778697319784	243183.002739	101366.522396
0.00788346240116	241440.778666	100313.733821
0.0080056820587	239276.293491	99016.4565836
0.00812790171624	237157.690313	97758.027954
0.00829514966866	234330.225087	96095.8401945
0.00846239762109	231582.324715	94499.1445717
0.00865537602773	228506.114143	92733.2629121
0.00884835443437	225526.418955	91044.2038802
0.00910565897655	221695.729214	88903.1970837
0.0094401548814	216943.667892	86293.856297
0.00977465078624	212430.649919	83862.4419128
0.0101477423724	207656.744445	81338.6491859
0.0105208339586	203135.137595	78992.6775456
0.0108939255448	198845.672704	76806.00916
0.0112670171309	194770.291469	74762.5754496
0.0117591120679	189695.177087	72262.9592412
0.0122512070048	184931.414921	69960.7719817
0.0126564616587	181221.558185	68196.5334654
0.0131710707431	176764.229169	66108.943214
0.0136856798275	172566.538797	64174.0098271
0.0142694395076	168090.114754	62142.6583771
0.0146831369668	165085.919386	60797.3680319
0.015096834426	162210.490582	59522.8819867
0.0155105318853	159455.335592	58313.4716455
0.0159242293445	156812.703468	57164.0171268
0.0165176379449	153204.527384	55610.845634
0.0171110465454	149794.551502	54159.749504
0.0178684867914	145703.667152	52439.6586575
0.0186259270375	141878.281115	50850.9693412
0.0193206493014	138580.532813	49496.194839
0.0200153715653	135466.232865	48228.9343016
0.0207860790768	132206.999658	46914.9305161
0.0215567865883	129135.41749	45687.6650082
0.0224649912146	125734.262195	44340.844305
0.0233731958408	122546.988473	43089.8933479
0.0241837051487	119866.333443	42045.8745689
0.0249942144566	117326.692904	41063.3877197
0.025992877711	114374.561939	39929.1652814
0.0269915409653	111600.346477	38870.742658
0.0279467840782	109098.009319	37922.0396535
0.0290467609961	106383.039766	36898.9507876
0.0301467379139	103830.105424	35942.6542775
0.0311074085445	101721.332686	35156.8008532
0.032068079175	99716.0002275	34412.8147115
0.0327085262621	98432.6634758	33938.3517619
0.0338591600117	96227.0114953	33125.8562569
0.0350097937613	94140.4265664	32360.5811304
0.0363558181476	91837.372495	31519.59847
0.0377018425339	89669.700384	30731.4823691
0.0389393165665	87785.7259722	30049.137701
0.0401767905991	85997.3659942	29403.621954
0.0415300516756	84142.2748352	28736.2245592
0.0428833127522	82383.7933968	28105.6045734
0.0443740709435	80549.1777832	27449.723152
0.0458648291348	78813.1183811	26830.9458552
0.0467187585842	77859.8691318	26491.9386437
0.0475726880335	76934.8517666	26163.4746091
0.0492805469323	75164.3462819	25536.1423867
0.0507541179843	73715.9705191	25024.2443394
0.0522276890362	72335.2388079	24537.3131443
0.0532100697375	71449.8860965	24225.6164181
0.0545778041946	70261.1593239	23807.7569637
0.0557908543976	69247.2388169	23451.9175368
0.0570039046006	68269.0387007	23109.1048058
0.0582861556541	67271.690894	22760.0691459
0.0595684067076	66309.9073412	22423.9378631
0.0608506577611	65381.7037211	22099.9616412
0.0621329088146	64485.2446678	21787.4498303
0.0633676690883	63650.4022684	21496.7521878
0.0652198094989	62447.3155097	21078.3860199
0.0670719499095	61299.3972379	20679.8047162
0.0689932911706	60162.6814909	20285.6779432
0.0713271237759	58850.3980505	19831.3600386
0.0736609563813	57607.2710771	19401.6421608
0.0755497325362	56647.9441472	19070.4537208
0.0774819288327	55706.784202	18745.8903907
0.0794141251292	54803.6909403	18434.7768273
0.0816140789649	53818.7425131	18095.8166344
0.0838140328006	52876.8040694	17771.9943171
0.0865748301306	51751.121661	17385.4250952
0.0893356274606	50683.3866501	17019.1685632
0.0914993978451	49884.0370672	16745.2307922
0.0939417808041	49018.5836032	16448.8811695
0.0963841637632	48189.6451829	16165.2657904
0.0989025319698	47370.6133723	15885.2565407
0.101420900176	46585.451115	15617.0241264
0.104503730223	45667.2291745	15303.5743273
0.107586560269	44792.868503	15005.3309425
0.110853925916	43910.4254733	14704.5553766
0.114121291564	43070.1121145	14418.3433947
0.117076574944	42343.7322926	14171.0932294
0.120031858324	41647.1610798	13934.1216884
0.122002047245	41198.390433	13781.5181598
0.125193427644	40496.4274597	13542.9198918
0.128148711025	39872.3823592	13330.9088577
0.1301779242	39457.5510782	13190.0277234
0.132207137375	39053.3198496	13052.7858293
0.135780648942	38365.9380493	12819.4977553
0.139354160509	37707.9582927	12596.2884859
0.141736501554	37284.6632443	12452.7426344
0.144429228766	36820.2233615	12295.2881125
0.147121955978	36369.9473426	12142.6785336
0.149814683191	35933.1564015	11994.6789434
0.152507410403	35509.2156814	11851.0697898
0.156565836753	34893.2368666	11642.4700426
0.160624263104	34303.2280555	11442.7314922
0.163392297124	33914.8288922	11311.2791274
0.167544348154	33352.2971846	11120.9387628
0.171696399185	32812.4639382	10938.3286399
0.175775178726	32302.8724349	10765.991395
0.179853958268	31812.5610763	10600.2121374
0.184451065749	31281.6295983	10420.7385747
0.189048173229	30772.2452916	10248.5856549
0.193572009221	30290.6873145	10085.8684819
0.198095845213	29827.4795792	9929.37907183
0.20295890106	29348.7549884	9767.67388872
0.207821956908	28888.7258485	9612.30738459
0.212294231482	28481.1829823	9474.68521845
0.216766506056	28087.6668603	9341.81465867
0.221238780629	27707.420252	9213.43746431
0.225711055203	27339.7410163	9089.31432366
0.230378720414	26968.6960957	8964.06508205
0.235046385625	26609.9423513	8842.97353985
0.239670630694	26266.0176156	8726.89445609
0.244294875763	25932.9509314	8614.48597728
0.249537857848	25567.7743712	8491.24624337
0.254780839934	25215.1352245	8372.24227978
0.260740254354	24828.6783615	8241.8299853
0.266699668774	24456.6331377	8116.28369936
0.273212689998	24065.517663	7984.3036058
0.279725711222	23689.6027173	7857.45280336
0.284545346928	23420.6651722	7766.70018908
0.288135649878	23225.1971757	7700.73896926
0.291725952827	23033.7370422	7636.12931948
0.298906558727	22662.3260358	7510.79058669
0.30546842761	22335.6596586	7400.54698361
0.312030296494	22020.4552297	7294.16630758
0.318195956586	21734.1637483	7197.53829718
0.324361616678	21456.948817	7103.96808295
0.330353596204	21195.8098434	7015.8182677
0.33634557573	20942.4282997	6930.28098368
0.343119117803	20664.8833886	6836.57894012
0.349892659876	20396.2999043	6745.89397742
0.354104413601	20233.6128183	6690.9596786
0.358316167326	20074.1108966	6637.09748715
0.362527921051	19917.6953862	6584.274076
0.366739674776	19764.2716965	6532.45752771
0.370994848643	19612.2122014	6481.09811388
0.375250022509	19463.0243977	6430.70498729
0.379505196375	19316.6223605	6381.24916773
0.383760370242	19172.9236609	6332.70285816
0.391011533871	18934.0543348	6251.99613712
0.398262697501	18702.4361519	6173.72856944
0.406246576018	18455.3871589	6090.2341707
0.414230454535	18216.278099	6009.41008985
0.418846558328	18081.49447	5963.8442749
0.423462662121	17949.1571533	5919.10107343
0.428078765913	17819.1957524	5875.15677572
0.432694869706	17691.5426274	5831.98860281
0.440608190493	17477.8929713	5759.72906778
0.44852151128	17270.5261084	5689.58180011
0.454676316337	17113.397476	5636.42021277
0.460831121394	16959.7638993	5584.43353424
0.468939832818	16762.4864276	5517.66714122
0.477048544242	16570.7966812	5452.77896901
0.481298290591	16472.4799887	5419.4930349
0.485548036939	16375.5951048	5386.68834858
0.494047529637	16185.9892389	5322.47847799
0.498590361941	16086.8546153	5288.90098484
0.503133194244	15989.2092763	5255.82402303
0.507676026548	15893.0176674	5223.23563587
0.512218858852	15798.2453911	5191.12425648
0.517274591577	15694.401195	5155.93458755
0.522330324303	15592.2293781	5121.30695649
0.527386057028	15491.6871627	5087.22698123
0.532441789753	15392.7332617	5053.68078176
0.537314343756	15298.8304046	5021.84260949
0.54218689776	15206.3313332	4990.47619322
0.547059451763	15115.2026895	4959.57032051
0.551932005766	15025.4121958	4929.11414273
0.560504769952	14870.5887593	4876.58945188
0.569077534139	14719.6485889	4825.36975688
0.574865981752	14619.8499878	4791.49737635
0.580654429365	14521.7062543	4758.18112789
0.586442876977	14425.1738022	4725.40636678
0.59223132459	14330.2106086	4693.15897435
0.598288434329	14232.4759932	4659.96472121
0.604345544067	14136.3705501	4627.31798125
0.610402653806	14041.8511403	4595.20426294
0.616459763544	13948.8761809	4563.60959794
0.622708447696	13854.5366502	4531.54533454
0.628957131848	13761.7556999	4500.00488898
0.635205815999	13670.4924186	4468.97452027
0.641454500151	13580.7073572	4438.4409792
0.646465201441	13509.7526353	4414.30700549
0.65147590273	13439.7049371	4390.47789239
0.656486604019	13370.5457969	4366.94743865
0.661497305309	13302.2572621	4343.7096155
0.66814421237	13212.9832859	4313.32521898
0.67479111943	13125.1711986	4283.43221968
0.681438026491	13038.7829521	4254.01784148
0.688084933552	12953.781847	4225.06976156
0.696652355026	12846.2101794	4188.42628673
0.701830016088	12782.2579503	4166.63672238
0.70700767715	12719.083798	4145.10873996
0.712185338212	12656.6726359	4123.83727415
0.717362999274	12595.0097764	4102.81739385
0.722697507116	12532.246508	4081.41882016
0.728032014959	12470.2471604	4060.27709748
0.733366522802	12408.9969134	4039.38725038
0.738701030644	12348.4813395	4018.74443533
0.74389720039	12290.2280472	3998.86995388
0.749093370135	12232.6458393	3979.22113691
0.756454101778	12152.2013544	3951.76544183
0.763814833421	12073.0448356	3924.74288229
0.771175565063	11995.1434838	3898.14244793
0.778536296706	11918.4656384	3871.95351056
0.786015712896	11841.7732156	3845.75323803
0.793495129086	11766.281535	3819.9568465
0.800974545275	11691.9606837	3794.55429482
0.808453961465	11618.7817644	3769.53588287
0.816105107707	11545.075083	3744.33073886
0.823756253948	11472.5052697	3719.50807308
0.83140740019	11401.0444144	3695.05851694
0.839058546431	11330.6655411	3670.9730154
0.844498954473	11281.2659169	3654.06347026
0.849939362514	11232.3910303	3637.33050153
0.855379770555	11184.0319824	3620.77112219
0.860820178596	11136.1800807	3604.38241443
0.866933768441	11083.0017245	3586.1659276
0.873047358285	11030.4413083	3568.15741761
0.881109511784	10962.0539075	3544.72059691
0.889171665283	10894.6957233	3521.63021499
0.897233818782	10828.3420872	3498.87799124
0.905295972281	10762.9691366	3476.45591568
0.913827521254	10694.8324087	3453.07932014
0.922359070228	10627.7415788	3430.05487755
0.930890619202	10561.6710781	3407.37400494
0.939422168176	10496.5961898	3385.02840532
0.94609903259	10446.3470073	3367.76921172
0.952775897004	10396.6818397	3350.70671279
0.959452761419	10347.5898506	3333.83727079
0.966129625833	10299.0604783	3317.15734019
0.972806490247	10251.083427	3300.66346467
0.979483354661	10203.6486585	3284.35227432
0.986160219076	10156.7463836	3268.22048288
0.99283708349	10110.3670551	3252.26488513
0.999513947904	10064.5013593	3236.48235435
1.00619081232	10019.1402095	3220.8698399
1.01286767673	9974.27473853	3205.42436486
1.01954454115	9929.89629246	3190.14302378
1.02622140556	9885.99642375	3175.02298051
1.03289826998	9842.56688521	3160.06146612
1.04217169277	9783.0132796	3139.53952136
1.05144511557	9724.33046536	3119.31113205
1.06071853837	9666.49814007	3099.36948139
1.06999196117	9609.496647	3079.70796919
1.07926538396	9553.30694918	3060.32020323
1.08853880676	9497.91060478	3041.19999093
1.09781222956	9443.28974358	3022.34133151
1.10708565236	9389.42704463	3003.73840845
1.11639113143	9336.12335247	2985.32256789
1.1256966105	9283.54971028	2967.15303078
1.13500208958	9231.69015905	2949.22443748
1.14430756865	9180.529216	2931.53158814
1.15339552299	9131.22412207	2914.47503535
1.16248347734	9082.55743568	2897.63395617
1.17157143168	9034.5159545	2881.00391618
1.18065938602	8987.08684902	2864.58060607
1.19055790621	8936.1096219	2846.92278622
1.20045642639	8885.82844621	2829.49999513
1.21035494658	8836.22814579	2812.30713471
1.22025346676	8787.29399615	2795.3392584
1.22772715862	8750.77983401	2782.67411925
1.23520085047	8714.6312793	2770.13248463
1.24369118423	8674.00162171	2756.03217132
1.252181518	8633.82785505	2742.08588998
1.26067185176	8594.10179644	2728.29089119
1.26916218552	8554.81546379	2714.64449287
1.27761259204	8516.14279001	2701.20722858
1.28606299857	8477.89050887	2687.91206035
1.29451340509	8440.0513071	2674.75653054
1.30296381162	8402.61804541	2661.73823995
1.30859741597	8377.88461085	2653.13446443
1.31423102032	8353.32646797	2644.58996135
1.32549822901	8304.72811618	2627.67610352
1.33676543771	8256.80741474	2610.99143153
1.34803264641	8209.54926598	2594.5308707
1.35929985511	8162.93903141	2578.28950044
1.37038159535	8117.71427349	2562.52465571
1.3814633356	8073.08943378	2546.96282172
1.39254507584	8029.05178842	2531.59972075
1.40362681608	7985.58898211	2516.43119881
1.41402850532	7945.30565722	2502.36695743
1.42443019456	7905.5085593	2488.46734605
1.43602970091	7861.69053116	2473.15740458
1.44762920726	7818.4528251	2458.04400864
1.45922871361	7775.78314791	2443.12302394
1.47082821996	7733.66956203	2428.39043556
1.48223453	7692.78843169	2414.08316004
1.49364084004	7652.42309652	2399.95068227
1.50504715008	7612.56314076	2385.98949851
1.51645346012	7573.19843602	2372.19620144
1.52646875674	7539.03484546	2360.22081422
1.53648405336	7505.23898156	2348.37011979
1.54649934999	7471.80450059	2336.64198369
1.55651464661	7438.72520854	2325.03432168
1.56595293025	7407.87137076	2314.20384878
1.5753912139	7377.32265292	2303.47689495
1.58480888994	7347.13993632	2292.8749204
1.59422656598	7317.25148629	2282.37280856
1.60364424203	7287.65270034	2271.96901029
1.61306191807	7258.33907452	2261.66200958
1.62270627778	7228.61080294	2251.20568961
1.63235063749	7199.17232909	2240.84776754
1.6419949972	7170.01911998	2230.5867173
1.6516393569	7141.14673969	2220.42104543
1.66336508484	7106.41537066	2208.18786687
1.67509081278	7072.08509009	2196.0909517
1.68681654072	7038.14847212	2184.12779931
1.69854226865	7004.59827887	2172.29597224
1.7106389335	6970.3842277	2160.22495846
1.72273559835	6936.56637779	2148.28863839
1.7348322632	6903.13737174	2136.48453376
1.74692892805	6870.090039	2124.81022908
1.75756245286	6841.34958714	2114.65331019
1.76819597767	6812.89402306	2104.59330822
1.77981093972	6782.13231408	2093.71375194
1.79142590178	6751.69932539	2082.94606037
1.80304086383	6721.58941874	2072.28833351
1.81465582588	6691.79708822	2061.7387158
1.82820275102	6657.4433218	2049.5685017
1.84174967616	6623.50593683	2037.54008464
1.85529660129	6589.97683772	2025.65073566
1.86884352643	6556.8481441	2013.89779809
1.88150174855	6526.24783412	2003.0368687
1.89415997067	6495.98431703	1992.29072397
1.90681819279	6466.05164083	1981.6573568
1.91947641491	6436.44399745	1971.13480849
1.93241283971	6406.5155644	1960.49350484
1.94534926451	6376.91478377	1949.96395649
1.95828568931	6347.63589397	1939.54421989
1.97122211412	6318.67327203	1929.23239807
1.98165471476	6295.54294658	1920.99375545
1.99208731541	6272.61192167	1912.82314118
2.00251991606	6249.87743439	1904.71962294
2.01295251671	6227.33677428	1896.68228605
2.02395697843	6203.76767356	1888.27511627
2.03496144015	6180.40821273	1879.93955074
2.04596590187	6157.25539147	1871.67457674
2.05697036359	6134.30626829	1863.47920131
2.0682993951	6110.89003139	1855.11378935
2.07962842662	6087.68354427	1846.82006867
2.09095745814	6064.68378326	1838.59701834
2.10228648966	6041.8877844	1830.44363751
2.1136927997	6019.13919728	1822.30403057
2.12509910974	5996.59130875	1814.23307024
2.13650541978	5974.24126829	1806.22979372
2.14791172982	5952.08628083	1798.29325688
2.15954407954	5929.69029443	1790.26721795
2.17117642926	5907.49146732	1782.3086641
2.18280877899	5885.4870046	1774.41665102
2.19444112871	5863.67416564	1766.59025267
2.20600392776	5842.17899747	1758.874778
2.21756672681	5820.86792367	1751.22236334
2.22912952586	5799.73840434	1743.63215023
2.24069232491	5778.78794762	1736.10329639
2.25595918018	5751.39632208	1726.25522292
2.27122603545	5724.3070938	1716.5108167
2.28649289073	5697.51489158	1706.86826163
2.301759746	5671.01447482	1697.32578557
2.31334838505	5651.09041655	1690.14811361
2.32493702411	5631.32934366	1683.02636831
2.33652566317	5611.72910661	1675.95982256
2.34811430222	5592.28759476	1668.94776236
2.36266228611	5568.10290088	1660.22111693
2.37721026999	5544.16106742	1651.57787403
2.39175825387	5520.45816599	1643.01670435
2.40630623776	5496.99035524	1634.53630788
2.41917429421	5476.42541334	1627.10148581
2.43204235066	5456.03891632	1619.72800239
2.44491040711	5435.82836723	1612.4150123
2.45777846357	5415.79131699	1605.16168637
2.47077077946	5395.73435553	1597.89802253
2.48376309535	5375.84938559	1590.69353016
2.49675541124	5356.13402802	1583.54740353
2.50974772713	5336.58594879	1576.45885207
2.52175419345	5318.66790202	1569.9586912
2.53376065978	5300.88898011	1563.50643567
2.54688436425	5281.61276577	1556.50788097
2.56000806873	5262.49845346	1549.56509835
2.5731317732	5243.54384849	1542.67734409
2.58625547767	5224.74679699	1535.8438882
2.60131669962	5203.3660732	1528.06756416
2.61637792157	5182.18694241	1520.36074956
2.63143914353	5161.20633799	1512.72240473
2.64650036548	5140.42125725	1505.15151155
2.66169038497	5119.65348311	1497.58318169
2.67688040446	5099.07864614	1490.08144596
2.69207042394	5078.69385338	1482.64532308
2.70726044343	5058.49627135	1475.27385185
2.72219488031	5038.81834899	1468.08852682
2.73712931718	5019.31612274	1460.96390878
2.75206375405	4999.98705939	1453.89913806
2.76699819093	4980.82867581	1446.89337188
2.78172968866	4962.0954715	1440.03980611
2.7964611864	4943.5236802	1433.24207039
2.81119268414	4925.1110549	1426.4994018
2.82592418187	4906.85539153	1419.8110519
2.83887552656	4890.93368302	1413.97520868
2.85182687125	4875.13017895	1408.18029166
2.86477821594	4859.44346008	1402.42581874
2.87772956063	4843.87213058	1396.71131572
2.89290891816	4825.76709958	1390.06399782
2.90808827569	4807.81651733	1383.47020645
2.92326763322	4790.01825394	1376.92921778
2.93844699075	4772.37021979	1370.44032157
2.94757287591	4761.83160901	1366.56395546
2.95669876106	4751.34611736	1362.7060166
2.96582464622	4740.91331095	1358.86635749
2.97495053137	4730.53276079	1355.04483226
2.99158441655	4711.74502123	1348.12545963
3.00821830173	4693.12695727	1341.26499486
3.02485218691	4674.67609136	1334.46259525
3.04148607209	4656.38999557	1327.71743485
3.05599918253	4640.56806218	1321.87838794
3.07051229297	4624.86819857	1316.08177064
3.08502540341	4609.28888031	1310.32706417
3.09953851385	4593.82860917	1304.61375857
3.11689734554	4575.49118891	1297.8338644
3.13425617723	4557.31949955	1291.11163986
3.15161500891	4539.31111795	1284.44625986
3.1689738406	4521.46366959	1277.83691574
3.18386352536	4506.28132646	1272.21173969
3.19875321012	4491.21423544	1266.6267175
3.21364289488	4476.26097947	1261.08136639
3.22853257964	4461.42016541	1255.57521166
3.23922731598	4450.82915059	1251.64426074
3.24992205232	4440.2949377	1247.73311993
3.26061678866	4429.8170325	1243.84162076
3.271311525	4419.39494668	1239.96959678
3.28766163424	4403.56846982	1234.08732021
3.30401174348	4387.86963124	1228.24959861
3.32036185271	4372.29676339	1222.45586331
3.33671196195	4356.84822865	1216.70555578
3.35367808063	4340.94737878	1210.78392433
3.37064419932	4325.17691102	1204.90786196
3.387610318	4309.53509315	1199.07677757
3.40457643668	4294.02022453	1193.2900908
3.42055570334	4279.52238459	1187.88008059
3.43653497	4265.13430323	1182.50847985
3.45251423666	4250.85463317	1177.17482857
3.46849350332	4236.68204984	1171.87867445
3.48524652119	4221.93676851	1166.36584838
3.50199953906	4207.30628933	1160.89324609
3.51875255693	4192.78916289	1155.46037243
3.53550557481	4178.38396491	1150.06674075
3.55324389385	4163.2519902	1144.39813187
3.5709822129	4148.24229595	1138.77242267
3.58872053194	4133.3532796	1133.18906533
3.60645885099	4118.58336749	1127.64752182
3.6249158603	4103.33981179	1121.92527657
3.64337286961	4088.22182473	1116.24714534
3.66182987892	4073.22772846	1110.6125542
3.68028688823	4058.35587596	1105.02093966
3.69919597691	4043.24483902	1099.33635617
3.71810506558	4028.25870387	1093.69571557
3.73701415425	4013.39579541	1088.09844447
3.75592324293	3998.65446941	1082.54397994
3.77493665761	3983.95277207	1077.00147328
3.79395007229	3969.37075967	1071.50113633
3.81296348697	3954.90685072	1066.04242733
3.83197690165	3940.55949242	1060.62481431
3.85099031633	3926.32716006	1055.24777477
3.87000373101	3912.20835633	1049.91079556
3.89377049936	3894.71726359	1043.29513928
3.91753726771	3877.39844889	1036.74032523
3.94130403605	3860.24915966	1030.24540944
3.9650708044	3843.26670372	1023.80946846
3.98883757275	3826.44844763	1017.43159877
4.0126043411	3809.79181504	1011.11091622
4.03637110945	3793.29428513	1004.84655557
4.0601378778	3776.95339109	998.637669876
4.08153774988	3762.37187765	993.093894567
4.10293762196	3747.91367043	987.59382954
4.12433749404	3733.57707532	982.136892783
4.14573736611	3719.36043021	976.72251316
4.17191015299	3702.13366302	970.157574236
4.19808293986	3685.08095941	963.654450673
4.22425572674	3668.19946392	957.212160593
4.25042851361	3651.48638545	950.829744005
4.27671866724	3634.86516099	944.478037101
4.30300882087	3618.40841056	938.184864294
4.3292989745	3602.11349047	931.949315602
4.35558912814	3585.97781544	925.770500912
4.38094034771	3570.56686353	919.865273999
4.40629156728	3555.29941518	914.011226981
4.43164278685	3540.17329826	908.207611432
4.45699400643	3525.18638587	902.453694318
4.48834397137	3506.84259443	895.40591323
4.51969393632	3488.70464956	888.431708914
4.55104390126	3470.76879968	881.52978731
4.58239386621	3453.03138714	874.698886356
4.61120088475	3436.90462627	868.483629173
4.64000790328	3420.93970182	862.326365743
4.66881492182	3405.13397317	856.226184103
4.69762194036	3389.48485892	850.182192495
4.72035196902	3377.24588969	845.452299251
4.74308199768	3365.10163968	840.756426076
4.76581202634	3353.05091491	836.094160174
4.788542055	3341.09254211	831.465095827
4.816749199	3326.37931685	825.76616185
4.844956343	3311.8043775	820.116996605
4.873163487	3297.36560868	814.516868024
4.901370631	3283.06093958	808.965059244
4.93294228871	3267.20657481	802.80748107
4.96451394642	3251.51488885	796.708594999
4.99987601381	3234.12909642	789.946016228
5.03523808121	3216.94025958	783.254597596
5.07060014861	3199.94474952	776.633080876
5.105962216	3183.13902936	770.080239268
5.13629995493	3168.86974354	764.512264211
5.16663769385	3154.7354817	758.993216426
5.19697543278	3140.73416271	753.522373318
5.2273131717	3126.86374958	748.099027402
5.25959767285	3112.24481637	742.379057155
5.29188217399	3097.7695198	736.711273991
5.32416667514	3083.43556093	731.09487867
5.35645117629	3069.24069153	725.5290893
5.38971938388	3054.75649303	719.845844766
5.42298759148	3040.41530136	714.214705929
5.45625579908	3026.21481593	708.634871872
5.48952400668	3012.15278709	703.105559149
5.52135152074	2998.82728281	697.862275341
5.55317903479	2985.62460378	692.663873312
5.58500654884	2972.54290409	687.509709549
5.61683406289	2959.58037604	682.399153654
5.64923338283	2946.50553937	677.240934643
5.68163270277	2933.55053126	672.126626223
5.7140320227	2920.71356059	667.055603133
5.74643134264	2907.99287312	662.027252784
5.7814149679	2894.38611655	656.64504268
5.81639859316	2880.91081336	651.311144785
5.85138221843	2867.56489248	646.024835079
5.88636584369	2854.3463278	640.785405001
5.92554392683	2839.69161756	634.972571191
5.96472200997	2825.19142757	629.216710697
6.00390009311	2810.84310163	623.516893493
6.04307817625	2796.64404645	617.872211202
6.08306191842	2782.30427981	612.167377699
6.12304566059	2768.11472089	606.518124476
6.1699619128	2751.65300398	599.959043674
6.21687816501	2735.39052773	593.473831814
6.26379441722	2719.32336325	587.061109566
6.31071066943	2703.44768839	580.719534377
6.35911998678	2687.26357376	574.249339632
6.40752930414	2671.275397	567.852103502
6.45593862149	2655.4792924	561.526466012
6.50434793885	2639.87149933	555.27110346
6.54519910638	2626.84435561	550.046113107
6.58605027392	2613.94655977	544.869492829
6.62690144145	2601.17601562	539.740503699
6.66775260899	2588.53067388	534.658422994
6.69498672068	2580.16901161	531.296079668
6.72222083237	2571.86152068	527.954064328
6.76550062643	2558.7694944	522.684337531
6.80878042049	2545.81056878	517.464639146
6.85206021455	2532.98253522	512.294188704
6.89534000861	2520.28323574	507.172223249
6.94809831448	2504.97377508	500.993013565
7.00085662035	2489.84875471	494.883425764
7.05361492622	2474.90455194	488.842176979
7.10637323209	2460.13764224	482.868018368
7.15983986467	2445.34983889	476.880852747
7.21330649726	2430.73712523	470.960109789
7.26677312985	2416.29612078	465.104589535
7.32023976244	2402.02353518	459.313123302
7.37346917817	2387.97839541	453.609851352
7.4266985939	2374.09393034	447.967843341
7.47992800963	2360.36714192	442.386032466
7.53315742535	2346.79510937	436.863378799
7.58520408064	2333.6715523	431.51966563
7.63725073593	2320.69063537	426.230615918
7.68929739122	2307.84982906	420.995327397
7.74134404651	2295.14666586	415.812919406
7.80850717336	2278.95350501	409.202086524
7.87567030021	2262.98051857	402.676084769
7.94283342707	2247.22283119	396.23317051
8.00999655392	2231.67571663	389.871652125
8.06017084266	2220.19589676	385.171406326
8.1103451314	2208.82917378	380.515002434
8.16051942014	2197.57372911	375.90178821
8.21069370888	2186.42778473	371.331125574
8.26918636654	2173.5698821	366.055582492
8.3276790242	2160.8557468	360.836055567
8.38617168186	2148.28275794	355.67160245
8.44466433952	2135.84836083	350.561303947
8.50282690318	2123.61909097	345.532654113
8.56098946683	2111.5220024	340.555802327
8.61915203049	2099.55476592	335.629908795
8.67731459414	2087.7151092	330.754153668
8.75039740682	2073.01572686	324.697488088
8.82348021949	2058.50999889	318.717175192
8.89656303217	2044.19377387	312.811713628
8.96964584484	2030.06302361	306.979645339
9.04897843734	2014.9292583	300.730267707
9.12831102984	2000.00459282	294.563946239
9.20764362235	1985.28433062	288.47897626
9.28697621485	1970.76392128	282.473704548
9.37111809361	1955.57673729	276.189687064
9.45525997238	1940.6043161	269.991664999
9.53940185114	1925.84172533	263.877840996
9.62354372991	1911.28418966	257.846473123
9.68571326801	1900.65713593	253.442079952
9.74788280612	1890.13768425	249.081115323
9.80843121588	1879.99427766	244.874993656
9.86897962565	1869.94965271	240.708864309
9.92952803542	1860.00224445	236.582154012
9.99007644519	1850.15052244	232.494301706
10.0509048236	1840.34808859	228.426121747
10.111733202	1830.63923252	224.396060611
10.1725615804	1821.02250189	220.403584654
10.2333899587	1811.49647573	216.448171367
10.3200891491	1798.07298841	210.873539927
10.4067883395	1784.82702575	205.371719059
10.4934875299	1771.75478327	199.941305887
10.5801867202	1758.85256986	194.580937837
10.6496082402	1748.64171267	190.338405323
10.7190297603	1738.53578042	186.139270384
10.8048584614	1726.18384642	181.006736341
10.8906871626	1713.98640623	175.938355848
10.9765158637	1701.94033282	170.932968655
11.0623445649	1690.04258733	165.989445966
11.135582558	1680.00525243	161.819207543
11.2088205512	1670.07197919	157.692548542
11.2820585443	1660.24102183	153.608818461
11.3552965375	1650.51067545	149.567381422
11.4216566935	1641.77960171	145.941480457
11.4880168495	1633.12855033	142.349338734
11.5543770055	1624.55633513	138.79051262
11.6207371615	1616.06179454	135.264567294
11.6962000895	1606.49498165	131.294374475
11.7716630174	1597.02550772	127.365537185
11.8471259454	1587.65177416	123.477455321
11.9225888734	1578.37221915	119.629541962
11.9728974921	1572.23741543	117.0862982
12.0232061107	1566.1433462	114.560484671
12.1053334992	1556.28134444	110.474191317
12.1874608876	1546.52487325	106.433208438
12.2862690264	1534.92407118	101.630547972
12.3850771651	1523.47030966	96.8913153116
12.4838853039	1512.16059478	92.214377283
12.5826934427	1500.99201791	87.5986314766
12.6364126889	1494.97818852	85.1144734163
12.6901319351	1489.00479552	82.647916141
12.7438511813	1483.07140141	80.1987932953
12.7975704275	1477.17757531	77.7669409293
12.8512896737	1471.32289289	75.3521974531
12.9050089199	1465.50693621	72.9544035922
12.9587281661	1459.7292936	70.5734023436
13.0124474123	1453.98955956	68.2090389334
13.04604932	1450.41839463	66.7384972304
13.0796512278	1446.8618089	65.2743686277
13.1132531356	1443.31970667	63.8166165346
13.1468550433	1439.79199314	62.3652046816
13.1804569511	1436.27857439	60.9200971164
13.2140588589	1432.77935733	59.4812582002
13.2476607666	1429.29424978	58.0486526044
13.2812626744	1425.82316036	56.6222453067
13.3484664899	1418.9226746	53.7878870275
13.4156703054	1412.07718565	50.9779091806
13.482874121	1405.28599198	48.192042267
13.5500779365	1398.54840465	45.4300213651
13.6034250819	1393.23774923	43.2543029727
13.6567722274	1387.96011346	41.0933183056
13.7101193728	1382.71516897	38.9469407595
13.7634665182	1377.50259201	36.8150454063
13.8284422135	1371.19704094	34.2378249166
13.8934179089	1364.93846495	31.6816860618
13.9908814518	1355.63746039	27.8865342209
14.0883449948	1346.43905039	24.1376160268
14.1858085378	1337.34143556	20.4342334475
14.2832720808	1328.34286092	16.7757046698
14.3550871871	1321.77471838	14.1082636843
14.4269022933	1315.25874746	11.4645522443
14.4987173996	1308.7942898	8.84431358126
14.5705325059	1302.38069878	6.24729521942
14.6423476122	1296.01733922	3.67324887979
14.7141627184	1289.70358717	1.12193038729
14.7859778247	1283.43882959	-1.40690041969
14.857792931	1277.22246416	-3.91347977738
14.9918448657	1265.74627363	-8.53359136435
15.1258968004	1254.43288574	-13.0784562167
15.2506348978	1244.04858107	-17.2412186737
15.3753729952	1233.7992526	-21.3411903435
15.5001110926	1223.68214254	-25.3794626615
15.62484919	1213.69457259	-29.3570977819
15.7654027874	1202.59265362	-33.7676891835
15.9059563849	1191.64829441	-38.1040420704
16.0465099824	1180.85799883	-42.3675521513
16.1870635798	1170.2183802	-46.5595746544
16.3120746781	1160.87924419	-50.2290400179
16.4370857764	1151.65446483	-53.8438969934
16.5620968748	1142.54186146	-57.4050242328
16.6871079731	1133.5393123	-60.9132785581
16.8118699249	1124.66237312	-64.3626586839
16.9366318768	1115.89099495	-67.7610193409
17.0613938286	1107.22323222	-71.1091514709
17.1861557804	1098.65719018	-74.4078271052
17.3613842058	1086.79440048	-78.958754447
17.5366126312	1075.12367827	-83.415636332
17.7118410565	1063.64024364	-87.7804366729
17.8870694819	1052.33948509	-92.0550565126
18.0267134296	1043.46144697	-95.3982697367
18.1663573774	1034.69441259	-98.6862859992
18.3620290661	1022.59258738	-103.202336808
18.5577007547	1010.6988993	-107.614102314
18.7533724433	999.007909412	-111.923861801
18.949044132	987.514380314	-116.133818886
19.0765148891	980.130707121	-118.823735219
19.2039856462	972.827336551	-121.472775826
19.3314564033	965.602947742	-124.081502128
19.4589271604	958.456250806	-126.650463875
19.6186491334	949.609115246	-129.814089973
19.7783711063	940.87956837	-132.917163984
19.9380930792	932.265265226	-135.960694763
20.0978150522	923.763927485	-138.945665995
20.2642422458	915.023489385	-141.994684045
20.4306694395	906.400863581	-144.98222248
20.5970966331	897.893686835	-147.909313098
20.7635238268	889.49966351	-150.776962091
20.9393899611	880.750065	-153.743742465
21.1152560954	872.121772962	-156.64637257
21.2911222297	863.612306715	-159.485953142
21.466988364	855.219257968	-162.263557416
21.6406487569	847.043427231	-164.946532255
21.8143091497	838.976644037	-167.571079827
21.9879695426	831.016782271	-170.138160179
22.1616299355	823.16177503	-172.648710805
22.3986822028	812.605050131	-175.986102363
22.6357344702	802.235017347	-179.222131059
22.8727867375	792.046911154	-182.358993845
23.1098390049	782.036139366	-185.398821452
23.2865856334	774.684848434	-187.603409678
23.463332262	767.427899691	-189.756039598
23.6963541875	758.001634361	-192.516028798
23.9293761131	748.732502016	-195.188950644
24.1623980387	739.616787559	-197.776581375
24.3954199643	730.650901107	-200.280649191
24.6180837577	722.220350742	-202.596883024
24.8407475512	713.920505208	-204.839784211
25.0634113447	705.748526219	-207.01074767
25.2860751381	697.701663331	-209.111134521
25.5271641085	689.126918753	-211.307286255
25.7682530788	680.692451639	-213.423900339
26.0093420491	672.395090952	-215.462581086
26.2504310194	664.231767594	-217.424893454
26.4800889375	656.577436354	-219.22453973
26.7097468556	649.039546768	-220.957563479
26.9394047737	641.61568341	-222.6252256
27.1690626918	634.303501981	-224.22875943
27.3586546763	628.349536073	-225.505076798
27.5482466609	622.468884492	-226.73917836
27.7378386455	616.660330208	-227.93171845
27.9274306301	610.92268483	-229.083340258
28.15157658	604.229213872	-230.392930658
28.37572253	597.631363532	-231.647238086
28.5998684799	591.1273149	-232.847268909
28.8240144298	584.71529789	-233.994010405
29.0555701019	578.186131642	-235.123727995
29.287125774	571.751495046	-236.198656825
29.5186814461	565.409589259	-237.219825485
29.7502371181	559.158663513	-238.188243645
30.2260199459	546.593084567	-240.016713107
30.4639113598	540.447187707	-240.851622199
30.7018027736	534.390264209	-241.635011192
30.9204240331	528.901005158	-242.310371994
31.1390452925	523.484230136	-242.943829922
31.3576665519	518.138712611	-243.536136625
31.5762878113	512.863254856	-244.088032172
31.7737390419	508.157880639	-244.552360854
31.9711902725	503.507857306	-244.984849719
32.168641503	498.912359452	-245.386020935
32.3660927336	494.370578649	-245.75638975
32.5654438386	489.838785771	-246.099591353
32.7647949435	485.360143027	-246.412429768
32.9641460485	480.933868213	-246.695414817
33.1634971534	476.559194893	-246.949049798
33.3704138296	472.072270242	-247.181800627
33.5773305057	467.639306035	-247.384015271
33.7842471819	463.259496168	-247.556235238
33.9911638581	458.932050887	-247.698995131
34.2100904544	454.409583975	-247.818552251
34.4290170508	449.943972921	-247.906338175
34.6777140002	444.938978326	-247.968288134
34.9264109497	440.00496028	-247.990904923
35.1751078991	435.140688338	-247.97505618
35.4238048485	430.344960561	-247.921597001
35.5828854018	427.312745543	-247.868067689
35.7419659551	424.307793448	-247.799712795
35.9356004738	420.686493238	-247.696817243
36.1292349924	417.104618333	-247.572661756
36.3739031904	412.634291762	-247.385974215
36.6185713883	408.225059062	-247.166712534
36.8632395863	403.875917467	-246.915626557
37.1079077842	399.585885745	-246.633455979
37.3660192897	395.123149096	-246.302893398
37.6241307953	390.724024766	-245.93939346
37.8822423008	386.387434055	-245.543789222
38.1403538063	382.11232187	-245.11690205
38.3052357618	379.413078599	-244.828204778
38.4701177172	376.73823673	-244.527281373
38.665940484	373.592789212	-244.154290934
38.8617632508	370.480962722	-243.764689998
39.0575860176	367.40233399	-243.358818035
39.2534087844	364.35648651	-242.93701092
39.4797652467	360.876024706	-242.430012993
39.706121709	357.438194211	-241.902674427
39.9324781712	354.042383938	-241.35549643
40.1588346335	350.687993769	-240.788974063
40.3890586972	347.318169095	-240.193433343
40.6192827609	343.989973265	-239.578895463
40.8495068246	340.702808079	-238.945862132
41.0797308882	337.456085953	-238.294828737
41.2734162964	334.75554886	-237.733537651
41.4671017045	332.082889292	-237.160140784
41.6607871126	329.437774048	-236.57492288
41.8544725208	326.819874789	-235.978165616
42.0534504361	324.158442379	-235.353377923
42.2524283515	321.525046442	-234.717004429
42.4514062668	318.919346354	-234.069340541
42.6503841822	316.341006473	-233.410678327
42.8737551275	313.478770684	-232.658524154
43.0971260729	310.650137131	-231.893277097
43.2088115456	309.248279249	-231.505868418
43.3204970183	307.85465251	-231.115335487
43.432182491	306.469201384	-230.721727284
43.5438679637	305.09187079	-230.32509247
43.7588251796	302.463624044	-229.553362288
43.9737823956	299.864871358	-228.770940599
44.1887396115	297.295233496	-227.978164322
44.4036968275	294.754336944	-227.175366017
44.6308675216	292.099901175	-226.316425231
44.8580382158	289.476727133	-225.447039898
45.0852089099	286.884393938	-224.567586823
45.3123796041	284.322487275	-223.67843747
45.5327650326	281.865792071	-222.806926024
45.753150461	279.436982277	-221.926963051
45.9735358895	277.035696601	-221.038873426
46.193921318	274.661579106	-220.142977369
46.3681669401	272.803506529	-219.429327733
46.5424125621	270.962026756	-218.711149496
46.7999812464	268.269997241	-217.641571258
47.0575499306	265.613316663	-216.562913999
47.3151186149	262.991455862	-215.475653383
47.5726872992	260.403894584	-214.380256585
47.7453044575	258.688705895	-213.641819862
47.9179216157	256.988540743	-212.900071017
48.1524203968	254.702681053	-211.887346736
48.3869191778	252.443898939	-210.869089145
48.5432516985	250.952906384	-210.187337869
48.6995842192	249.473678526	-209.503367466
48.8559167399	248.006109378	-208.817271971
49.08918317	245.837774144	-207.789786827
49.3224496001	243.694818339	-206.758081018
49.5557160302	241.57690273	-205.722453092
49.7889824603	239.483693055	-204.683196116
49.9911466998	237.689307646	-203.779793682
50.1933109392	235.913020166	-202.874065463
50.3954751786	234.154621778	-201.966192334
50.597639418	232.413906267	-201.056352134
50.8279900177	230.451788066	-200.017484484
51.0583406175	228.512065768	-198.976543725
51.2886912172	226.594446365	-197.933778664
51.5190418169	224.698640988	-196.88943309
51.6648333357	223.509907111	-196.227746668
51.8106248545	222.329725889	-195.565582406
51.9972379986	220.831461176	-194.717408493
52.1838511427	219.34694644	-193.86866911
52.4229492335	217.464774623	-192.780585631
52.6620473244	215.604635166	-191.692014941
52.9011454152	213.766230986	-190.60319706
53.1402435061	211.949269279	-189.514366442
53.3560149539	210.327738964	-188.531942509
53.5717864018	208.72322703	-187.549859134
53.7875578496	207.135526977	-186.568277131
54.0033292975	205.564434971	-185.587353733
54.2715856921	203.634041428	-184.368977083
54.5398420867	201.728626276	-183.152143416
54.8080984813	199.847814509	-181.937132114
55.0763548759	197.991237085	-180.724214311
55.26296802	196.713805484	-179.881819824
55.4495811641	195.447805164	-179.040652097
55.7295008802	193.569977765	-177.78138468
56.0094205963	191.717205622	-176.525343652
56.2893403124	189.889098233	-175.272796551
56.5692600285	188.085271521	-174.024001738
56.8491797447	186.305347727	-172.779208516
57.1290994608	184.548955294	-171.538657258
57.4090191769	182.815728763	-170.302579531
57.688938893	181.105308664	-169.071198225
57.9688586091	179.417341415	-167.844727684
58.2487783252	177.751479222	-166.623373838
58.5286980414	176.107379978	-165.407334334
58.8086177575	174.48470717	-164.196798678
59.0535475091	173.082184479	-163.142237726
59.2984772607	171.695594531	-162.092146372
59.5434070123	170.324722091	-161.046636712
59.7883367639	168.969355003	-160.005816374
59.998276551	167.819794178	-159.117495341
60.2082163381	166.681341403	-158.232757915
60.5114626972	165.056260317	-156.961251931
60.8147090563	163.453706754	-155.697521013
61.1179554155	161.873306406	-154.441728543
61.4212017746	160.314691575	-153.194028474
61.6078149187	159.366215505	-152.430298398
61.7944280627	158.425769686	-151.669719914
62.0432455882	157.184191709	-150.660570722
62.2920631136	155.956551875	-149.657148341
62.5408806391	154.74266091	-148.659518344
62.7896981645	153.542332288	-147.667742505
63.0385156899	152.355382193	-146.681878884
63.2873332154	151.181629476	-145.701981907
63.5361507408	150.020895622	-144.728102445
63.7849682663	148.873004709	-143.760287894
64.0648879824	147.596762996	-142.678800649
64.3448076985	146.336313252	-141.605102553
64.6247274146	145.091416415	-140.539246085
64.9046471307	143.861837332	-139.481278702
65.1845668468	142.647344699	-138.431242975
65.464486563	141.447710991	-137.389176735
65.7444062791	140.262712412	-136.355113207
66.0243259952	139.092128826	-135.329081148
66.335347902	137.808123632	-134.198494721
66.6463698088	136.541355601	-133.077881191
66.9573917156	135.291538154	-131.967261835
67.2684136224	134.058389925	-130.866651984
67.5794355292	132.841634672	-129.776061245
67.890457436	131.641001185	-128.695493716
68.2014793428	130.456223192	-127.624948199
68.5125012496	129.287039275	-126.564418413
68.7924209657	128.247894464	-125.618495931
69.0723406818	127.220989048	-124.680665831
69.3522603979	126.206142191	-123.750913786
69.6321801141	125.203176027	-122.829222631
69.9120998302	124.211915613	-121.915572484
70.1920195463	123.232188884	-121.009940853
70.4719392624	122.263826598	-120.112302747
70.7518589785	121.3066623	-119.222630785
71.000676504	120.465117954	-118.438474954
71.2494940294	119.632178804	-117.660567657
71.4983115549	118.807733306	-116.888885298
71.7471290803	117.991671546	-116.123403027
72.1203553684	116.783061933	-114.986747489
72.4935816566	115.592713544	-113.863890576
72.8668079448	114.420275347	-112.75473418
73.2400342329	113.265403978	-111.659175153
73.6132605211	112.127763572	-110.577105672
73.9864868092	111.007025596	-109.50841359
74.3597130974	109.902868687	-108.452982776
74.7329393856	108.814978489	-107.410693437
74.981756911	108.098603289	-106.723074017
75.2305744364	107.38923148	-106.041203337
75.4793919619	106.686774915	-105.365043585
75.7282094873	105.991146728	-104.694556422
75.9770270127	105.302261319	-104.029703021
76.2258445382	104.620034333	-103.370444098
76.5990708263	103.608996882	-102.391958405
76.9722971145	102.612478639	-101.42583527
77.3455234027	101.630210096	-100.471937377
77.7187496908	100.661927584	-99.5301259215
78.091975979	99.7073731412	-98.6002608303
78.4652022671	98.7662943826	-97.682200971
78.8384285553	97.8384443732	-96.7758043505
79.2116548434	96.9235815024	-95.8809283034
79.4604723689	96.3207710437	-95.2906739101
79.7092898943	95.7235586849	-94.7054336479
79.9581074198	95.1318766276	-94.12516497
80.2069249452	94.5456580469	-93.549825307
80.4557424706	93.964837076	-92.9793720868
80.7045599961	93.3893487917	-92.4137627537
81.1052501054	92.4736424571	-91.5129918574
81.5059402148	91.5713375255	-90.6244951616
81.9066303242	90.6821777031	-89.7480959184
82.3073204335	89.8059125459	-88.8836180685
82.5744471731	89.2287783878	-88.3138359323
82.8415739127	88.6571951679	-87.7492226206
83.1087006522	88.0910928303	-87.1897266674
83.3758273918	87.5304023813	-86.6352968359
83.6429541314	86.9750558717	-86.0858821345
83.910080871	86.4249863798	-85.541431831
84.1772076105	85.8801279936	-85.0018954675
84.4443343501	85.3404157945	-84.4672228733
84.7114610897	84.8057858405	-83.9373641773
84.9785878293	84.2761751496	-83.41226982
85.2457145688	83.7515216843	-82.8918905644
85.5128413084	83.2317643356	-82.3761775063
85.779968048	82.7168429072	-81.8650820839
86.0470947876	82.2066981008	-81.3585560869
86.3142215271	81.7012715006	-80.8565516644
86.5813482667	81.2005055589	-80.3590213332
86.8484750063	80.7043435815	-79.8659179843
87.1156017459	80.2127297133	-79.37719489
87.3827284854	79.7256089247	-78.8928057094
87.649855225	79.2429269973	-78.412704494
87.9169819646	78.7646305108	-77.9368456929
88.1841087042	78.2906668296	-77.4651841569
88.4846262862	77.7625721972	-76.9395262776
88.7851438682	77.2398229535	-76.4190608578
89.0856614502	76.7223475921	-75.9037254716
89.3861790323	76.2100757773	-75.393458359
89.6866966143	75.7029383217	-74.8881984298
89.9872141963	75.2008671651	-74.3878852671
90.2877317783	74.7037953535	-73.8924591293
90.5882493603	74.2116570183	-73.4018609522
90.9889394697	73.5630350132	-72.7551393947
91.3896295791	72.9229178223	-72.116760642
91.9238830582	72.0824034576	-71.2783347271
92.4581365374	71.2564059219	-70.4541892337
92.9923900165	70.4445938509	-69.6440183081
93.5266434957	69.6466451796	-68.8475227947
94.0608969748	68.8622468405	-68.064410181
94.595150454	68.0910944721	-67.2943945327
95.1294039331	67.3328921376	-66.5371964183
95.6636574123	66.5873520537	-65.7925428259
95.9641749943	66.1734448437	-65.3790875486
96.2646925763	65.7634066068	-64.9694703493
96.5652101583	65.3571893488	-64.5636452518
96.8657277403	64.9547458128	-64.1615668922
97.4667629044	64.1609944858	-63.3684719556
98.0677980684	63.381788818	-62.5898346416
98.4684881778	62.8702246152	-62.0786060896
98.8691782871	62.364866202	-61.5735522749
99.4034317663	61.7005361016	-60.9095847305
99.9376852454	61.0468299448	-60.2561966921
100.538720409	60.3238293498	-59.5335073592
101.139755574	59.6136782582	-58.8236244672
101.740790738	58.9160741706	-58.1262512536
102.341825902	58.2307234124	-57.4410990488
102.942861066	57.55734083	-56.7678870609
103.54389623	56.8956494983	-56.1063421619
104.144931394	56.2453804394	-55.4561986762
104.745966558	55.6062723526	-54.8171981721
105.146656667	55.1862751626	-54.3972639528
105.547346777	54.7710519754	-53.9820975079
105.948036886	54.3605307299	-53.5716273706
106.348726995	53.9546407179	-53.1657833728
106.882980474	53.4205384372	-52.6317353611
107.417233954	52.8943853506	-52.1056293922
107.951487433	52.3760245186	-51.5873094381
108.485740912	51.865302852	-51.0766232095
109.287121131	51.1132180777	-50.3245829014
110.088501349	50.3774973791	-49.5888979947
110.889881568	49.6576694858	-48.8690988626
111.691261787	48.9532799623	-48.1647324118
112.492642005	48.2638904935	-47.4753614212
113.294022224	47.5890782044	-46.8005639056
114.095402443	46.9284350126	-46.1399325057
114.896782662	46.2815670131	-45.4930739024
115.69816288	45.6480938916	-44.8596082555
116.499543099	45.0276483662	-44.2391686662
117.401095845	44.3447779248	-43.5563034457
118.302648591	43.6774598022	-42.8889893356
119.204201337	43.0252252956	-42.2367579062
120.105754083	42.3876232252	-41.5991581907
121.307824411	41.5595001392	-40.7710374018
122.910584849	40.4929054853	-39.7044447606
124.513345286	39.4672333923	-38.6787738995
126.116105724	38.4804168687	-37.6919581248
127.718866161	37.5305177956	-36.7420595041
129.321626599	36.6157174047	-35.8272593846
130.924387036	35.7343075666	-34.9458497082
132.527147474	34.8846828118	-34.0962250491
134.129907911	34.065333015	-33.2768753087
135.732668348	33.2748366807	-32.4863790072
137.335428786	32.5118547732	-31.7233971188
138.938189223	31.7751250428	-30.9866673995
140.540949661	31.0634568021	-30.274999165
141.609456619	30.6023767156	-29.8139190811
142.677963577	30.1516167968	-29.3631591642
144.814977494	29.2798458702	-28.4913882396
146.017047822	28.8062077737	-28.0177501438
147.820153314	28.1172983867	-27.3288407573
149.623258806	27.4531447019	-26.6646870727
151.426364298	26.8125746562	-26.0241170272
153.229469791	26.1944847392	-25.4060271102
154.431540119	25.7943978248	-25.0059401959
156.034300556	25.2752645262	-24.4868068973
157.637060994	24.7718853114	-23.9834276826
159.77407491	24.1241331968	-23.3356755679
161.911088827	23.5018598733	-22.7134022444
164.315229483	22.8306185929	-22.042160964
166.719370139	22.1882058962	-21.3997482673
169.123510795	21.5729942638	-20.784536635
171.527651451	20.9834694282	-20.1950117993
173.130411889	20.6040228318	-19.8155652029
174.733172326	20.2349698277	-19.4465121988
176.870186243	19.7584192645	-18.9699616356
179.00720016	19.2988340076	-18.5103763787
180.609960597	18.9647980358	-18.1763404069
182.212721034	18.6395378758	-17.8510802469
184.616861691	18.1674392669	-17.378981638
187.021002347	17.7134297558	-16.9249721269
189.425143003	17.2765968648	-16.488139236
191.829283659	16.8560849345	-16.0676273056
193.966297576	16.4953478019	-15.706890173
196.103311492	16.1463395704	-15.3578819416
197.70607193	15.8919768768	-15.1035192479
199.308832367	15.6437259197	-14.8552682909
201.712973023	15.2823861848	-14.4939285559
204.11711368	14.9337389483	-14.1452813194
206.521254336	14.5971966437	-13.8087390149
208.925394992	14.2722053154	-13.4837476865
211.062408908	13.992598086	-13.2041404571
213.199422825	13.7213566129	-12.9328989841
215.336436742	13.4581504601	-12.6696928313
217.473450658	13.2026653467	-12.4142077178
220.388840909	12.8660366298	-12.0775790009
223.30423116	12.5425064117	-11.7540487828
226.219621411	12.2314038386	-11.4429462097
229.135011662	11.9321004611	-11.1436428322
232.050401913	11.6440070581	-10.8555494292
234.965792164	11.366570735	-10.5781131061
236.909385664	11.1872760686	-10.3988184398
239.824775915	10.9264632369	-10.138005608
242.740166166	10.6749912044	-9.88653357557
245.655556417	10.4324191943	-9.64396156543
248.570946668	10.1983321255	-9.40987449663
250.514540168	10.0467938355	-9.25833620662
252.458133669	9.8987419884	-9.11028435952
254.40172717	9.7540704485	-8.96561281963
256.34532067	9.61267708837	-8.8242194595
259.260710921	9.40651960963	-8.61806198076
262.176101172	9.20720121524	-8.41874358637
265.091491423	9.01442270964	-8.22596508076
268.006881674	8.82790108156	-8.03944345269
270.922271925	8.64736846476	-7.85891083589
273.837662176	8.47257117575	-7.68411354688
276.753052426	8.30326882213	-7.51481119326
279.668442677	8.13923347565	-7.35077584677
281.612036178	8.03269545251	-7.24423782364
283.555629679	7.92834066378	-7.13988303491
287.44281668	7.72594579221	-6.93748816333
289.629359368	7.61566277991	-6.82720515103
291.815902056	7.50784948183	-6.71939185296
294.002444744	7.40243270126	-6.61397507239
297.282258776	7.24864747802	-6.46018984915
300.562072809	7.09986917235	-6.31141154348
303.841886841	6.95588276717	-6.16742513829
307.121700873	6.81648466477	-6.0280270359
310.401514905	6.68148196677	-5.89302433789
313.681328938	6.55069180637	-5.7622341775
316.96114297	6.42394072883	-5.63548309996
320.240957002	6.30106411602	-5.51260648715
322.42749969	6.22122133495	-5.43276370608
326.314686692	6.08322142823	-5.29476379936
330.201873693	5.95006644551	-5.16160881664
334.089060694	5.82153221749	-5.03307458862
337.976247695	5.69740739157	-4.9089497627
341.863434696	5.57749256245	-4.78903493358
345.750621698	5.46159947076	-4.67314184189
349.637808699	5.34955026373	-4.56109263486
352.55319895	5.26793442021	-4.47947679134
355.468589201	5.18831845751	-4.39986082863
358.383979451	5.11063756634	-4.32217993747
361.299369702	5.03482954161	-4.24637191274
364.214759953	4.96083465786	-4.17237702898
367.130150204	4.88859555156	-4.10013792269
370.045540455	4.81805710995	-4.02959948108
372.960930706	4.74916636585	-3.96070873698
376.848117707	4.65978739664	-3.87132976777
380.735304708	4.57313202129	-3.78467439241
385.108390085	4.47876408697	-3.6903064581
389.481475461	4.38755695395	-3.59909932508
392.396865712	4.32843894227	-3.5399813134
395.312255963	4.27062407064	-3.48216644177
398.227646214	4.2140743184	-3.42561668953
401.143036465	4.15875304144	-3.37029541257
404.058426715	4.10462491287	-3.316167284
407.945613717	4.03425137855	-3.24579374968
411.832800718	3.96586113953	-3.17740351065
415.719987719	3.89938036455	-3.11092273567
419.60717472	3.83473862626	-3.04628099739
423.980260097	3.76413132937	-2.9756737005
428.353345473	3.69567547743	-2.90721784856
432.726430849	3.62928454233	-2.84082691345
437.099516226	3.56487630268	-2.77641867381
440.014906476	3.52300021209	-2.73454258322
442.930296727	3.48194828899	-2.69349066011
446.817483729	3.42845739367	-2.6399997648
450.70467073	3.37634454806	-2.58788691919
455.28978723	3.31658262105	-2.52812499217
459.87490373	3.25859931084	-2.47014168197
464.46002023	3.20232473176	-2.41386710289
469.04513673	3.14769239715	-2.35923476828
473.63025323	3.09463902292	-2.30618139405
478.21536973	3.04310434421	-2.25464671534
482.80048623	2.99303094413	-2.20457331526
487.38560273	2.94436409382	-2.15590646495
490.442347063	2.91267507024	-2.12421744136
493.499091397	2.88157306863	-2.09311543976
499.612580064	2.82107293084	-2.03261530197
503.78247523	2.78106437617	-1.9926067473
507.952370396	2.7420370892	-1.95357946033
512.122265562	2.70395924098	-1.91550161211
517.725562191	2.65423378779	-1.86577615892
523.328858821	2.6060970037	-1.81763937483
526.847207867	2.57665340321	-1.78819577434
530.365556914	2.54779382748	-1.75933619861
535.056688976	2.51019642762	-1.72173879875
541.311531725	2.46157902863	-1.67312139976
545.481426891	2.43009240664	-1.64163477777
549.651322057	2.39931967673	-1.61086204786
553.821217223	2.36923941958	-1.5807817907
560.076059973	2.32537251892	-1.53691489005
566.330902722	2.28295104106	-1.49449341218
572.585745471	2.24191217388	-1.45345454501
578.84058822	2.20219648055	-1.41373885168
583.010483386	2.17642653324	-1.38796890436
589.265326136	2.13879253947	-1.3503349106
595.520168885	2.10233813457	-1.3138805057
601.775011634	2.06701453178	-1.27855690291
608.029854383	2.03277544072	-1.24431781185
614.284697132	1.99957691569	-1.21111928682
620.539539882	1.96737721454	-1.17891958567
626.794382631	1.93613666744	-1.14767903856
633.04922538	1.90581755459	-1.11735992571
639.304068129	1.87638399236	-1.08792636349
645.558910878	1.84780182705	-1.05934419818
649.728806045	1.82920392349	-1.04074629462
655.983648794	1.80196924316	-1.01351161429
662.238491543	1.77550260738	-0.987044978508
668.493334292	1.74977540582	-0.96131777695
674.748177041	1.72476034807	-0.936302719197
681.003019791	1.70043139119	-0.911973762322
687.25786254	1.67676367196	-0.888306043087
693.512705289	1.65373344326	-0.86527581439
699.767548038	1.63131801455	-0.842860385677
708.10733837	1.60234978057	-0.813892151703
716.447128703	1.57438725982	-0.785929630943
722.701971452	1.55404758403	-0.765589955159
728.956814201	1.53422923489	-0.745771606014
735.21165695	1.51491454723	-0.72645691836
739.902789012	1.50074885214	-0.71229122327
744.593921074	1.48685005524	-0.698392426365
749.285053136	1.47321149349	-0.684753864616
753.976185198	1.4598267105	-0.67136908163
763.358449322	1.43379364289	-0.645336014022
772.740713446	1.40870305163	-0.620245422754
778.995556195	1.39247727963	-0.604019650757
785.250398944	1.37663769619	-0.588180067315
791.505241693	1.3611721423	-0.572714513426
797.760084442	1.34606893374	-0.557611304872
804.014927192	1.33131683902	-0.542859210152
810.269769941	1.31690505846	-0.528447429587
816.52461269	1.30282320443	-0.514365575555
824.864403022	1.28454339844	-0.49608576957
833.204193355	1.26680974489	-0.478352116019
839.459036104	1.25385491823	-0.465397289354
845.713878853	1.24118646637	-0.452728837494
852.750576946	1.22726634464	-0.438808715765
859.787275039	1.21368659888	-0.425228970012
866.823973132	1.20043622168	-0.41197859281
873.860671224	1.187504647	-0.399047018127
883.242935348	1.17074098469	-0.38228335582
891.58272568	1.15628206627	-0.367824437397
899.922516013	1.14222326473	-0.353765635859
906.177358762	1.13193291536	-0.343475286486
912.432201511	1.12185346488	-0.333395836011
918.68704426	1.11197918932	-0.323521560446
924.94188701	1.10230455756	-0.313846928688
931.196729759	1.09282422364	-0.304366594766
937.451572508	1.08353301933	-0.295075390461
949.961258006	1.0654981735	-0.277040544624
962.470943505	1.04816196952	-0.259704340643
974.980629003	1.03148878217	-0.243031153299
987.490314502	1.01544522839	-0.226987599515
1000	1	-0.211542371128
