# Supplementary material for: Indentation of a floating elastic sheet: geometry versus applied tension
Source: Proc Math Phys Eng Sci. 2017 Oct 11;473(2206):20170335. doi: 10.1098/rspa.2017.0335 (PMC5666232; doi:10.1098/rspa.2017.0335)
Supplement: Raw experimental and numerical data [file rspa20170335supp1.zip › DataFiles/ReadMe.txt]

Supplementary materials for:

Indentation of a floating elastic sheet: The limit of low-bendability
- Finn Box, Dominic Vella, Rob Style, Jerome A. Neufeld
Submitted to Proc. Roy. Soc. A  (10/08/2017)

This folder contains experimental and numerical data presented in the paper and Matlab .m files that plot the figures. The data is divided into specific folders for figures 2-3, figure 4, figure 5 and figure 7. The following Matlab scripts plot the data:
- Plot_figures (in folder Ôfigure2-3Õ) plots the data and theory for figures 2-4.
- Plot_profiles_SmallD and Plot_Profiles_LargeD (in folder Ôfigure4Õ) plot figures 4(a) and 4(b), respectively. 
- ShowStressProfiles (in folder Ôfigure5Õ) plots figures 5(a) and 5(b), respectively.
- Plot_Nonset, Plot_delta_crit and Plot_inset (in folder Ôfigure7Õ) plot the data shown in figure 7(a), figure 7(b) and the inset to figure 7(b), respectively.
This folder also contains Matlab source code that can be used to recreate the numerical results presented in the paper. In particular:
- Wrinkle_Onset solves for the number of wrinkles at onset and the critical indentation depth, for a given value of tau. Wrinkle_Onset calls CalcDets.
- Force_Displacement computes the force law as a function of indentation depth, for a given value of tau. Force_Displacement calls taufun.
