# Supplementary material for: Indentation of a floating elastic sheet: geometry versus applied tension
Source: Proc Math Phys Eng Sci. 2017 Oct 11;473(2206):20170335. doi: 10.1098/rspa.2017.0335 (PMC5666232; doi:10.1098/rspa.2017.0335)
Supplement: Raw experimental and numerical data [file rspa20170335supp1.zip › DataFiles/taufun.m]

function out=taufun(tau)

if tau<1
    f=sqrt(1-tau.^2)./atan(sqrt(tau.^(-2)-1));
elseif tau==1
    f=1;
else
    f=sqrt(tau.^2-1)./atanh(sqrt(1-tau.^(-2)));
end

out=f;
